# Supplementary material for: Genomic islands in Pseudomonas encode modular hotspots of defence and anti-defence systems
Source: NAR Genom Bioinform. 2025 Nov 19;7(4):lqaf148. doi: 10.1093/nargab/lqaf148 (PMC12629846; doi:10.1093/nargab/lqaf148)
Supplement: lqaf148_Supplemental_Files [file lqaf148_supplemental_files.zip]

Archive with 2 entries (2 files):
- Supplementary.pdf
- SupplTables.xlsx
