# Supplementary material for: Genomic islands in Pseudomonas encode modular hotspots of defence and anti-defence systems
Source: NAR Genom Bioinform. 2025 Nov 19;7(4):lqaf148. doi: 10.1093/nargab/lqaf148 (PMC12629846; doi:10.1093/nargab/lqaf148)
Supplement: lqaf148_Supplemental_Files [file lqaf148_supplemental_files.zip › SupplTables.xlsx]

## Sheet: Supplementary Table 1
Supplementary Table 1: List of genome sets analysised for each Genomic Island
Nuccore ID		Assembly ID	Start	Stop	Size	Island type
NC_011770.1		GCF_000026645.1	2503361	2549406	46045	LESGI-1
NZ_ATAQ01000035.1		GCF_000455705.1	1	35043	35042	LESGI-1
NZ_KI519017.1		GCF_000481265.1	2508566	2544238	35672	LESGI-1
NZ_KI519084.1		GCF_000481485.1	1429751	1475821	46070	LESGI-1
NC_023066.1		GCF_000508765.1	2461159	2507203	46044	LESGI-1
NZ_KI914540.1		GCF_000520435.1	4370299	4410703	40404	LESGI-1
NZ_CP006980.1		GCF_000583895.1	2503419	2549464	46045	LESGI-1
NZ_CP006981.1		GCF_000583915.1	2461177	2507231	46054	LESGI-1
NZ_CP006982.1		GCF_000583935.1	2503063	2549108	46045	LESGI-1
NZ_CP006983.1		GCF_000583955.1	2502433	2548478	46045	LESGI-1
NZ_CP006984.1		GCF_000583975.1	2502986	2549032	46046	LESGI-1
NZ_CP006985.1		GCF_000583995.1	2487462	2533506	46044	LESGI-1
NZ_JTPO01000047.1		GCF_000792225.1	1	37973	37972	LESGI-1
NZ_JTXU01000021.1		GCF_000794445.1	1	35043	35042	LESGI-1
NZ_JTVG01000089.1		GCF_000795385.1	3952	37970	34018	LESGI-1
NZ_JUAZ01000071.1		GCF_000796545.1	1	37964	37963	LESGI-1
NZ_CCPL01000020.1		GCF_000823905.1	1	37943	37942	LESGI-1
NZ_CCOF01000024.1		GCF_000823965.1	1	37941	37940	LESGI-1
NZ_CCOI01000025.1		GCF_000824005.1	1	37941	37940	LESGI-1
NZ_CCOZ01000025.1		GCF_000824025.1	1	37833	37832	LESGI-1
NZ_CCOL01000030.1		GCF_000824065.1	1	37833	37832	LESGI-1
NZ_CCOA01000022.1		GCF_000824085.1	1	37941	37940	LESGI-1
NZ_CCOM01000026.1		GCF_000824125.1	1	37833	37832	LESGI-1
NZ_CCOP01000029.1		GCF_000824185.1	1	37833	37832	LESGI-1
NZ_CCOT01000025.1		GCF_000824225.1	1	37833	37832	LESGI-1
NZ_CCOU01000031.1		GCF_000824245.1	1	37941	37940	LESGI-1
NZ_CCOV01000026.1		GCF_000824265.1	1	37833	37832	LESGI-1
NZ_CCPC01000031.1		GCF_000824385.1	1	37833	37832	LESGI-1
NZ_CCPG01000027.1		GCF_000824405.1	1	37833	37832	LESGI-1
NZ_CCVT01000028.1		GCF_000824445.1	1	37477	37476	LESGI-1
NZ_CCPK01000019.1		GCF_000824485.1	1	37833	37832	LESGI-1
NZ_CCOJ01000021.1		GCF_000824505.1	1	37833	37832	LESGI-1
NZ_CCPD01000027.1		GCF_000824525.1	1	37833	37832	LESGI-1
NZ_CCOC01000022.1		GCF_000824545.1	1	37833	37832	LESGI-1
NZ_CCOS01000024.1		GCF_000824585.1	1	37833	37832	LESGI-1
NZ_CCOX01000020.1		GCF_000824665.1	1	37833	37832	LESGI-1
NZ_CCPA01000030.1		GCF_000824685.1	1	37833	37832	LESGI-1
NZ_JVUW01000131.1		GCF_001061475.1	3172	37415	34243	LESGI-1
NZ_CTFH01000014.1		GCF_001375335.1	1	39056	39055	LESGI-1
NZ_LLMR01000017.1		GCF_001449785.1	1	38602	38601	LESGI-1
NZ_LLNG01000018.1		GCF_001449985.1	1	38169	38168	LESGI-1
NZ_LLMT01000022.1		GCF_001450635.1	1	38409	38408	LESGI-1
NZ_LLOS01000021.1		GCF_001451105.1	1	38146	38145	LESGI-1
NZ_LLPA01000017.1		GCF_001451175.1	1	38602	38601	LESGI-1
NZ_LLQG01000016.1		GCF_001451835.1	1	38409	38408	LESGI-1
NZ_LLSC01000036.1		GCF_001453585.1	1	38330	38329	LESGI-1
NZ_LLUV01000027.1		GCF_001454705.1	1	38169	38168	LESGI-1
NZ_LRSH01000039.1		GCF_001545175.1	264033	298141	34108	LESGI-1
NZ_LRSF01000012.1		GCF_001545205.1	321549	355637	34088	LESGI-1
NZ_LRSG01000045.1		GCF_001545255.1	264040	298150	34110	LESGI-1
NZ_CP017353.1		GCF_001750705.1	2181985	2222079	40094	LESGI-1
NZ_CP017353.1		GCF_001750705.1	5324839	5370906	46067	LESGI-1
NZ_LZQF01000014.1		GCF_001756445.1	1	38504	38503	LESGI-1
NZ_MVBT01000040.1		GCF_002001305.1	1	38260	38259	LESGI-1
NZ_MVBU01000031.1		GCF_002001315.1	1	38260	38259	LESGI-1
NZ_NFFI01000038.1		GCF_002135615.1	1	38037	38036	LESGI-1
NZ_NFFE01000044.1		GCF_002135625.1	1	38106	38105	LESGI-1
NZ_NFFM01000040.1		GCF_002135705.1	1	38037	38036	LESGI-1
NZ_NFFL01000044.1		GCF_002135715.1	1	38037	38036	LESGI-1
NZ_NFFQ01000044.1		GCF_002135765.1	1	38106	38105	LESGI-1
NZ_NFFS01000041.1		GCF_002135835.1	1	38106	38105	LESGI-1
NZ_NFGR01000039.1		GCF_002136195.1	1	38106	38105	LESGI-1
NZ_NFGO01000042.1		GCF_002136205.1	1	38106	38105	LESGI-1
NZ_NFFK01000041.1		GCF_002136375.1	1	38037	38036	LESGI-1
NZ_NFGP01000043.1		GCF_002136495.1	1	38106	38105	LESGI-1
NZ_NFGQ01000040.1		GCF_002136515.1	1	38106	38105	LESGI-1
NZ_NMRT01000002.1		GCF_002263685.1	587437	628542	41105	LESGI-1
NZ_NQZK01000047.1		GCF_002326515.1	1	35141	35140	LESGI-1
NZ_NQZZ01000047.1		GCF_002326605.1	13246	47341	34095	LESGI-1
NZ_NRFU01000013.1		GCF_002330165.1	128665	162760	34095	LESGI-1
NZ_NRAS01000016.1		GCF_002330305.1	128600	162695	34095	LESGI-1
NZ_NIZQ01000061.1		GCF_002866745.1	1	38158	38157	LESGI-1
NZ_PQGF01000054.1		GCF_002915615.1	1	37893	37892	LESGI-1
NZ_QBEA01000026.1		GCF_003055225.1	1	38182	38181	LESGI-1
NZ_QBER01000005.1		GCF_003055585.1	260308	296282	35974	LESGI-1
NZ_QGSM01000018.1		GCF_003176695.1	1	38105	38104	LESGI-1
NZ_CP030861.1		GCF_003319235.1	3012793	3052887	40094	LESGI-1
NZ_CP030861.1		GCF_003319235.1	6738872	6779976	41104	LESGI-1
NZ_QVDM02000036.1		GCF_003411845.2	1	37963	37962	LESGI-1
NZ_QVDK02000049.1		GCF_003412115.2	1	37963	37962	LESGI-1
NZ_RAFC01000027.1		GCF_003629335.1	1	35099	35098	LESGI-1
NZ_RABF01000127.1		GCF_003631355.1	1	39170	39169	LESGI-1
NZ_RABE01000047.1		GCF_003631365.1	1	39173	39172	LESGI-1
NZ_RABD01000190.1		GCF_003631375.1	1	38155	38154	LESGI-1
NZ_RABC01000086.1		GCF_003631405.1	1	38144	38143	LESGI-1
NZ_CP030075.1		GCF_003665495.1	4526731	4572474	45743	LESGI-1
NZ_MCLZ01000027.1		GCF_003698035.1	1	38784	38783	LESGI-1
NZ_MCMC01000022.1		GCF_003698545.1	1	38490	38489	LESGI-1
NZ_MCMV01000007.1		GCF_003698705.1	1	43374	43373	LESGI-1
NZ_MCMQ01000020.1		GCF_003698795.1	1	38527	38526	LESGI-1
NZ_NSMR01000024.1		GCF_003833385.1	1	38737	38736	LESGI-1
NZ_NSMX01000023.1		GCF_003833425.1	1	38529	38528	LESGI-1
NZ_NSNC01000030.1		GCF_003833605.1	1	38523	38522	LESGI-1
NZ_NSOF01000004.1		GCF_003833825.1	1	35312	35311	LESGI-1
NZ_NSOZ01000027.1		GCF_003833925.1	1	38527	38526	LESGI-1
NZ_NSOY01000030.1		GCF_003834525.1	1	38523	38522	LESGI-1
NZ_NSPC01000021.1		GCF_003834565.1	1	38611	38610	LESGI-1
NZ_NSPD01000024.1		GCF_003834585.1	1	38688	38687	LESGI-1
NZ_NSPA01000037.1		GCF_003834605.1	1	38228	38227	LESGI-1
NZ_NSPB01000028.1		GCF_003834615.1	1	38492	38491	LESGI-1
NZ_NSPE01000023.1		GCF_003834645.1	1	38477	38476	LESGI-1
NZ_NSPF01000026.1		GCF_003834655.1	1	38666	38665	LESGI-1
NZ_NSPV01000022.1		GCF_003834725.1	1	38579	38578	LESGI-1
NZ_NSPW01000022.1		GCF_003834745.1	1	38579	38578	LESGI-1
NZ_NSPZ01000028.1		GCF_003834765.1	1	38754	38753	LESGI-1
NZ_NSQB01000026.1		GCF_003834785.1	1	38500	38499	LESGI-1
NZ_NSQE01000025.1		GCF_003834805.1	1	38579	38578	LESGI-1
NZ_NSQF01000022.1		GCF_003834835.1	1	39320	39319	LESGI-1
NZ_NSPX01000024.1		GCF_003834865.1	1	38428	38427	LESGI-1
NZ_NSQI01000022.1		GCF_003834895.1	1	38579	38578	LESGI-1
NZ_NSQD01000024.1		GCF_003834925.1	1	38504	38503	LESGI-1
NZ_NSQG01000023.1		GCF_003834965.1	1	38579	38578	LESGI-1
NZ_NSQJ01000022.1		GCF_003835005.1	1	39079	39078	LESGI-1
NZ_NSPG01000025.1		GCF_003835395.1	1	38484	38483	LESGI-1
NZ_NSPS01000022.1		GCF_003835565.1	1	38504	38503	LESGI-1
NZ_NSPY01000023.1		GCF_003835585.1	1	38579	38578	LESGI-1
NZ_NSQA01000023.1		GCF_003835595.1	1	38504	38503	LESGI-1
NZ_NSQR01000029.1		GCF_003835695.1	1	38522	38521	LESGI-1
NZ_NSTS01000006.1		GCF_003836575.1	35917	73913	37996	LESGI-1
NZ_NSWU01000010.1		GCF_003838975.1	1	35320	35319	LESGI-1
NZ_NSZR01000024.1		GCF_003839945.1	1	38642	38641	LESGI-1
NZ_NSZZ01000020.1		GCF_003840145.1	1	38504	38503	LESGI-1
NZ_NSZM01000020.1		GCF_003840925.1	1	38710	38709	LESGI-1
NZ_NTAJ01000026.1		GCF_003841165.1	1	38527	38526	LESGI-1
NZ_NTAP01000023.1		GCF_003841565.1	1	38593	38592	LESGI-1
NZ_NTBD01000009.1		GCF_003841815.1	1	43740	43739	LESGI-1
NZ_RRBT01000036.1		GCF_003863495.1	1	38137	38136	LESGI-1
NZ_CP034354.1		GCF_003950015.1	4081260	4140371	59111	LESGI-1
NZ_CP034354.1		GCF_003950015.1	5617594	5663659	46065	LESGI-1
NZ_RXSX01000031.1		GCF_003968035.1	1	38281	38280	LESGI-1
NZ_RXVI01000044.1		GCF_003969655.1	1	38280	38279	LESGI-1
NZ_RXWO01000126.1		GCF_003970615.1	1	37889	37888	LESGI-1
NZ_RWZQ01000023.1		GCF_003974385.1	1	39584	39583	LESGI-1
NZ_RXBQ01000006.1		GCF_003974905.1	1	35312	35311	LESGI-1
NZ_RXCT01000003.1		GCF_003975245.1	1	36219	36218	LESGI-1
NZ_RXDC01000022.1		GCF_003975335.1	1	38527	38526	LESGI-1
NZ_SBJS01000004.1		GCF_004054095.1	1	35060	35059	LESGI-1
NZ_SBJS01000004.1		GCF_004054095.1	176706	214679	37973	LESGI-1
NZ_RWLT01000021.1		GCF_004370195.1	1	38525	38524	LESGI-1
NZ_RWMF01000017.1		GCF_004370345.1	1	39273	39272	LESGI-1
NZ_RWMG01000007.1		GCF_004370385.1	1	43490	43489	LESGI-1
NZ_RWLB01000026.1		GCF_004370865.1	1	38502	38501	LESGI-1
NZ_RWMU01000002.1		GCF_004371155.1	432371	470381	38010	LESGI-1
NZ_RWNT01000034.1		GCF_004371335.1	1	39086	39085	LESGI-1
NZ_RWTI01000006.1		GCF_004374165.1	1	31705	31704	LESGI-1
NZ_RWTH01000007.1		GCF_004374495.1	1	31935	31934	LESGI-1
NZ_RWVD01000025.1		GCF_004375425.1	1	38626	38625	LESGI-1
NZ_RWUI01000020.1		GCF_004375525.1	1	38464	38463	LESGI-1
NZ_QJGV01000033.1		GCF_006864645.1	1	38260	38259	LESGI-1
NZ_WBZF01000045.1		GCF_008843095.1	1	37923	37922	LESGI-1
NZ_CP046069.1		GCF_009676885.1	2422929	2468999	46070	LESGI-1
NZ_WOAP01000025.1		GCF_009727385.1	1	38185	38184	LESGI-1
NZ_JABGNY010000032.1		GCF_013115025.1	1	38105	38104	LESGI-1
NZ_JABGOB010000005.1		GCF_013115035.1	1	39684	39683	LESGI-1
NZ_JABGNX010000033.1		GCF_013115555.1	1	38977	38976	LESGI-1
NZ_JABGOC010000033.1		GCF_013115565.1	1	39071	39070	LESGI-1
NZ_JABGOA010000033.1		GCF_013115595.1	1	39078	39077	LESGI-1
NZ_JABGNZ010000033.1		GCF_013115615.1	1	38107	38106	LESGI-1
NZ_JABGNW010000031.1		GCF_013115625.1	1	38971	38970	LESGI-1
NZ_JACCIQ010000022.1		GCF_013421305.1	1	38185	38184	LESGI-1
NZ_JACEMG010000033.1		GCF_013619195.1	1	38104	38103	LESGI-1
NZ_JACEMF010000044.1		GCF_013619225.1	1	38032	38031	LESGI-1
NZ_JACELS010000041.1		GCF_013619245.1	1	38104	38103	LESGI-1
NZ_JACELN010000053.1		GCF_013619305.1	1	38104	38103	LESGI-1
NZ_JACELM010000046.1		GCF_013619365.1	1	38107	38106	LESGI-1
NZ_JACELG010000062.1		GCF_013619465.1	1	37983	37982	LESGI-1
NZ_JACELF010000015.1		GCF_013619505.1	1	38428	38427	LESGI-1
NZ_JACELE010000017.1		GCF_013619515.1	1	38579	38578	LESGI-1
NZ_JACELD010000020.1		GCF_013619545.1	1	38754	38753	LESGI-1
NZ_JACELB010000020.1		GCF_013619565.1	1	38500	38499	LESGI-1
NZ_JACELC010000011.1		GCF_013619575.1	1	38504	38503	LESGI-1
NZ_JACEKZ010000020.1		GCF_013619635.1	1	38579	38578	LESGI-1
NZ_JACEKV010000010.1		GCF_013619685.1	1	39071	39070	LESGI-1
NZ_JACEKY010000016.1		GCF_013619695.1	1	39320	39319	LESGI-1
NZ_JACEKT010000020.1		GCF_013619705.1	1	38504	38503	LESGI-1
NZ_JACEKQ010000015.1		GCF_013619765.1	1	38579	38578	LESGI-1
NZ_JACEKM010000067.1		GCF_013619865.1	1	38162	38161	LESGI-1
NZ_JACEKN010000061.1		GCF_013619885.1	1	38238	38237	LESGI-1
NZ_JACEKK010000047.1		GCF_013619955.1	1	38179	38178	LESGI-1
NZ_JACEJV010000051.1		GCF_013620205.1	1	38104	38103	LESGI-1
NZ_JACEJW010000054.1		GCF_013620245.1	1	38104	38103	LESGI-1
NZ_JACEJT010000054.1		GCF_013620265.1	1	38104	38103	LESGI-1
NZ_JACEJR010000046.1		GCF_013620325.1	1	38104	38103	LESGI-1
NZ_JACEJN010000045.1		GCF_013620375.1	1	38179	38178	LESGI-1
NZ_JACEJL010000045.1		GCF_013620415.1	1	38178	38177	LESGI-1
NZ_JACEJF010000044.1		GCF_013620545.1	1	38179	38178	LESGI-1
NZ_JACEJA010000047.1		GCF_013620635.1	1	38104	38103	LESGI-1
NZ_JACEMJ010000048.1		GCF_013625455.1	1	38104	38103	LESGI-1
NZ_JACEMB010000051.1		GCF_013625545.1	1	38181	38180	LESGI-1
NZ_JACELZ010000048.1		GCF_013625585.1	1	38182	38181	LESGI-1
NZ_JACELY010000040.1		GCF_013625615.1	1	38107	38106	LESGI-1
NZ_JACEMA010000033.1		GCF_013625625.1	1	38181	38180	LESGI-1
NZ_JACELW010000046.1		GCF_013625675.1	1	38178	38177	LESGI-1
NZ_JACELT010000028.1		GCF_013625735.1	1	38104	38103	LESGI-1
NZ_JACHLG010000001.1		GCF_014204425.1	283003	318974	35971	LESGI-1
NZ_JAGHMK010000047.1		GCF_017741915.1	1	38151	38150	LESGI-1
NZ_JAGHMV010000052.1		GCF_017742115.1	1	38151	38150	LESGI-1
NZ_JAHVMU010000036.1		GCF_019281935.1	13258	47303	34045	LESGI-1
NZ_VLOA01000039.1		GCF_020181015.1	1	37966	37965	LESGI-1
NZ_JAJDPZ010000033.1		GCF_020639575.1	1	38185	38184	LESGI-1
NZ_JAJDPY010000002.1		GCF_020639615.1	260350	298599	38249	LESGI-1
NZ_JAJDPY010000002.1		GCF_020639615.1	441876	475971	34095	LESGI-1
NZ_JAGFKH010000037.1		GCF_021012775.1	1	38003	38002	LESGI-1
NZ_JADDMC010000035.1		GCF_021730475.1	1	38083	38082	LESGI-1
NZ_JAJPLW010000003.1		GCF_022552375.1	581628	615673	34045	LESGI-1
NZ_CP093013.1		GCF_022569875.1	69066	107315	38249	LESGI-1
NZ_CP093013.1		GCF_022569875.1	250592	286566	35974	LESGI-1
NZ_CP093020.1		GCF_022569975.1	2463251	2509321	46070	LESGI-1
NZ_CP093355.1		GCF_022638055.1	2463480	2509550	46070	LESGI-1
NZ_CP093357.1		GCF_022638175.1	2422954	2469024	46070	LESGI-1
NZ_CP093358.1		GCF_022649245.1	2544532	2590602	46070	LESGI-1
NZ_JALJSG010000040.1		GCF_022976535.1	1	38082	38081	LESGI-1
NZ_SUMI01000062.1		GCF_023656165.1	1	37998	37997	LESGI-1
NZ_CP094677.1		GCF_024803805.1	567706	609631	41925	LESGI-1
NZ_CP094677.1		GCF_024803805.1	4936285	4974728	38443	LESGI-1
NZ_CP096207.1		GCF_025079255.1	2846522	2887623	41101	LESGI-1
NZ_JAMKXP010000019.1		GCF_025456685.1	35855	73865	38010	LESGI-1
NZ_JAOXLJ010000045.1		GCF_025792275.1	1	38089	38088	LESGI-1
NZ_JAOXLK010000037.1		GCF_025792295.1	1	35101	35100	LESGI-1
NZ_JAOXOR010000051.1		GCF_025798785.1	1	38088	38087	LESGI-1
NZ_JAPNKW010000073.1		GCF_026624765.1	1	38172	38171	LESGI-1
NZ_JAPNLB010000063.1		GCF_026624825.1	1	38173	38172	LESGI-1
NZ_JAPNKY010000083.1		GCF_026624835.1	1	38128	38127	LESGI-1
NZ_JAPNKZ010000084.1		GCF_026624845.1	1	38173	38172	LESGI-1
NZ_JAPNKU010000071.1		GCF_026624905.1	1	38128	38127	LESGI-1
NZ_CP106745.1		GCF_027570655.1	2218938	2264983	46045	LESGI-1
NZ_CP109843.1		GCF_027570815.1	2505227	2551297	46070	LESGI-1
NZ_CP110351.1		GCF_027571175.1	3691089	3732171	41082	LESGI-1
NZ_CP110353.1		GCF_027571305.1	2502905	2548950	46045	LESGI-1
NZ_JAOZVP010000001.1		GCF_027627075.1	2238900	2280006	41106	LESGI-1
NZ_JAPKIK010000001.1		GCF_027627185.1	3597947	3640039	42092	LESGI-1
NZ_JAFEVT010000026.1		GCF_027856155.1	1	37942	37941	LESGI-1
NZ_CP118641.1		GCF_028595525.2	2597372	2643438	46066	LESGI-1
NZ_JAPWKY010000030.1		GCF_028595605.1	1	38107	38106	LESGI-1
NZ_WSZF01000041.1		GCF_028895265.1	1	38152	38151	LESGI-1
NZ_CP127016.1		GCF_030252465.1	1653410	1694511	41101	LESGI-1
NZ_JAUQST010000001.1		GCF_030580665.1	1	35360	35359	LESGI-1
NZ_JAUQST010000001.1		GCF_030580665.1	177307	217026	39719	LESGI-1
NZ_JAUQSS010000014.1		GCF_030580715.1	4695	40669	35974	LESGI-1
NZ_JASTYE010000033.1		GCF_031733955.1	1	38183	38182	LESGI-1
NZ_JASTYF010000033.1		GCF_031733975.1	1	38182	38181	LESGI-1
NZ_CP134695.1		GCF_031851725.1	2550838	2588848	38010	LESGI-1
NZ_CP134695.1		GCF_031851725.1	2730802	2770520	39718	LESGI-1
NZ_JAWLOS010000036.1		GCF_033140765.1	1	38107	38106	LESGI-1
NZ_JAVFET010000007.1		GCF_033797125.1	1	35149	35148	LESGI-1
NZ_JAXCOP010000003.1		GCF_034045975.1	511730	557794	46064	LESGI-1
NZ_JAXCNO010000023.1		GCF_034046495.1	1	37928	37927	LESGI-1
NZ_JAXCNA010000029.1		GCF_034046645.1	1	37968	37967	LESGI-1
NZ_CP140111.1		GCF_034438375.1	2525815	2572964	47149	LESGI-1
NZ_CP140111.1		GCF_034438375.1	3048528	3108095	59567	LESGI-1
NZ_JAREKL010000014.1		GCF_035007645.1	9458	47707	38249	LESGI-1
NZ_JAREKL010000014.1		GCF_035007645.1	190984	225079	34095	LESGI-1
NZ_JAREKN010000002.1		GCF_035007665.1	475294	513304	38010	LESGI-1
NZ_JAREKN010000002.1		GCF_035007665.1	655258	694976	39718	LESGI-1
NZ_JAREKM010000004.1		GCF_035007685.1	1	35149	35148	LESGI-1
NZ_JAREKM010000004.1		GCF_035007685.1	177103	216821	39718	LESGI-1
NZ_CP115239.1		GCF_036232805.1	1363134	1412033	48899	LESGI-1
NZ_CP115275.1		GCF_036233555.1	1242783	1278757	35974	LESGI-1
NZ_CP115293.1		GCF_036236015.1	1338218	1384288	46070	LESGI-1
NZ_JAUGQK010000034.1		GCF_036289465.1	1	38088	38087	LESGI-1
NZ_JASMQL010000053.1		GCF_036330425.1	1	38082	38081	LESGI-1
NZ_JASMQQ010000035.1		GCF_036347355.1	1	38086	38085	LESGI-1
NZ_JASMQR010000038.1		GCF_036347415.1	1	38085	38084	LESGI-1
NZ_JASMQK010000058.1		GCF_036347455.1	1	38006	38005	LESGI-1
NZ_CP143897.1		GCF_036417705.1	4891596	4932703	41107	LESGI-1
NZ_CP143898.1		GCF_036417805.1	5529975	5576047	46072	LESGI-1
NZ_CP143899.1		GCF_036417915.1	996347	1037454	41107	LESGI-1
NZ_JAZHBA010000007.1		GCF_036541835.1	81453	119463	38010	LESGI-1
NZ_JAZHOT010000030.1		GCF_036553245.1	1	31268	31267	LESGI-1
NZ_JAZEWN010000151.1		GCF_036864035.1	1	38158	38157	LESGI-1
NZ_JBAJJX010000040.1		GCF_036879545.1	3932	37928	33996	LESGI-1
NZ_JAPTZG010000042.1		GCF_036903335.1	1	38106	38105	LESGI-1
NZ_JAZBSK010000029.1		GCF_037002525.1	1	38162	38161	LESGI-1
NZ_JAZIDL010000039.1		GCF_040186935.1	1	38011	38010	LESGI-1
NZ_CP159883.1		GCF_040571335.1	2727238	2773304	46066	LESGI-1
NZ_JASKWA010000075.1		GCF_040714675.1	1	38062	38061	LESGI-1
NZ_JASKWO010000021.1		GCF_040714935.1	260305	298554	38249	LESGI-1
NZ_JASKWO010000021.1		GCF_040714935.1	441831	477804	35973	LESGI-1
NZ_JBEBLS010000041.1		GCF_041399645.1	1	38152	38151	LESGI-1
NZ_JBGVWM010000063.1		GCF_042953555.1	1	38011	38010	LESGI-1
NZ_JBGVWP010000053.1		GCF_042953755.1	1	38041	38040	LESGI-1
NZ_JBIGKI010000002.1		GCF_043656855.1	2169678	2207927	38249	LESGI-1
NZ_JBIGKI010000002.1		GCF_043656855.1	2351204	2387178	35974	LESGI-1
NZ_JBHKAL010000001.1		GCF_044587515.1	1065619	1124730	59111	LESGI-1
NZ_JBHKAL010000001.1		GCF_044587515.1	2710906	2756972	46066	LESGI-1
NZ_JBHKAM010000001.1		GCF_044587555.1	2688670	2735852	47182	LESGI-1
NZ_JBHKAN010000001.1		GCF_044587615.1	1063387	1122498	59111	LESGI-1
NZ_JBHKAN010000001.1		GCF_044587615.1	2709758	2755824	46066	LESGI-1
NZ_JBHKAO010000003.1		GCF_044587635.1	1	43071	43070	LESGI-1
NZ_JBHKAP010000001.1		GCF_044587695.1	5285204	5326306	41102	LESGI-1
NZ_CP173021.1		GCF_044759005.1	1063387	1122498	59111	LESGI-1
NZ_CP173021.1		GCF_044759005.1	2709791	2755857	46066	LESGI-1
NZ_CP173022.1		GCF_044759015.1	1063387	1122498	59111	LESGI-1
NZ_CP173022.1		GCF_044759015.1	2644736	2690802	46066	LESGI-1
NZ_CP173023.1		GCF_044759025.1	1063362	1122473	59111	LESGI-1
NZ_CP173023.1		GCF_044759025.1	2644710	2690776	46066	LESGI-1
NZ_JBKIQC010000030.1		GCF_046601095.1	1	38082	38081	LESGI-1
NZ_FROB01000028.1		GCF_900145975.1	1	34020	34019	LESGI-1
NZ_FROA01000074.1		GCF_900145985.1	1	37959	37958	LESGI-1
NZ_FRNY01000039.1		GCF_900145995.1	1	37955	37954	LESGI-1
NZ_FRNV01000052.1		GCF_900146005.1	1	37939	37938	LESGI-1
NZ_FRNW01000016.1		GCF_900146015.1	1	37943	37942	LESGI-1
NZ_FRNX01000069.1		GCF_900146025.1	1	37955	37954	LESGI-1
NZ_FRNZ01000080.1		GCF_900146035.1	1	37947	37946	LESGI-1
NZ_FROC01000091.1		GCF_900146045.1	1	37943	37942	LESGI-1
NZ_FROD01000105.1		GCF_900146055.1	1	37947	37946	LESGI-1
NZ_FRRD01000014.1		GCF_900146835.1	57066	95315	38249	LESGI-1
NZ_FRRD01000014.1		GCF_900146835.1	238592	272620	34028	LESGI-1
NZ_FRRE01000003.1		GCF_900146845.1	57062	95311	38249	LESGI-1
NZ_FRRE01000003.1		GCF_900146845.1	238588	272612	34024	LESGI-1
NZ_FRSC01000027.1		GCF_900147085.1	1	37947	37946	LESGI-1
NZ_FRSE01000036.1		GCF_900147095.1	1	37951	37950	LESGI-1
NZ_FRSD01000029.1		GCF_900147105.1	1	37963	37962	LESGI-1
NZ_FRSF01000023.1		GCF_900147115.1	1	38382	38381	LESGI-1
NZ_UWVR01000001.1		GCF_900607565.1	6102142	6135647	33505	LESGI-1
NZ_UWWR01000001.1		GCF_900607915.1	3736653	3770267	33614	LESGI-1
NZ_CAADKO010000051.1		GCF_900707195.1	1	33961	33960	LESGI-1
NZ_OX638610.1		GCF_951802375.2	5004383	5045485	41102	LESGI-1
NZ_OX638564.1		GCF_951805275.2	2595487	2644136	48649	LESGI-1
NZ_CP050327.1		GCF_013343415.1	3343642	3384798	41156	LESGI-1
NZ_JBGVWN010000065.1		GCF_042953525.1	1	37966	37965	LESGI-1
NZ_CP127242.1		GCF_030284605.1	2886463	2936282	49819	LESGI-10
NZ_AFXI01000001.1		GCF_000223925.1	2784219	2827776	43557	LESGI-10
NZ_AFXJ01000001.1		GCF_000223945.1	2719874	2763432	43558	LESGI-10
NZ_AFXK01000001.1		GCF_000223965.1	2746625	2790183	43558	LESGI-10
NZ_CP006983.1		GCF_000583955.1	3068964	3120022	51058	LESGI-10
NZ_CP021380.2		GCF_000763245.3	3121726	3171546	49820	LESGI-10
NZ_JTUI01000027.1		GCF_000789905.1	28492	78311	49819	LESGI-10
NZ_JTRS01000011.1		GCF_000791205.1	28670	78489	49819	LESGI-10
NZ_JTOS01000055.1		GCF_000792705.1	90173	133863	43690	LESGI-10
NZ_JTVP01000030.1		GCF_000795205.1	90297	133855	43558	LESGI-10
NZ_JTVN01000030.1		GCF_000795235.1	28671	78490	49819	LESGI-10
NZ_JTYV01000031.1		GCF_000795945.1	134408	178098	43690	LESGI-10
NZ_JTZR01000014.1		GCF_000797355.1	282	41387	41105	LESGI-10
NZ_CP010555.1		GCF_000829885.1	1110979	1165911	54932	LESGI-10
NZ_BBQK01000025.1		GCF_000974565.1	51923	102871	50948	LESGI-10
NZ_CUXV01000045.1		GCF_001374055.1	289	48506	48217	LESGI-10
NZ_LKAE01000026.1		GCF_001420535.1	134375	188573	54198	LESGI-10
NZ_AYSZ01000147.1		GCF_001431165.1	28658	80554	51896	LESGI-10
NZ_LLPQ01000006.1		GCF_001451565.1	135036	178594	43558	LESGI-10
NZ_LLRO01000019.1		GCF_001452255.1	100054	143612	43558	LESGI-10
NZ_LQBU02000007.1		GCF_001535675.1	3811566	3860462	48896	LESGI-10
NZ_LRZW01000006.1		GCF_001554315.1	86249	133874	47625	LESGI-10
NZ_LRZU01000006.1		GCF_001554975.1	86264	133891	47627	LESGI-10
NZ_LRZV01000003.1		GCF_001555035.1	134973	182600	47627	LESGI-10
NZ_CP015001.1		GCF_001792835.1	3024265	3074084	49819	LESGI-10
NZ_CP015002.1		GCF_001792855.1	3117878	3167697	49819	LESGI-10
NZ_CP015003.1		GCF_001792875.1	3198405	3248224	49819	LESGI-10
NZ_LVWC01000001.1		GCF_001802735.1	6529831	6579650	49819	LESGI-10
NZ_LVXB01000001.1		GCF_001806505.1	3060403	3110222	49819	LESGI-10
NZ_CP014999.1		GCF_001870265.1	3099116	3148935	49819	LESGI-10
NZ_MPBU01000006.1		GCF_001875185.1	177105	220662	43557	LESGI-10
NZ_CP016955.1		GCF_002085605.1	3953751	4008686	54935	LESGI-10
NZ_CP015647.1		GCF_002116945.1	2828275	2884775	56500	LESGI-10
NZ_CP015648.1		GCF_002116985.1	3335347	3391866	56519	LESGI-10
NZ_CP022002.1		GCF_002205375.1	4210622	4265419	54797	LESGI-10
NZ_PDLR01000007.1		GCF_002591765.1	45490	101899	56409	LESGI-10
NZ_PHST01000011.1		GCF_002835725.1	28670	78489	49819	LESGI-10
NZ_PHSS01000014.1		GCF_002835765.1	89987	133545	43558	LESGI-10
NZ_NIZQ01000007.1		GCF_002866745.1	28742	83524	54782	LESGI-10
NZ_JPFE01000003.1		GCF_002927035.1	2384182	2439117	54935	LESGI-10
NZ_JPEY01000006.1		GCF_002927235.1	300848	355783	54935	LESGI-10
NZ_PSQS01000003.1		GCF_003000695.1	5577584	5633055	55471	LESGI-10
NZ_CP029088.1		GCF_003073735.1	3240855	3297717	56862	LESGI-10
NZ_QJOZ01000026.1		GCF_003204355.1	55100	98658	43558	LESGI-10
NZ_QJPA01000133.1		GCF_003204365.1	36615	80173	43558	LESGI-10
NZ_QJPG01000128.1		GCF_003204515.1	26212	76031	49819	LESGI-10
NZ_QMGI01000002.1		GCF_003324405.1	1562170	1610387	48217	LESGI-10
NZ_CP030913.1		GCF_003369735.1	3009566	3067929	58363	LESGI-10
NZ_QZYV01000083.1		GCF_003633185.1	83585	140090	56505	LESGI-10
NZ_MCMV01000009.1		GCF_003698705.1	221966	266246	44280	LESGI-10
NZ_NTGC01000001.1		GCF_003703685.1	188169	243282	55113	LESGI-10
NZ_NSNZ01000013.1		GCF_003833885.1	135640	179198	43558	LESGI-10
NZ_NSNY01000015.1		GCF_003834225.1	135939	179497	43558	LESGI-10
NZ_NSPK01000014.1		GCF_003834235.1	134821	183429	48608	LESGI-10
NZ_NSOB01000014.1		GCF_003834265.1	135913	179471	43558	LESGI-10
NZ_NSQB01000019.1		GCF_003834785.1	45699	90997	45298	LESGI-10
NZ_NSYM01000021.1		GCF_003839525.1	441	40866	40425	LESGI-10
NZ_NSYI01000013.1		GCF_003840705.1	29168	84549	55381	LESGI-10
NZ_RRBQ01000014.1		GCF_003863745.1	16298	68166	51868	LESGI-10
NZ_RXCD01000014.1		GCF_003975935.1	135184	178917	43733	LESGI-10
NZ_RXFC01000015.1		GCF_003976645.1	459	53146	52687	LESGI-10
NZ_SELC01000011.1		GCF_004145785.1	28631	78450	49819	LESGI-10
NZ_SELB01000014.1		GCF_004146325.1	90391	133949	43558	LESGI-10
NZ_SEMF01000015.1		GCF_004152855.1	29465	79284	49819	LESGI-10
NZ_CP035739.1		GCF_004193735.1	982388	1037612	55224	LESGI-10
NZ_CP031677.1		GCF_004291075.1	1936601	1992072	55471	LESGI-10
NZ_CP037925.1		GCF_004355125.1	3156808	3212615	55807	LESGI-10
NZ_RWNP01000019.1		GCF_004370795.1	28951	72319	43368	LESGI-10
NZ_RWTC01000011.1		GCF_004373985.1	133604	188153	54549	LESGI-10
NZ_SRPM01000012.1		GCF_004785815.1	28631	78450	49819	LESGI-10
NZ_CP040127.1		GCF_005305005.1	2936798	2994494	57696	LESGI-10
NZ_VKOE01000012.1		GCF_009901795.1	78738	128557	49819	LESGI-10
NZ_JABGOE010000012.1		GCF_013115675.1	89657	135250	45593	LESGI-10
NZ_JABGOG010000012.1		GCF_013115695.1	89682	135274	45592	LESGI-10
NZ_JABGOF010000012.1		GCF_013115705.1	89686	135276	45590	LESGI-10
NZ_CP053922.1		GCF_013260445.1	2930588	2980674	50086	LESGI-10
NZ_JABUGM010000012.1		GCF_013328515.1	78654	128016	49362	LESGI-10
NZ_JABUGU010000025.1		GCF_013328675.1	28574	84422	55848	LESGI-10
NZ_CP050327.1		GCF_013343415.1	2881099	2935242	54143	LESGI-10
NZ_CP050331.1		GCF_013343495.1	2892833	2946703	53870	LESGI-10
NZ_CP058332.1		GCF_013395035.1	5220147	5275079	54932	LESGI-10
NZ_CP058333.1		GCF_013467585.1	2665464	2720395	54931	LESGI-10
NZ_JACELB010000027.1		GCF_013619565.1	45622	90920	45298	LESGI-10
NZ_CP063237.1		GCF_015034565.1	2572519	2618679	46160	LESGI-10
NZ_JAECTS010000017.1		GCF_016055785.1	90315	133873	43558	LESGI-10
NZ_JAECTT010000017.1		GCF_016055845.1	28777	78596	49819	LESGI-10
NZ_JAEVLV010000001.1		GCF_016807225.1	1909410	1964432	55022	LESGI-10
NZ_JAFBLK010000001.1		GCF_016820095.1	243115	298137	55022	LESGI-10
NZ_JAFBLM010000001.1		GCF_016820125.1	2851412	2901605	50193	LESGI-10
NZ_JAFCHI010000001.1		GCF_016836525.1	2798072	2853971	55899	LESGI-10
NZ_JACWGS010000001.1		GCF_017693635.1	2453872	2508807	54935	LESGI-10
NZ_JACWGU010000006.1		GCF_017693665.1	126061	183909	57848	LESGI-10
NZ_JACWGY010000001.1		GCF_017693715.1	2435934	2490869	54935	LESGI-10
NZ_JACWHB010000005.1		GCF_017693875.1	247668	302603	54935	LESGI-10
NZ_JAGEYS010000012.1		GCF_018027245.1	28684	82554	53870	LESGI-10
NZ_JAGGEE010000015.1		GCF_018027275.1	90289	137898	47609	LESGI-10
NZ_JAGEYR010000010.1		GCF_018027295.1	134765	182374	47609	LESGI-10
NZ_JAGEYU010000012.1		GCF_018027335.1	134508	182725	48217	LESGI-10
NZ_JAHFYV020000014.1		GCF_018598165.2	90327	133885	43558	LESGI-10
NZ_JAHFYU020000014.1		GCF_018598245.2	28482	78301	49819	LESGI-10
NZ_CP086064.1		GCF_018598285.3	3566810	3610368	43558	LESGI-10
NZ_CP080011.1		GCF_019379355.1	407135	462156	55021	LESGI-10
NZ_CP080289.1		GCF_019434235.1	3590678	3645700	55022	LESGI-10
NZ_CP080511.1		GCF_019466095.1	4124536	4179468	54932	LESGI-10
NZ_JRZY01000022.1		GCF_021391255.1	48218	91776	43558	LESGI-10
NZ_JAJBHQ010000001.1		GCF_021460635.1	242672	297607	54935	LESGI-10
NZ_JAKFGL010000001.1		GCF_021502795.1	3590950	3645972	55022	LESGI-10
NZ_CP068678.1		GCF_021513295.1	5106730	5161530	54800	LESGI-10
NZ_JAIWRS010000022.1		GCF_022342575.1	418	40778	40360	LESGI-10
NZ_JAKVDJ010000001.1		GCF_022487975.1	254603	309534	54931	LESGI-10
NZ_JAJEJW010000001.1		GCF_022496575.1	2555923	2599028	43105	LESGI-10
NZ_CP093965.1		GCF_022699505.1	2822279	2882101	59822	LESGI-10
NZ_JALLGU010000001.1		GCF_023074215.1	2018635	2077668	59033	LESGI-10
NZ_CP069177.1		GCF_023612335.1	4214006	4270045	56039	LESGI-10
NZ_JAMWMO010000001.1		GCF_023887645.1	1049941	1104963	55022	LESGI-10
NZ_CP102441.2		GCF_024652945.3	3596027	3651049	55022	LESGI-10
NZ_CP094677.1		GCF_024803805.1	81786	136952	55166	LESGI-10
NZ_CP096207.1		GCF_025079255.1	2318131	2373353	55222	LESGI-10
NZ_CP104170.1		GCF_025200845.1	2249626	2309048	59422	LESGI-10
NZ_CP104586.1		GCF_025398095.1	149936	209122	59186	LESGI-10
NZ_JAHWBB010000013.1		GCF_025697885.1	17404	52712	35308	LESGI-10
NZ_JAOXGS010000013.1		GCF_025780735.1	28609	78428	49819	LESGI-10
NZ_CP107275.1		GCF_027570735.1	4313279	4370710	57431	LESGI-10
NZ_CP110351.1		GCF_027571175.1	3110184	3166210	56026	LESGI-10
NZ_JAHERS010000001.1		GCF_027855425.1	5304517	5360107	55590	LESGI-10
NZ_JAHEQP010000004.1		GCF_027856055.1	16067	51375	35308	LESGI-10
NZ_JAQNBM010000002.1		GCF_028367665.1	17225	52533	35308	LESGI-10
NZ_CP116723.1		GCF_028404125.1	3965141	4020076	54935	LESGI-10
NZ_JARDUM010000002.1		GCF_028994305.1	1070480	1125499	55019	LESGI-10
NZ_JARDUO010000004.1		GCF_028994375.1	1068851	1123871	55020	LESGI-10
NZ_CP124600.1		GCF_029958385.1	3411903	3467727	55824	LESGI-10
NZ_CP124622.1		GCF_029961245.1	3540827	3595865	55038	LESGI-10
NZ_CP124667.1		GCF_029961445.1	3540867	3595905	55038	LESGI-10
NZ_CP096964.1		GCF_030122155.1	3666062	3721182	55120	LESGI-10
NZ_JARTLX020000001.1		GCF_030182955.2	3172511	3225822	53311	LESGI-10
NZ_JARTRT020000001.1		GCF_030185965.2	3552787	3607722	54935	LESGI-10
NZ_CP127016.1		GCF_030252465.1	1125019	1180241	55222	LESGI-10
NZ_CP129200.1		GCF_030413195.1	470562	521025	50463	LESGI-10
NZ_CP129406.1		GCF_030436095.1	55285	110495	55210	LESGI-10
NZ_JAVFCD010000048.1		GCF_030865655.1	1277	33236	31959	LESGI-10
NZ_CP133751.1		GCF_031326305.1	4607877	4662899	55022	LESGI-10
NZ_CP136014.1		GCF_032463705.1	6555399	6610419	55020	LESGI-10
NZ_CP136598.1		GCF_032847385.1	3737158	3792180	55022	LESGI-10
NZ_CP141072.1		GCF_034625575.1	5011498	5066431	54933	LESGI-10
NZ_CP115211.1		GCF_036232365.1	3473403	3529581	56178	LESGI-10
NZ_JAVBZX010000002.1		GCF_036633435.1	5082390	5137410	55020	LESGI-10
NZ_CP148035.1		GCF_037482125.1	6293632	6348651	55019	LESGI-10
NZ_JBBNBN010000002.1		GCF_037996885.1	3596783	3646745	49962	LESGI-10
NZ_JBBNBM010000001.1		GCF_037996925.1	3631853	3681816	49963	LESGI-10
NZ_JBBNBI010000001.1		GCF_037996965.1	4284933	4339866	54933	LESGI-10
NZ_JBBNBH010000001.1		GCF_037996985.1	2990851	3045784	54933	LESGI-10
NZ_JBBNBK010000003.1		GCF_037997005.1	2542566	2586253	43687	LESGI-10
NZ_JBCIWC010000013.1		GCF_039412835.1	134634	178324	43690	LESGI-10
NZ_JBCIWD010000007.1		GCF_039412875.1	114867	170845	55978	LESGI-10
NZ_JBCIWS010000050.1		GCF_039413235.1	227	43360	43133	LESGI-10
NZ_JBCIWW010000010.1		GCF_039413275.1	78314	128081	49767	LESGI-10
NZ_JBCIWY010000010.1		GCF_039413315.1	134531	190624	56093	LESGI-10
NZ_JBCIWX010000013.1		GCF_039413375.1	28810	78661	49851	LESGI-10
NZ_JBCIXB010000039.1		GCF_039413395.1	429	41424	40995	LESGI-10
NZ_JBCIXN010000013.1		GCF_039413635.1	28810	83303	54493	LESGI-10
NZ_JBCIXL010000027.1		GCF_039413675.1	28810	70549	41739	LESGI-10
NZ_JBCIXV010000012.1		GCF_039413815.1	134634	178324	43690	LESGI-10
NZ_JBCIXX010000010.1		GCF_039413855.1	134499	178189	43690	LESGI-10
NZ_JBCIXY010000037.1		GCF_039413895.1	3712	47514	43802	LESGI-10
NZ_CP159840.1		GCF_040560445.1	5603241	5658259	55018	LESGI-10
NZ_JAQAQL010000001.1		GCF_040901045.1	343962	393283	49321	LESGI-10
NZ_JBEBLP010000012.1		GCF_041399585.1	112405	160622	48217	LESGI-10
NZ_CP176684.1		GCF_046272045.1	3515378	3570354	54976	LESGI-10
NZ_CP125780.1		GCF_046529405.1	2767222	2822025	54803	LESGI-10
NZ_JAYSIO010000014.1		GCF_046579825.1	28609	78428	49819	LESGI-10
NZ_JAYSJD010000011.1		GCF_046580045.1	134977	178535	43558	LESGI-10
NZ_JAYSIZ010000013.1		GCF_046580065.1	90376	133934	43558	LESGI-10
NZ_JAYSJB010000017.1		GCF_046580085.1	28609	78428	49819	LESGI-10
NZ_JAYSJC010000014.1		GCF_046580095.1	28609	78428	49819	LESGI-10
NZ_JAYSJE010000010.1		GCF_046580145.1	160466	204024	43558	LESGI-10
NZ_JAYSJF010000012.1		GCF_046580165.1	135768	179326	43558	LESGI-10
NZ_JAYSJG010000012.1		GCF_046580175.1	160466	204024	43558	LESGI-10
NZ_JAYSJH010000011.1		GCF_046580225.1	135768	179326	43558	LESGI-10
NZ_JAYSJJ010000013.1		GCF_046580235.1	28898	78717	49819	LESGI-10
NZ_JAYSJK010000014.1		GCF_046580275.1	90375	133933	43558	LESGI-10
NZ_JAYSJA010000026.1		GCF_046580905.1	28609	78428	49819	LESGI-10
NZ_JBKZDP010000001.1		GCF_046996465.1	204264	259379	55115	LESGI-10
NZ_JBKZDS010000001.1		GCF_046996505.1	204575	259484	54909	LESGI-10
NZ_FNLT01000018.1		GCF_900106145.1	125517	170577	45060	LESGI-10
NZ_FNLR01000020.1		GCF_900106155.1	125517	170577	45060	LESGI-10
NZ_FNLW01000019.1		GCF_900106185.1	125148	170208	45060	LESGI-10
NZ_FNLZ01000022.1		GCF_900106205.1	125309	170369	45060	LESGI-10
NZ_FRRO01000026.1		GCF_900146935.1	90067	135467	45400	LESGI-10
NZ_UATW01000010.1		GCF_900455145.1	688739	746886	58147	LESGI-10
NZ_UATS01000011.1		GCF_900455175.1	86158	140961	54803	LESGI-10
NZ_UAUB01000032.1		GCF_900455455.1	8414	43722	35308	LESGI-10
NZ_UAUD01000024.1		GCF_900455535.1	142321	192140	49819	LESGI-10
NZ_RWTK01000011.1		GCF_004374205.1	47695	91445	43750	LESGI-11
NC_002516.2		GCF_000006765.1	2076991	2122574	45583	LESGI-11
NC_008463.1		GCF_000014625.1	3511572	3560680	49108	LESGI-11
NC_011770.1		GCF_000026645.1	3743159	3796926	53767	LESGI-11
NZ_AFXI01000001.1		GCF_000223925.1	2160428	2205347	44919	LESGI-11
NZ_AFXJ01000001.1		GCF_000223945.1	2092366	2137389	45023	LESGI-11
NZ_AFXK01000001.1		GCF_000223965.1	2129713	2174631	44918	LESGI-11
NZ_AHKM01000062.1		GCF_000247435.1	2663	40543	37880	LESGI-11
NZ_ALBW01000024.1		GCF_000282915.1	2827	42990	40163	LESGI-11
NZ_AKBD01000090.1		GCF_000295475.1	6005	50098	44093	LESGI-11
NZ_ALOF01000001.1		GCF_000296325.1	2076991	2122574	45583	LESGI-11
NZ_AKZD01000042.1		GCF_000297275.1	7284	50458	43174	LESGI-11
NZ_AKZG01000093.1		GCF_000297335.1	3363	47156	43793	LESGI-11
NZ_AKZH01000096.1		GCF_000297355.1	21441	64297	42856	LESGI-11
NC_020912.1		GCF_000359505.1	3404857	3457783	52926	LESGI-11
NZ_APMD01000019.1		GCF_000359565.1	233	44654	44421	LESGI-11
NZ_KE136335.1		GCF_000404265.1	2001553	2051189	49636	LESGI-11
NZ_ASQW01000115.1		GCF_000412415.1	7373	54372	46999	LESGI-11
NZ_KE503214.1		GCF_000439855.1	1212570	1261613	49043	LESGI-11
NZ_KE503224.1		GCF_000439875.1	350481	394880	44399	LESGI-11
NZ_CBMS010000062.1		GCF_000455425.1	60	44910	44850	LESGI-11
NC_022361.1		GCF_000468555.2	2076871	2122454	45583	LESGI-11
NC_022360.1		GCF_000468935.2	2076559	2121787	45228	LESGI-11
NZ_KI517348.1		GCF_000478465.2	5807611	5860185	52574	LESGI-11
NZ_KI518657.1		GCF_000480355.1	379158	423212	44054	LESGI-11
NZ_KI518675.1		GCF_000480375.1	224596	269206	44610	LESGI-11
NZ_KI518677.1		GCF_000480395.1	462753	512277	49524	LESGI-11
NZ_KI518685.1		GCF_000480415.1	363077	412594	49517	LESGI-11
NZ_KI518703.1		GCF_000480435.1	3406109	3470203	64094	LESGI-11
NZ_KI518709.1		GCF_000480455.1	1988080	2034090	46010	LESGI-11
NZ_KI518712.1		GCF_000480475.1	2901377	2956423	55046	LESGI-11
NZ_KI518732.1		GCF_000480555.1	1357915	1402603	44688	LESGI-11
NZ_KI518748.1		GCF_000480615.1	2751729	2799439	47710	LESGI-11
NZ_KI518750.1		GCF_000480645.1	1711778	1767942	56164	LESGI-11
NZ_KI518757.1		GCF_000480665.1	391554	441309	49755	LESGI-11
NZ_KI518775.1		GCF_000480685.1	314135	365301	51166	LESGI-11
NZ_KI518785.1		GCF_000480705.1	356307	403518	47211	LESGI-11
NZ_KI518793.1		GCF_000480725.1	3784063	3833998	49935	LESGI-11
NZ_KI518806.1		GCF_000480745.1	350378	398225	47847	LESGI-11
NZ_KI518814.1		GCF_000480765.1	2805652	2853328	47676	LESGI-11
NZ_KI518819.1		GCF_000480785.1	2749203	2800627	51424	LESGI-11
NZ_KI518827.1		GCF_000480825.1	415149	464257	49108	LESGI-11
NZ_KI518836.1		GCF_000480845.1	541673	588445	46772	LESGI-11
NZ_KI518853.1		GCF_000480885.1	367590	420933	53343	LESGI-11
NZ_KI518877.1		GCF_000480925.1	380329	428721	48392	LESGI-11
NZ_KI518884.1		GCF_000480945.1	353667	405597	51930	LESGI-11
NZ_KI518892.1		GCF_000480965.1	343612	388451	44839	LESGI-11
NZ_KI518906.1		GCF_000481005.1	1047283	1091584	44301	LESGI-11
NZ_KI518923.1		GCF_000481025.1	380329	424180	43851	LESGI-11
NZ_KI518945.1		GCF_000481085.1	181745	226845	45100	LESGI-11
NZ_KI518955.1		GCF_000481125.1	3469295	3518415	49120	LESGI-11
NZ_KI518973.1		GCF_000481165.1	2770595	2819703	49108	LESGI-11
NZ_KI518986.1		GCF_000481185.1	289648	336753	47105	LESGI-11
NZ_KI519017.1		GCF_000481265.1	1453578	1494521	40943	LESGI-11
NZ_KI519017.1		GCF_000481265.1	4330522	4384820	54298	LESGI-11
NZ_KI519046.1		GCF_000481305.1	533031	576908	43877	LESGI-11
NZ_KI519054.1		GCF_000481345.1	943498	994274	50776	LESGI-11
NZ_KI519063.1		GCF_000481365.1	426791	476270	49479	LESGI-11
NZ_KI519068.1		GCF_000481385.1	1334560	1378615	44055	LESGI-11
NZ_KI519071.1		GCF_000481405.1	930	45711	44781	LESGI-11
NZ_KI519078.1		GCF_000481445.1	3759264	3810027	50763	LESGI-11
NZ_KI519087.1		GCF_000481485.1	288644	331771	43127	LESGI-11
NZ_KI519134.1		GCF_000481545.1	588645	638525	49880	LESGI-11
NZ_KI519139.1		GCF_000481565.1	701921	752627	50706	LESGI-11
NZ_KI519165.1		GCF_000481645.1	352044	401575	49531	LESGI-11
NZ_KI519180.1		GCF_000481665.1	363158	410563	47405	LESGI-11
NZ_KI519203.1		GCF_000481705.1	348758	395228	46470	LESGI-11
NZ_KI519207.1		GCF_000481725.1	3121556	3165674	44118	LESGI-11
NZ_KI519256.1		GCF_000481825.1	1375981	1425478	49497	LESGI-11
NZ_KI519264.1		GCF_000481845.1	1354758	1397829	43071	LESGI-11
NZ_KI519271.1		GCF_000481885.1	2682249	2727395	45146	LESGI-11
NZ_KI519277.1		GCF_000481905.1	406316	454225	47909	LESGI-11
NZ_KI519291.1		GCF_000481945.1	363280	407954	44674	LESGI-11
NZ_KI519307.1		GCF_000482005.1	361631	407093	45462	LESGI-11
NZ_KI519315.1		GCF_000482025.1	711028	763330	52302	LESGI-11
NC_022591.1		GCF_000484495.2	2076986	2122569	45583	LESGI-11
NC_022594.1		GCF_000484545.2	2076986	2122569	45583	LESGI-11
NZ_CP013993.1		GCF_000496455.2	3860152	3908746	48594	LESGI-11
NZ_AYON01000065.1		GCF_000503175.1	249	41908	41659	LESGI-11
NC_023019.1		GCF_000504045.1	3462668	3510984	48316	LESGI-11
NC_023066.1		GCF_000508765.1	3690382	3744149	53767	LESGI-11
NC_023149.1		GCF_000510305.1	3687408	3737288	49880	LESGI-11
NZ_KI914433.1		GCF_000520175.1	3676540	3722636	46096	LESGI-11
NZ_KI914463.1		GCF_000520255.1	1442041	1487874	45833	LESGI-11
NZ_KI914466.1		GCF_000520275.1	892420	946526	54106	LESGI-11
NZ_KI914476.1		GCF_000520295.1	1290517	1339696	49179	LESGI-11
NZ_KI914481.1		GCF_000520315.1	3196940	3246515	49575	LESGI-11
NZ_KI914512.1		GCF_000520355.1	2325967	2367859	41892	LESGI-11
NZ_KI914515.1		GCF_000520375.1	2406188	2463255	57067	LESGI-11
NZ_KI914532.1		GCF_000520415.1	306826	363200	56374	LESGI-11
NZ_KI914540.1		GCF_000520435.1	3206237	3257725	51488	LESGI-11
NZ_KI914552.1		GCF_000520455.1	629860	679178	49318	LESGI-11
NZ_CP007147.1		GCF_000524595.1	3753530	3801942	48412	LESGI-11
NZ_CP006980.1		GCF_000583895.1	3682424	3737431	55007	LESGI-11
NZ_CP006981.1		GCF_000583915.1	3639979	3693746	53767	LESGI-11
NZ_CP006982.1		GCF_000583935.1	3732171	3785939	53768	LESGI-11
NZ_CP006983.1		GCF_000583955.1	3670102	3722676	52574	LESGI-11
NZ_CP006984.1		GCF_000583975.1	3649889	3703655	53766	LESGI-11
NZ_CP006985.1		GCF_000583995.1	3666585	3720352	53767	LESGI-11
NZ_JAQK01000109.1		GCF_000590905.1	29002	72051	43049	LESGI-11
NZ_KK111933.1		GCF_000611995.2	217	42339	42122	LESGI-11
NZ_KK212179.1		GCF_000629085.1	48300	91378	43078	LESGI-11
NZ_KK212368.1		GCF_000629145.1	47754	90270	42516	LESGI-11
NZ_KK212420.1		GCF_000629165.1	47326	90773	43447	LESGI-11
NZ_KK212501.1		GCF_000629185.1	47326	90729	43403	LESGI-11
NZ_KK212780.1		GCF_000629245.1	47991	90082	42091	LESGI-11
NZ_KK212838.1		GCF_000629265.1	48225	96649	48424	LESGI-11
NZ_KK212935.1		GCF_000629285.1	8492	49661	41169	LESGI-11
NZ_KK213154.1		GCF_000629345.1	1860	46830	44970	LESGI-11
NZ_KK213160.1		GCF_000629365.1	2678548	2724988	46440	LESGI-11
NZ_KK213167.1		GCF_000629385.1	888386	942341	53955	LESGI-11
NZ_KK213173.1		GCF_000629405.1	2796938	2846716	49778	LESGI-11
NZ_KK213183.1		GCF_000629425.1	3616373	3661179	44806	LESGI-11
NZ_KK213193.1		GCF_000629445.1	215405	257802	42397	LESGI-11
NZ_KK213207.1		GCF_000629465.1	215405	257819	42414	LESGI-11
NZ_KK213219.1		GCF_000629485.1	2655995	2709580	53585	LESGI-11
NZ_KK213238.1		GCF_000629525.1	423676	469489	45813	LESGI-11
NZ_KK213251.1		GCF_000629545.1	892375	945936	53561	LESGI-11
NZ_KK213276.1		GCF_000629585.1	690712	732989	42277	LESGI-11
NZ_KK213287.1		GCF_000629605.1	340085	384996	44911	LESGI-11
NZ_DF396825.1		GCF_000647935.2	274	42060	41786	LESGI-11
NZ_JMKR01000006.1		GCF_000685845.1	8664	52794	44130	LESGI-11
NZ_JFJU01000011.1		GCF_000710625.1	161	44652	44491	LESGI-11
NZ_CP008749.1		GCF_000714515.1	2076991	2122578	45587	LESGI-11
NZ_KN050641.1		GCF_000743405.1	363985	413516	49531	LESGI-11
NZ_JPYP01000023.1		GCF_000757505.1	244	44977	44733	LESGI-11
NZ_CP021380.2		GCF_000763245.3	3752063	3802300	50237	LESGI-11
NZ_JTMX01000055.1		GCF_000789485.1	47876	95533	47657	LESGI-11
NZ_JTRM01000002.1		GCF_000789535.1	1	43795	43794	LESGI-11
NZ_JTRX01000032.1		GCF_000789545.1	125	42952	42827	LESGI-11
NZ_JTUU01000034.1		GCF_000789555.1	262200	310408	48208	LESGI-11
NZ_JTUQ01000054.1		GCF_000789685.1	47605	85612	38007	LESGI-11
NZ_JTUP01000033.1		GCF_000789705.1	47986	96850	48864	LESGI-11
NZ_JTUI01000019.1		GCF_000789905.1	183	44732	44549	LESGI-11
NZ_JTNJ01000017.1		GCF_000789935.1	47251	92013	44762	LESGI-11
NZ_JTUG01000011.1		GCF_000789965.1	47623	90803	43180	LESGI-11
NZ_JTUE01000035.1		GCF_000790025.1	931	43755	42824	LESGI-11
NZ_JTUD01000013.1		GCF_000790035.1	211	41519	41308	LESGI-11
NZ_JTUC01000023.1		GCF_000790065.1	37	44142	44105	LESGI-11
NZ_JTUB01000026.1		GCF_000790085.1	1174	46082	44908	LESGI-11
NZ_JTUA01000024.1		GCF_000790105.1	305	48428	48123	LESGI-11
NZ_JTTX01000039.1		GCF_000790185.1	686	44811	44125	LESGI-11
NZ_JTTT01000078.1		GCF_000790265.1	549	41870	41321	LESGI-11
NZ_JTTR01000017.1		GCF_000790325.1	1348	44829	43481	LESGI-11
NZ_JTNH01000023.1		GCF_000790345.1	3607	46138	42531	LESGI-11
NZ_JTTM01000004.1		GCF_000790445.1	47923	92073	44150	LESGI-11
NZ_JTTL01000025.1		GCF_000790485.1	195	45095	44900	LESGI-11
NZ_JTTK01000072.1		GCF_000790505.1	3907	43317	39410	LESGI-11
NZ_JTNW01000012.1		GCF_000790585.1	48030	92048	44018	LESGI-11
NZ_JTTG01000038.1		GCF_000790605.1	47792	94262	46470	LESGI-11
NZ_JTMT01000052.1		GCF_000790625.1	47428	95778	48350	LESGI-11
NZ_JTTF01000035.1		GCF_000790645.1	132929	180464	47535	LESGI-11
NZ_JTTA01000067.1		GCF_000790785.1	3907	43317	39410	LESGI-11
NZ_JTSZ01000043.1		GCF_000790805.1	1093	45199	44106	LESGI-11
NZ_JTSW01000017.1		GCF_000790885.1	28469	71988	43519	LESGI-11
NZ_JTSU01000045.1		GCF_000790935.1	48406	92685	44279	LESGI-11
NZ_JTNB01000016.1		GCF_000790985.1	48030	91786	43756	LESGI-11
NZ_JTNV01000029.1		GCF_000791005.1	76	43619	43543	LESGI-11
NZ_JTSR01000018.1		GCF_000791035.1	76	43619	43543	LESGI-11
NZ_JTSQ01000039.1		GCF_000791065.1	207	42470	42263	LESGI-11
NZ_JTSP01000022.1		GCF_000791085.1	48372	93853	45481	LESGI-11
NZ_JTSM01000040.1		GCF_000791145.1	1260	44974	43714	LESGI-11
NZ_JTRT01000047.1		GCF_000791185.1	118	43380	43262	LESGI-11
NZ_JTRS01000020.1		GCF_000791205.1	123022	172417	49395	LESGI-11
NZ_JTRR01000017.1		GCF_000791225.1	12	40585	40573	LESGI-11
NZ_JTNT01000016.1		GCF_000791235.1	330	42251	41921	LESGI-11
NZ_JTRQ01000031.1		GCF_000791265.1	81	48145	48064	LESGI-11
NZ_JTQY01000042.1		GCF_000791345.1	47285	91692	44407	LESGI-11
NZ_JTNU01000018.1		GCF_000791365.1	202	42334	42132	LESGI-11
NZ_JTMS01000006.1		GCF_000791385.1	202	41845	41643	LESGI-11
NZ_JTQV01000011.1		GCF_000791445.1	47605	85601	37996	LESGI-11
NZ_JTMU01000004.1		GCF_000791465.1	47752	94769	47017	LESGI-11
NZ_JTQT01000021.1		GCF_000791485.1	76	42057	41981	LESGI-11
NZ_JTQQ01000039.1		GCF_000791545.1	305	41588	41283	LESGI-11
NZ_JTNO01000038.1		GCF_000791565.1	47281	91513	44232	LESGI-11
NZ_JTQP01000019.1		GCF_000791585.1	47266	90021	42755	LESGI-11
NZ_JTQO01000004.1		GCF_000791605.1	48483	93630	45147	LESGI-11
NZ_JTQN01000020.1		GCF_000791625.1	47418	92068	44650	LESGI-11
NZ_JTQM01000027.1		GCF_000791635.1	47837	91314	43477	LESGI-11
NZ_JTQI01000046.1		GCF_000791735.1	106767	151586	44819	LESGI-11
NZ_JTQH01000031.1		GCF_000791765.1	47610	91153	43543	LESGI-11
NZ_JTQG01000029.1		GCF_000791785.1	47920	91754	43834	LESGI-11
NZ_JTQF01000029.1		GCF_000791805.1	25900	67957	42057	LESGI-11
NZ_JTQE01000019.1		GCF_000791825.1	182	48527	48345	LESGI-11
NZ_JTQD01000037.1		GCF_000791835.1	63071	106897	43826	LESGI-11
NZ_JTNP01000027.1		GCF_000791855.1	1423	43082	41659	LESGI-11
NZ_JTQC01000033.1		GCF_000791905.1	1424	43084	41660	LESGI-11
NZ_JTPY01000042.1		GCF_000791965.1	132889	177168	44279	LESGI-11
NZ_JTPV01000081.1		GCF_000792065.1	1227	49787	48560	LESGI-11
NZ_JTPT01000037.1		GCF_000792095.1	3750	48483	44733	LESGI-11
NZ_JTNR01000018.1		GCF_000792145.1	47919	91445	43526	LESGI-11
NZ_JTPO01000032.1		GCF_000792225.1	123	37866	37743	LESGI-11
NZ_JTNS01000011.1		GCF_000792265.1	47718	91490	43772	LESGI-11
NZ_JTPK01000020.1		GCF_000792325.1	119	43381	43262	LESGI-11
NZ_JTPI01000035.1		GCF_000792365.1	267	45389	45122	LESGI-11
NZ_JTPH01000014.1		GCF_000792385.1	47423	89950	42527	LESGI-11
NZ_JTMV01000041.1		GCF_000792395.1	38841	80291	41450	LESGI-11
NZ_JTPE01000056.1		GCF_000792465.1	32	41310	41278	LESGI-11
NZ_JTPD01000017.1		GCF_000792475.1	48179	91080	42901	LESGI-11
NZ_JTPC01000028.1		GCF_000792505.1	47754	91260	43506	LESGI-11
NZ_JTOZ01000055.1		GCF_000792565.1	47436	95657	48221	LESGI-11
NZ_JTOY01000032.1		GCF_000792575.1	50	43611	43561	LESGI-11
NZ_JTOX01000046.1		GCF_000792605.1	486	42146	41660	LESGI-11
NZ_JTOV01000042.1		GCF_000792635.1	47280	90800	43520	LESGI-11
NZ_JTOT01000025.1		GCF_000792675.1	3014	47236	44222	LESGI-11
NZ_JTOP01000032.1		GCF_000792765.1	37	44142	44105	LESGI-11
NZ_JTOM01000012.1		GCF_000792825.1	487	43311	42824	LESGI-11
NZ_JTOJ01000031.1		GCF_000792885.1	76	43619	43543	LESGI-11
NZ_JTOG01000021.1		GCF_000792945.1	47612	93951	46339	LESGI-11
NZ_JTOE01000051.1		GCF_000792965.1	76	43619	43543	LESGI-11
NZ_JTOB01000029.1		GCF_000793045.1	70	42568	42498	LESGI-11
NZ_JTOA01000085.1		GCF_000793055.1	877	42536	41659	LESGI-11
NZ_JTMY01000026.1		GCF_000793135.1	47607	92169	44562	LESGI-11
NZ_JTMQ01000025.1		GCF_000793165.1	199	48371	48172	LESGI-11
NZ_JTMN01000002.1		GCF_000793245.1	204	42483	42279	LESGI-11
NZ_JTMK01000014.1		GCF_000793285.1	128	43917	43789	LESGI-11
NZ_JTMI01000042.1		GCF_000793345.1	3562	43170	39608	LESGI-11
NZ_JTMH01000020.1		GCF_000793365.1	47894	91827	43933	LESGI-11
NZ_JTMF01000042.1		GCF_000793415.1	30645	72095	41450	LESGI-11
NZ_JTMD01000072.1		GCF_000793455.1	1271	46431	45160	LESGI-11
NZ_JTRC01000020.1		GCF_000793595.1	47977	94543	46566	LESGI-11
NZ_JTSK01000014.1		GCF_000793615.1	117	42494	42377	LESGI-11
NZ_JTRD01000023.1		GCF_000793645.1	105324	149603	44279	LESGI-11
NZ_JTSI01000003.1		GCF_000793705.1	47269	90024	42755	LESGI-11
NZ_JTRV01000016.1		GCF_000793745.1	276650	318817	42167	LESGI-11
NZ_JTRK01000017.1		GCF_000793765.1	254	44674	44420	LESGI-11
NZ_JTRE01000030.1		GCF_000793785.1	306	41589	41283	LESGI-11
NZ_JTSC01000005.1		GCF_000793845.1	81	48145	48064	LESGI-11
NZ_JTRH01000025.1		GCF_000793905.1	859	43802	42943	LESGI-11
NZ_JTSJ01000017.1		GCF_000793915.1	116	42493	42377	LESGI-11
NZ_JTRB01000082.1		GCF_000793945.1	12	39722	39710	LESGI-11
NZ_JTNM01000030.1		GCF_000793955.1	743	42386	41643	LESGI-11
NZ_JTSE01000039.1		GCF_000793985.1	164	41917	41753	LESGI-11
NZ_JTQZ01000024.1		GCF_000794025.1	47921	91447	43526	LESGI-11
NZ_JTVD01000016.1		GCF_000794175.1	2509	46602	44093	LESGI-11
NZ_JTVF01000028.1		GCF_000794195.1	37	44142	44105	LESGI-11
NZ_JTUY01000046.1		GCF_000794305.1	47426	92415	44989	LESGI-11
NZ_JTUW01000015.1		GCF_000794335.1	49658	95199	45541	LESGI-11
NZ_JTUV01000025.1		GCF_000794365.1	222	43430	43208	LESGI-11
NZ_JTXW01000032.1		GCF_000794425.1	47274	94237	46963	LESGI-11
NZ_JTXR01000091.1		GCF_000794515.1	17	39685	39668	LESGI-11
NZ_JTXM01000051.1		GCF_000794585.1	606	43593	42987	LESGI-11
NZ_JTXL01000019.1		GCF_000794625.1	182	48527	48345	LESGI-11
NZ_JTXF01000090.1		GCF_000794735.1	70	42568	42498	LESGI-11
NZ_JTVZ01000020.1		GCF_000794995.1	163	41604	41441	LESGI-11
NZ_JTVY01000012.1		GCF_000795025.1	133024	178155	45131	LESGI-11
NZ_JTVX01000053.1		GCF_000795045.1	118	43380	43262	LESGI-11
NZ_JTVW01000049.1		GCF_000795065.1	196	44301	44105	LESGI-11
NZ_JTVU01000039.1		GCF_000795105.1	47554	92316	44762	LESGI-11
NZ_JTVT01000046.1		GCF_000795115.1	1054	42714	41660	LESGI-11
NZ_JTVS01000036.1		GCF_000795145.1	129438	177686	48248	LESGI-11
NZ_JTVP01000051.1		GCF_000795205.1	267	44957	44690	LESGI-11
NZ_JTVO01000020.1		GCF_000795225.1	47698	92730	45032	LESGI-11
NZ_JTVN01000049.1		GCF_000795235.1	47555	92565	45010	LESGI-11
NZ_JTVM01000050.1		GCF_000795265.1	1325	46244	44919	LESGI-11
NZ_JTVL01000041.1		GCF_000795285.1	47817	92673	44856	LESGI-11
NZ_JTVK01000005.1		GCF_000795305.1	47251	93883	46632	LESGI-11
NZ_JTVI01000028.1		GCF_000795345.1	37	44142	44105	LESGI-11
NZ_JTVH01000021.1		GCF_000795365.1	47432	92267	44835	LESGI-11
NZ_JTZP01000029.1		GCF_000795405.1	47399	95950	48551	LESGI-11
NZ_JTZO01000034.1		GCF_000795425.1	2742	42603	39861	LESGI-11
NZ_JTZM01000035.1		GCF_000795465.1	231	48838	48607	LESGI-11
NZ_JTZL01000053.1		GCF_000795485.1	2026	46644	44618	LESGI-11
NZ_JTZK01000018.1		GCF_000795505.1	165	48772	48607	LESGI-11
NZ_JTWQ01000021.1		GCF_000795535.1	56211	100665	44454	LESGI-11
NZ_JTZH01000051.1		GCF_000795585.1	49390	91294	41904	LESGI-11
NZ_JTZE01000028.1		GCF_000795665.1	47431	90813	43382	LESGI-11
NZ_JTYY01000001.1		GCF_000795845.1	33	41311	41278	LESGI-11
NZ_JTWO01000004.1		GCF_000795905.1	33774	77442	43668	LESGI-11
NZ_JTYR01000008.1		GCF_000796065.1	47488	91759	44271	LESGI-11
NZ_JTYQ01000009.1		GCF_000796095.1	89280	133592	44312	LESGI-11
NZ_JTYN01000015.1		GCF_000796145.1	360	43133	42773	LESGI-11
NZ_JTYM01000014.1		GCF_000796175.1	2612	44979	42367	LESGI-11
NZ_JTYJ01000010.1		GCF_000796255.1	47422	89407	41985	LESGI-11
NZ_JTYH01000028.1		GCF_000796295.1	203	42973	42770	LESGI-11
NZ_JTYD01000058.1		GCF_000796385.1	8290	52383	44093	LESGI-11
NZ_JTYC01000052.1		GCF_000796405.1	142	41614	41472	LESGI-11
NZ_JTYB01000039.1		GCF_000796425.1	85	46335	46250	LESGI-11
NZ_JTYA01000018.1		GCF_000796445.1	108	46463	46355	LESGI-11
NZ_JUAZ01000010.1		GCF_000796545.1	122	37865	37743	LESGI-11
NZ_JUAV01000030.1		GCF_000796615.1	1233	43103	41870	LESGI-11
NZ_JTWR01000071.1		GCF_000796725.1	47432	92564	45132	LESGI-11
NZ_JUAR01000038.1		GCF_000796745.1	189	44808	44619	LESGI-11
NZ_JUAP01000075.1		GCF_000796795.1	123	37868	37745	LESGI-11
NZ_JUAM01000021.1		GCF_000796865.1	47431	92394	44963	LESGI-11
NZ_JUAL01000030.1		GCF_000796875.1	109090	154506	45416	LESGI-11
NZ_JUAI01000047.1		GCF_000796945.1	419	44719	44300	LESGI-11
NZ_JUAF01000007.1		GCF_000797005.1	47554	92529	44975	LESGI-11
NZ_JUAD01000053.1		GCF_000797055.1	5061	45605	40544	LESGI-11
NZ_JUAB01000036.1		GCF_000797125.1	30718	73941	43223	LESGI-11
NZ_JUAA01000024.1		GCF_000797145.1	47437	90658	43221	LESGI-11
NZ_JTZZ01000027.1		GCF_000797165.1	116	41547	41431	LESGI-11
NZ_JTZY01000032.1		GCF_000797185.1	47641	90079	42438	LESGI-11
NZ_JTWU01000034.1		GCF_000797205.1	47330	91780	44450	LESGI-11
NZ_JTZX01000039.1		GCF_000797225.1	463	38069	37606	LESGI-11
NZ_JTZW01000041.1		GCF_000797245.1	47642	90164	42522	LESGI-11
NZ_JTZV01000020.1		GCF_000797265.1	222	44384	44162	LESGI-11
NZ_JTZT01000049.1		GCF_000797305.1	47919	91753	43834	LESGI-11
NZ_JTZR01000022.1		GCF_000797355.1	47641	90142	42501	LESGI-11
NZ_JXBE01000007.1		GCF_000817865.1	224	43237	43013	LESGI-11
NZ_JYGC02000012.1		GCF_000937465.2	1327	43812	42485	LESGI-11
NZ_BBQK01000031.1		GCF_000974565.1	103760	146247	42487	LESGI-11
NZ_LBIH01000019.1		GCF_000982125.1	85	42025	41940	LESGI-11
NZ_CP011369.1		GCF_000988505.1	3778780	3825991	47211	LESGI-11
NZ_JYLC01000013.1		GCF_001042925.1	47536	91941	44405	LESGI-11
NZ_CP012001.1		GCF_001045685.1	3388792	3438316	49524	LESGI-11
NZ_CDAZ01000023.1		GCF_001051345.1	302	44434	44132	LESGI-11
NZ_JVUW01000122.1		GCF_001061475.1	5390	53513	48123	LESGI-11
NZ_JVPD01000063.1		GCF_001062995.1	32340	77383	45043	LESGI-11
NZ_JVHM01000042.1		GCF_001064905.1	48822	97925	49103	LESGI-11
NZ_JVFW01000263.1		GCF_001065075.1	47298	89218	41920	LESGI-11
NZ_JUXI01000293.1		GCF_001065925.1	1	38712	38711	LESGI-11
NZ_JUWD01000145.1		GCF_001067065.1	47300	90384	43084	LESGI-11
NZ_JUVT01000207.1		GCF_001067105.1	106	41895	41789	LESGI-11
NZ_JVCP01000165.1		GCF_001076545.1	100	43643	43543	LESGI-11
NZ_LFMN01000003.1		GCF_001086625.1	103610	153141	49531	LESGI-11
NZ_LFMV01000038.1		GCF_001086725.1	38415	92335	53920	LESGI-11
NZ_LFMR01000001.1		GCF_001086755.1	163115	206093	42978	LESGI-11
NZ_LJJQ01000091.1		GCF_001295285.1	53	49420	49367	LESGI-11
NZ_CUWZ01000039.1		GCF_001373595.1	5584	49127	43543	LESGI-11
NZ_CTCQ01000023.1		GCF_001373615.1	5584	49127	43543	LESGI-11
NZ_CTDC01000040.1		GCF_001373635.1	5572	49115	43543	LESGI-11
NZ_CTDD01000043.1		GCF_001373655.1	5584	49127	43543	LESGI-11
NZ_CTDE01000035.1		GCF_001373675.1	5584	49127	43543	LESGI-11
NZ_CTDF01000033.1		GCF_001373695.1	5584	49127	43543	LESGI-11
NZ_CTDG01000029.1		GCF_001373715.1	5584	49127	43543	LESGI-11
NZ_CTDH01000074.1		GCF_001373735.1	5572	49115	43543	LESGI-11
NZ_CTDI01000020.1		GCF_001373755.1	5584	49127	43543	LESGI-11
NZ_CTDK01000020.1		GCF_001373775.1	5584	49127	43543	LESGI-11
NZ_CTDJ01000049.1		GCF_001373795.1	5584	49127	43543	LESGI-11
NZ_CUXI01000020.1		GCF_001373815.1	5584	49127	43543	LESGI-11
NZ_CUXK01000015.1		GCF_001373835.1	5584	49127	43543	LESGI-11
NZ_CTDL01000014.1		GCF_001373855.1	5584	49127	43543	LESGI-11
NZ_CTDM01000073.1		GCF_001373875.1	5584	49127	43543	LESGI-11
NZ_CUXL01000044.1		GCF_001373895.1	5584	49127	43543	LESGI-11
NZ_CTDN01000040.1		GCF_001373915.1	5572	49115	43543	LESGI-11
NZ_CUXM01000023.1		GCF_001373935.1	5584	49127	43543	LESGI-11
NZ_CUXN01000018.1		GCF_001373955.1	5584	49127	43543	LESGI-11
NZ_CTDP01000031.1		GCF_001373975.1	5584	49127	43543	LESGI-11
NZ_CUXO01000054.1		GCF_001373995.1	5584	49127	43543	LESGI-11
NZ_CTDS01000016.1		GCF_001374015.1	5584	49127	43543	LESGI-11
NZ_CUXX01000091.1		GCF_001374035.1	64	42243	42179	LESGI-11
NZ_CUXW01000091.1		GCF_001374095.1	64	42243	42179	LESGI-11
NZ_CUXY01000109.1		GCF_001374135.1	64	42243	42179	LESGI-11
NZ_CTFL01000083.1		GCF_001374155.1	51	39908	39857	LESGI-11
NZ_CUXZ01000059.1		GCF_001374175.1	11473	54912	43439	LESGI-11
NZ_CUYA01000043.1		GCF_001374195.1	72	48027	47955	LESGI-11
NZ_CTFK01000077.1		GCF_001374215.1	47332	95306	47974	LESGI-11
NZ_CTFN01000090.1		GCF_001374235.1	36867	79376	42509	LESGI-11
NZ_CUYD01000050.1		GCF_001374255.1	1758	41720	39962	LESGI-11
NZ_CTFM01000085.1		GCF_001374355.1	191	41664	41473	LESGI-11
NZ_CTFO01000067.1		GCF_001374395.1	1917	46990	45073	LESGI-11
NZ_CTCP01000027.1		GCF_001374415.1	5572	49115	43543	LESGI-11
NZ_CUWY01000060.1		GCF_001374435.1	5584	49127	43543	LESGI-11
NZ_CUWX01000021.1		GCF_001374455.1	5584	49127	43543	LESGI-11
NZ_CUXA01000015.1		GCF_001374475.1	5584	49127	43543	LESGI-11
NZ_CUXB01000056.1		GCF_001374495.1	5584	49127	43543	LESGI-11
NZ_CTCR01000003.1		GCF_001374515.1	111	43654	43543	LESGI-11
NZ_CTCS01000025.1		GCF_001374535.1	5584	49127	43543	LESGI-11
NZ_CUXD01000054.1		GCF_001374555.1	5584	49127	43543	LESGI-11
NZ_CUXC01000031.1		GCF_001374575.1	5584	49127	43543	LESGI-11
NZ_CTCT01000043.1		GCF_001374595.1	5584	49127	43543	LESGI-11
NZ_CUXE01000006.1		GCF_001374615.1	5584	49127	43543	LESGI-11
NZ_CTCU01000018.1		GCF_001374635.1	5584	49127	43543	LESGI-11
NZ_CTCV01000011.1		GCF_001374655.1	5584	49127	43543	LESGI-11
NZ_CTCW01000034.1		GCF_001374675.1	5584	49127	43543	LESGI-11
NZ_CTCX01000023.1		GCF_001374695.1	5584	49127	43543	LESGI-11
NZ_CTCZ01000007.1		GCF_001374715.1	5584	49127	43543	LESGI-11
NZ_CUXF01000054.1		GCF_001374735.1	5584	49127	43543	LESGI-11
NZ_CTCY01000046.1		GCF_001374755.1	5584	49127	43543	LESGI-11
NZ_CTDA01000001.1		GCF_001374775.1	5584	49127	43543	LESGI-11
NZ_CUXH01000054.1		GCF_001374795.1	5584	49127	43543	LESGI-11
NZ_CUXG01000022.1		GCF_001374815.1	5584	49127	43543	LESGI-11
NZ_CUXJ01000071.1		GCF_001374835.1	5572	49115	43543	LESGI-11
NZ_CTDB01000037.1		GCF_001374855.1	5584	49127	43543	LESGI-11
NZ_CTDO01000056.1		GCF_001374875.1	5584	49127	43543	LESGI-11
NZ_CTDQ01000064.1		GCF_001374895.1	5584	49127	43543	LESGI-11
NZ_CTDR01000020.1		GCF_001374915.1	5584	49127	43543	LESGI-11
NZ_CTDT01000043.1		GCF_001374935.1	5584	49127	43543	LESGI-11
NZ_CTDW01000025.1		GCF_001374955.1	150	43693	43543	LESGI-11
NZ_CTDV01000044.1		GCF_001374995.1	5584	49127	43543	LESGI-11
NZ_CTES01000036.1		GCF_001375015.1	5584	49127	43543	LESGI-11
NZ_CUXP01000047.1		GCF_001375035.1	5584	49127	43543	LESGI-11
NZ_CTET01000028.1		GCF_001375055.1	5584	49127	43543	LESGI-11
NZ_CUXQ01000073.1		GCF_001375075.1	5584	49127	43543	LESGI-11
NZ_CUXR01000003.1		GCF_001375095.1	5584	49127	43543	LESGI-11
NZ_CTEU01000052.1		GCF_001375115.1	5584	49127	43543	LESGI-11
NZ_CTEW01000060.1		GCF_001375135.1	5584	49127	43543	LESGI-11
NZ_CTFB01000021.1		GCF_001375155.1	5584	49127	43543	LESGI-11
NZ_CUXT01000016.1		GCF_001375175.1	5584	49127	43543	LESGI-11
NZ_CUXS01000011.1		GCF_001375195.1	5584	49127	43543	LESGI-11
NZ_CTFC01000011.1		GCF_001375215.1	150	43693	43543	LESGI-11
NZ_CTFD01000057.1		GCF_001375235.1	5584	49127	43543	LESGI-11
NZ_CTFE01000052.1		GCF_001375255.1	72	44204	44132	LESGI-11
NZ_CUXU01000038.1		GCF_001375275.1	5584	49127	43543	LESGI-11
NZ_CTFH01000045.1		GCF_001375335.1	5271	43099	37828	LESGI-11
NZ_CTCK01000061.1		GCF_001375355.1	5584	49127	43543	LESGI-11
NZ_CTCL01000048.1		GCF_001375375.1	5584	49127	43543	LESGI-11
NZ_CTCM01000002.1		GCF_001375395.1	5584	49127	43543	LESGI-11
NZ_CUWV01000015.1		GCF_001375415.1	5584	49127	43543	LESGI-11
NZ_CUWW01000040.1		GCF_001375435.1	5584	49127	43543	LESGI-11
NZ_CTCN01000059.1		GCF_001375455.1	5584	49127	43543	LESGI-11
NZ_CTCO01000013.1		GCF_001375475.1	5584	49127	43543	LESGI-11
NZ_LKPT01000011.1		GCF_001414085.1	1436026	1480816	44790	LESGI-11
NZ_LKPT01000011.1		GCF_001414085.1	1736720	1782814	46094	LESGI-11
NZ_LKPS01000012.1		GCF_001414105.1	373753	419862	46109	LESGI-11
NZ_LKPU01000021.1		GCF_001414155.1	47896	92281	44385	LESGI-11
NZ_LKPV01000008.1		GCF_001414165.1	271	45052	44781	LESGI-11
NZ_LKPW01000003.1		GCF_001414175.1	1528703	1578775	50072	LESGI-11
NZ_LKAF01000008.1		GCF_001420525.1	80	39761	39681	LESGI-11
NZ_LKAE01000013.1		GCF_001420535.1	124	39874	39750	LESGI-11
NZ_LJZA01000114.1		GCF_001444745.1	52	41769	41717	LESGI-11
NZ_LJYZ01000101.1		GCF_001444755.1	47380	90881	43501	LESGI-11
NZ_LJZB01000063.1		GCF_001444765.1	115	41440	41325	LESGI-11
NZ_LJZJ01000084.1		GCF_001444895.1	34106	77559	43453	LESGI-11
NZ_LJZK01000093.1		GCF_001444915.1	485	42970	42485	LESGI-11
NZ_LJZL01000079.1		GCF_001444925.1	115	44228	44113	LESGI-11
NZ_LJZN01000102.1		GCF_001445035.1	241	41791	41550	LESGI-11
NZ_CP013245.1		GCF_001447845.1	5150526	5198763	48237	LESGI-11
NZ_LLLA01000009.1		GCF_001449175.1	39184	83316	44132	LESGI-11
NZ_LLLD01000042.1		GCF_001449225.1	47895	101290	53395	LESGI-11
NZ_LLLE01000010.1		GCF_001449245.1	256	42097	41841	LESGI-11
NZ_LLLK01000011.1		GCF_001449325.1	208	46319	46111	LESGI-11
NZ_LLLM01000015.1		GCF_001449345.1	47649	91174	43525	LESGI-11
NZ_LLLQ01000010.1		GCF_001449395.1	71805	113686	41881	LESGI-11
NZ_LLLR01000006.1		GCF_001449425.1	232	42073	41841	LESGI-11
NZ_LLLW01000020.1		GCF_001449505.1	48692	93485	44793	LESGI-11
NZ_LLLY01000201.1		GCF_001449545.1	382	42135	41753	LESGI-11
NZ_LLMB01000022.1		GCF_001449585.1	400	42044	41644	LESGI-11
NZ_LLML01000068.1		GCF_001449725.1	47812	89481	41669	LESGI-11
NZ_LLMO01000010.1		GCF_001449735.1	47960	93076	45116	LESGI-11
NZ_LLMR01000008.1		GCF_001449785.1	47718	90491	42773	LESGI-11
NZ_LLMU01000009.1		GCF_001449825.1	47824	86059	38235	LESGI-11
NZ_LLMZ01000008.1		GCF_001449885.1	47591	94653	47062	LESGI-11
NZ_LLNC01000021.1		GCF_001449925.1	90418	132610	42192	LESGI-11
NZ_LLND01000022.1		GCF_001449935.1	47717	89992	42275	LESGI-11
NZ_LLNG01000009.1		GCF_001449985.1	256	38084	37828	LESGI-11
NZ_LLNI01000117.1		GCF_001450005.1	231	39941	39710	LESGI-11
NZ_LLNO01000013.1		GCF_001450065.1	47492	92285	44793	LESGI-11
NZ_LLNP01000018.1		GCF_001450085.1	48872	92965	44093	LESGI-11
NZ_LLNS01000035.1		GCF_001450115.1	236	40129	39893	LESGI-11
NZ_LLNW01000013.1		GCF_001450185.1	47798	88251	40453	LESGI-11
NZ_LLOD01000048.1		GCF_001450275.1	47600	92393	44793	LESGI-11
NZ_LLOE01000025.1		GCF_001450305.1	288	43560	43272	LESGI-11
NZ_LLLI01000036.1		GCF_001450425.1	47598	89873	42275	LESGI-11
NZ_LLLL01000025.1		GCF_001450435.1	47649	91274	43625	LESGI-11
NZ_LLMI01000013.1		GCF_001450555.1	421	41846	41425	LESGI-11
NZ_LLMM01000035.1		GCF_001450585.1	451867	500436	48569	LESGI-11
NZ_LLMT01000014.1		GCF_001450635.1	256	38084	37828	LESGI-11
NZ_LLMY01000044.1		GCF_001450675.1	47641	89758	42117	LESGI-11
NZ_LLNE01000004.1		GCF_001450715.1	248	44779	44531	LESGI-11
NZ_LLNK01000017.1		GCF_001450755.1	702	43472	42770	LESGI-11
NZ_LLNN01000017.1		GCF_001450785.1	5079	49197	44118	LESGI-11
NZ_LLNR01000078.1		GCF_001450795.1	47829	91922	44093	LESGI-11
NZ_LLNV01000045.1		GCF_001450825.1	47811	91904	44093	LESGI-11
NZ_LLNX01000016.1		GCF_001450835.1	248	42479	42231	LESGI-11
NZ_LLOJ01000087.1		GCF_001450905.1	47641	89845	42204	LESGI-11
NZ_LLOF01000064.1		GCF_001450925.1	47840	90115	42275	LESGI-11
NZ_LLNM01000018.1		GCF_001450935.1	48674	92869	44195	LESGI-11
NZ_LLOK01000014.1		GCF_001450985.1	47786	92473	44687	LESGI-11
NZ_LLON01000053.1		GCF_001451015.1	231	39941	39710	LESGI-11
NZ_LLOU01000017.1		GCF_001451145.1	295	43838	43543	LESGI-11
NZ_LLPA01000008.1		GCF_001451175.1	47718	90491	42773	LESGI-11
NZ_LLPB01000013.1		GCF_001451205.1	256	44388	44132	LESGI-11
NZ_LLPC01000034.1		GCF_001451225.1	47631	92184	44553	LESGI-11
NZ_LLOH01000016.1		GCF_001451245.1	176	42003	41827	LESGI-11
NZ_LLOM01000068.1		GCF_001451255.1	47812	91905	44093	LESGI-11
NZ_LLOV01000029.1		GCF_001451295.1	295	43838	43543	LESGI-11
NZ_LLOX01000006.1		GCF_001451325.1	362	45596	45234	LESGI-11
NZ_LLPI01000054.1		GCF_001451425.1	47562	89760	42198	LESGI-11
NZ_LLPL01000029.1		GCF_001451455.1	47651	92554	44903	LESGI-11
NZ_LLPN01000052.1		GCF_001451505.1	99700	141965	42265	LESGI-11
NZ_LLPO01000047.1		GCF_001451535.1	443	41979	41536	LESGI-11
NZ_LLPQ01000011.1		GCF_001451565.1	47533	92771	45238	LESGI-11
NZ_LLPR01000014.1		GCF_001451575.1	239	40388	40149	LESGI-11
NZ_LLPW01000013.1		GCF_001451685.1	47665	89819	42154	LESGI-11
NZ_LLPZ01000033.1		GCF_001451725.1	47608	90729	43121	LESGI-11
NZ_LLQB01000015.1		GCF_001451755.1	27682	71352	43670	LESGI-11
NZ_LLQG01000061.1		GCF_001451835.1	306993	345217	38224	LESGI-11
NZ_LLQL01000018.1		GCF_001451895.1	27682	71346	43664	LESGI-11
NZ_LLQO01000129.1		GCF_001451905.1	47628	90946	43318	LESGI-11
NZ_LLQQ01000063.1		GCF_001451965.1	362	42115	41753	LESGI-11
NZ_LLQS01000013.1		GCF_001451975.1	47651	92518	44867	LESGI-11
NZ_LLRG01000020.1		GCF_001452135.1	47773	93011	45238	LESGI-11
NZ_LLRM01000086.1		GCF_001452215.1	1486	41326	39840	LESGI-11
NZ_LLRO01000022.1		GCF_001452255.1	47773	93011	45238	LESGI-11
NZ_LLRU01000010.1		GCF_001452335.1	47683	90152	42469	LESGI-11
NZ_LLSA01000011.1		GCF_001452405.1	98750	141025	42275	LESGI-11
NZ_LLSF01000074.1		GCF_001452445.1	47641	89845	42204	LESGI-11
NZ_LLSH01000039.1		GCF_001452465.1	47662	96876	49214	LESGI-11
NZ_LLSJ01000030.1		GCF_001452495.1	47651	92912	45261	LESGI-11
NZ_LLSK01000157.1		GCF_001452525.1	668	43438	42770	LESGI-11
NZ_LLSN01000122.1		GCF_001452565.1	47515	92013	44498	LESGI-11
NZ_LLST01000047.1		GCF_001452615.1	47812	91905	44093	LESGI-11
NZ_LLTB01000015.1		GCF_001452745.1	47424	101165	53741	LESGI-11
NZ_LLTD01000074.1		GCF_001452755.1	416	45657	45241	LESGI-11
NZ_LLTF01000157.1		GCF_001452765.1	55428	97632	42204	LESGI-11
NZ_LLTJ01000025.1		GCF_001452835.1	12390	55801	43411	LESGI-11
NZ_LLTK01000005.1		GCF_001452865.1	147810	191942	44132	LESGI-11
NZ_LLTR01000011.1		GCF_001452935.1	183	42462	42279	LESGI-11
NZ_LLTT01000016.1		GCF_001452965.1	397	43605	43208	LESGI-11
NZ_LLTY01000110.1		GCF_001453025.1	47643	91736	44093	LESGI-11
NZ_LLPD01000008.1		GCF_001453095.1	47809	90241	42432	LESGI-11
NZ_LLPF01000085.1		GCF_001453125.1	47632	90753	43121	LESGI-11
NZ_LLPY01000032.1		GCF_001453185.1	47844	92102	44258	LESGI-11
NZ_LLQF01000010.1		GCF_001453205.1	463	44581	44118	LESGI-11
NZ_LLQH01000015.1		GCF_001453225.1	338	45713	45375	LESGI-11
NZ_LLQN01000014.1		GCF_001453285.1	295	43838	43543	LESGI-11
NZ_LLQR01000011.1		GCF_001453305.1	48007	91702	43695	LESGI-11
NZ_LLQU01000011.1		GCF_001453315.1	47626	91315	43689	LESGI-11
NZ_LLRC01000008.1		GCF_001453405.1	5444	48987	43543	LESGI-11
NZ_LLRJ01000016.1		GCF_001453435.1	5390	46710	41320	LESGI-11
NZ_LLRT01000103.1		GCF_001453495.1	48260	91381	43121	LESGI-11
NZ_LLRV01000140.1		GCF_001453515.1	234	40347	40113	LESGI-11
NZ_LLSC01000022.1		GCF_001453585.1	524	48647	48123	LESGI-11
NZ_LLSQ01000083.1		GCF_001453705.1	575	43060	42485	LESGI-11
NZ_LLSS01000168.1		GCF_001453725.1	2652	42492	39840	LESGI-11
NZ_LLSV01000080.1		GCF_001453735.1	47574	91667	44093	LESGI-11
NZ_LLTL01000045.1		GCF_001453825.1	421	42064	41643	LESGI-11
NZ_LLTP01000060.1		GCF_001453835.1	469	42748	42279	LESGI-11
NZ_LLUE01000029.1		GCF_001453915.1	47652	96117	48465	LESGI-11
NZ_LLUF01000009.1		GCF_001453945.1	112	44094	43982	LESGI-11
NZ_LLTX01000014.1		GCF_001453985.1	338	45697	45359	LESGI-11
NZ_LLUD01000016.1		GCF_001454065.1	47714	89383	41669	LESGI-11
NZ_LLUK01000081.1		GCF_001454085.1	47618	90739	43121	LESGI-11
NZ_LLUL01000014.1		GCF_001454095.1	389	46525	46136	LESGI-11
NZ_LLUO01000039.1		GCF_001454145.1	47816	96569	48753	LESGI-11
NZ_LLUQ01000010.1		GCF_001454175.1	5271	50179	44908	LESGI-11
NZ_LLUR01000035.1		GCF_001454205.1	47874	92372	44498	LESGI-11
NZ_LLUT01000057.1		GCF_001454235.1	27679	69883	42204	LESGI-11
NZ_LLVC01000016.1		GCF_001454365.1	47661	90782	43121	LESGI-11
NZ_LLVD01000008.1		GCF_001454385.1	248	37876	37628	LESGI-11
NZ_LLVE01000005.1		GCF_001454395.1	47903	96763	48860	LESGI-11
NZ_LLVF01000015.1		GCF_001454415.1	47951	89901	41950	LESGI-11
NZ_LLTC01000010.1		GCF_001454585.1	112	42578	42466	LESGI-11
NZ_LLUG01000010.1		GCF_001454625.1	5271	49253	43982	LESGI-11
NZ_LLUH01000150.1		GCF_001454645.1	249	40085	39836	LESGI-11
NZ_LLUJ01000027.1		GCF_001454665.1	248	42198	41950	LESGI-11
NZ_LLUV01000019.1		GCF_001454705.1	47764	90987	43223	LESGI-11
NZ_LLVG01000086.1		GCF_001454755.1	31360	73635	42275	LESGI-11
NZ_LN831024.1		GCF_001457615.1	3388241	3437764	49523	LESGI-11
NZ_LNIV02000038.1		GCF_001469435.2	47336	88917	41581	LESGI-11
NZ_LORX02000003.1		GCF_001471435.1	4135569	4178339	42770	LESGI-11
NZ_CP013696.1		GCF_001482325.1	5085320	5132473	47153	LESGI-11
NZ_LORA01000052.1		GCF_001482865.1	36662	80285	43623	LESGI-11
NZ_LORB01000197.1		GCF_001482875.1	47450	89105	41655	LESGI-11
NZ_LOQZ01000008.1		GCF_001482885.1	47453	91076	43623	LESGI-11
NZ_LNBU01000046.1		GCF_001500235.1	1497	41619	40122	LESGI-11
NZ_CP008865.2		GCF_001515845.2	3619307	3669954	50647	LESGI-11
NZ_CP008866.2		GCF_001515915.2	3628060	3677591	49531	LESGI-11
NZ_CP008867.1		GCF_001516005.1	5926037	5978465	52428	LESGI-11
NZ_CP008868.1		GCF_001516105.1	5136829	5187050	50221	LESGI-11
NZ_CP008871.2		GCF_001516205.2	3588999	3637185	48186	LESGI-11
NZ_CP008856.2		GCF_001516245.2	3472217	3517407	45190	LESGI-11
NZ_CP008859.2		GCF_001516305.2	3476691	3524179	47488	LESGI-11
NZ_CP008861.1		GCF_001516345.1	200548	245598	45050	LESGI-11
NZ_CP008863.1		GCF_001516385.1	6648471	6693441	44970	LESGI-11
NZ_CP013989.1		GCF_001518975.1	3485670	3535920	50250	LESGI-11
NZ_CP008872.2		GCF_001542795.2	3428864	3481064	52200	LESGI-11
NZ_CP008873.1		GCF_001542835.1	4507039	4551166	44127	LESGI-11
NZ_AP014651.1		GCF_001547955.1	3840317	3889959	49642	LESGI-11
NZ_AP014839.1		GCF_001548135.1	3642155	3691236	49081	LESGI-11
NZ_LRYL01000013.1		GCF_001554495.1	136	44257	44121	LESGI-11
NZ_LRYN01000013.1		GCF_001554505.1	136	44259	44123	LESGI-11
NZ_LRYV01000010.1		GCF_001554585.1	136	37973	37837	LESGI-11
NZ_LRYX01000013.1		GCF_001554665.1	262	46588	46326	LESGI-11
NZ_LRZC01000019.1		GCF_001554695.1	136	44246	44110	LESGI-11
NZ_LRZJ01000009.1		GCF_001554825.1	4890	47166	42276	LESGI-11
NZ_LRZK01000012.1		GCF_001554855.1	307	42583	42276	LESGI-11
NZ_LRZN01000008.1		GCF_001554875.1	307	42584	42277	LESGI-11
NZ_LRZM01000010.1		GCF_001554895.1	4890	47167	42277	LESGI-11
NZ_LRZO01000015.1		GCF_001554915.1	307	42583	42276	LESGI-11
NZ_LRYU01000009.1		GCF_001555135.1	136	37973	37837	LESGI-11
NZ_LRYY01000014.1		GCF_001555155.1	262	46588	46326	LESGI-11
NZ_LRYM01000015.1		GCF_001555165.1	528	44651	44123	LESGI-11
NZ_LRYZ01000014.1		GCF_001555215.1	262	46588	46326	LESGI-11
NZ_LRZL01000009.1		GCF_001555255.1	307	42584	42277	LESGI-11
NZ_LRZP01000015.1		GCF_001555295.1	307	42585	42278	LESGI-11
NZ_LODH01000016.1		GCF_001560865.1	146	43204	43058	LESGI-11
NZ_LOHI01000038.1		GCF_001601585.1	47692	91142	43450	LESGI-11
NZ_LOHK01000043.1		GCF_001601595.1	305	46840	46535	LESGI-11
NZ_CP015117.1		GCF_001618925.1	358569	408100	49531	LESGI-11
NZ_CP015377.1		GCF_001632245.1	5828029	5878883	50854	LESGI-11
NZ_LYLY01000018.1		GCF_001679905.1	47845	96512	48667	LESGI-11
NZ_CP011857.1		GCF_001687285.1	3607621	3657152	49531	LESGI-11
NZ_CP012585.1		GCF_001721745.1	3541326	3590880	49554	LESGI-11
NZ_CP012578.1		GCF_001721765.1	3541326	3590880	49554	LESGI-11
NZ_CP012580.1		GCF_001721785.1	4125021	4174574	49553	LESGI-11
NZ_CP012581.1		GCF_001721805.1	3541326	3590880	49554	LESGI-11
NZ_CP012583.1		GCF_001721825.1	3541326	3590880	49554	LESGI-11
NZ_CP012584.1		GCF_001721845.1	3542561	3592114	49553	LESGI-11
NZ_CP012579.1		GCF_001722025.1	3541325	3590879	49554	LESGI-11
NZ_CP012582.1		GCF_001722045.1	3541324	3590878	49554	LESGI-11
NZ_CP017149.1		GCF_001729505.1	3392714	3443615	50901	LESGI-11
NZ_MKEM01000135.1		GCF_001750225.1	18370	61160	42790	LESGI-11
NZ_CP017353.1		GCF_001750705.1	6407827	6451048	43221	LESGI-11
NZ_LZQK01000190.1		GCF_001756425.1	48121	86277	38156	LESGI-11
NZ_LZQF01000010.1		GCF_001756445.1	47980	96807	48827	LESGI-11
NZ_LZQG01000008.1		GCF_001756485.1	68172	126086	57914	LESGI-11
NZ_MAUP01000085.1		GCF_001765435.1	93981	142823	48842	LESGI-11
NZ_MAUT01000059.1		GCF_001765455.1	1316	50158	48842	LESGI-11
NZ_MAUS01000049.1		GCF_001765475.1	93981	142823	48842	LESGI-11
NZ_MAZE01000027.1		GCF_001765535.1	63578	112420	48842	LESGI-11
NZ_MAZF01000033.1		GCF_001765545.1	94122	143077	48955	LESGI-11
NZ_MAZH01000041.1		GCF_001765585.1	93981	142822	48841	LESGI-11
NZ_MAZJ01000030.1		GCF_001765595.1	93981	142823	48842	LESGI-11
NZ_MAZL01000085.1		GCF_001765635.1	1339	50181	48842	LESGI-11
NZ_MAZM01000027.1		GCF_001765645.1	93981	142823	48842	LESGI-11
NZ_MAZK01000030.1		GCF_001765655.1	93981	142823	48842	LESGI-11
NZ_MAZN01000030.1		GCF_001765695.1	93981	142823	48842	LESGI-11
NZ_MAZO01000041.1		GCF_001765715.1	93981	142823	48842	LESGI-11
NZ_MAZP01000040.1		GCF_001765725.1	93981	142823	48842	LESGI-11
NZ_MAZQ01000045.1		GCF_001765755.1	83907	132746	48839	LESGI-11
NZ_MAZI01000037.1		GCF_001765775.1	93981	142823	48842	LESGI-11
NZ_MAZS01000038.1		GCF_001765795.1	93981	142823	48842	LESGI-11
NZ_MAZR01000029.1		GCF_001765805.1	93981	142822	48841	LESGI-11
NZ_MAZU01000059.1		GCF_001765835.1	93981	142823	48842	LESGI-11
NZ_MAZT01000026.1		GCF_001765845.1	93981	142823	48842	LESGI-11
NZ_MAZV01000036.1		GCF_001765855.1	20144	68984	48840	LESGI-11
NZ_MAZW01000042.1		GCF_001765865.1	94170	143007	48837	LESGI-11
NZ_MAZX01000029.1		GCF_001765915.1	93981	142821	48840	LESGI-11
NZ_MBMI01000050.1		GCF_001765925.1	93981	142823	48842	LESGI-11
NZ_MBMJ01000045.1		GCF_001765955.1	83109	131960	48851	LESGI-11
NZ_MBMK01000022.1		GCF_001765975.1	94152	142992	48840	LESGI-11
NZ_MBMM01000064.1		GCF_001765985.1	1317	50157	48840	LESGI-11
NZ_MBML01000031.1		GCF_001765995.1	93981	142819	48838	LESGI-11
NZ_MBMP01000039.1		GCF_001766035.1	94172	143013	48841	LESGI-11
NZ_MBMO01000042.1		GCF_001766045.1	93980	142818	48838	LESGI-11
NZ_MBMN01000032.1		GCF_001766075.1	94096	142792	48696	LESGI-11
NZ_MBMQ01000054.1		GCF_001766085.1	94169	143008	48839	LESGI-11
NZ_MAKK01000025.1		GCF_001766115.1	93981	142976	48995	LESGI-11
NZ_MBMR01000022.1		GCF_001766135.1	94172	143012	48840	LESGI-11
NZ_MAKM01000028.1		GCF_001766145.1	93981	142823	48842	LESGI-11
NZ_MAKL01000026.1		GCF_001766195.1	93981	142823	48842	LESGI-11
NZ_CP015001.1		GCF_001792835.1	3640553	3690790	50237	LESGI-11
NZ_CP015002.1		GCF_001792855.1	3778060	3828297	50237	LESGI-11
NZ_CP015003.1		GCF_001792875.1	3888804	3939041	50237	LESGI-11
NZ_LVWC01000001.1		GCF_001802735.1	349078	399315	50237	LESGI-11
NZ_LVXB01000002.1		GCF_001806505.1	349001	399238	50237	LESGI-11
NZ_KV800823.1		GCF_001810325.1	47569	91645	44076	LESGI-11
NZ_KV803910.1		GCF_001811215.1	47648	91651	44003	LESGI-11
NZ_KV808136.1		GCF_001812165.1	47569	90927	43358	LESGI-11
NZ_KV814664.1		GCF_001813995.1	47441	92583	45142	LESGI-11
NZ_KV830059.1		GCF_001836645.1	90	37833	37743	LESGI-11
NZ_KV829923.1		GCF_001836655.1	47567	90032	42465	LESGI-11
NZ_KV832911.1		GCF_001837545.1	110	45574	45464	LESGI-11
NZ_KV833518.1		GCF_001837685.1	382750	436156	53406	LESGI-11
NZ_CP014999.1		GCF_001870265.1	3752120	3802357	50237	LESGI-11
NZ_CP017969.1		GCF_001874465.1	3405138	3454634	49496	LESGI-11
NZ_MPBV01000001.1		GCF_001875165.1	2469851	2512829	42978	LESGI-11
NZ_MPBU01000005.1		GCF_001875185.1	362639	407557	44918	LESGI-11
NZ_MPBR01000002.1		GCF_001875205.1	2070910	2115035	44125	LESGI-11
NZ_MPBN01000001.1		GCF_001875215.1	1989302	2032646	43344	LESGI-11
NZ_CP013113.1		GCF_001879525.1	3589473	3639446	49973	LESGI-11
NZ_MPVA01000006.1		GCF_001909495.1	93	44198	44105	LESGI-11
NZ_MPUS01000129.1		GCF_001909615.1	95859	139997	44138	LESGI-11
NZ_MPUR01000115.1		GCF_001909795.1	29	39983	39954	LESGI-11
NZ_MPVJ01000073.1		GCF_001909945.1	171	41814	41643	LESGI-11
NZ_MPUN01000002.1		GCF_001910215.1	69	40132	40063	LESGI-11
NZ_MPVF01000059.1		GCF_001910365.1	93	44198	44105	LESGI-11
NZ_MPUV01000096.1		GCF_001910375.1	1059	45184	44125	LESGI-11
NZ_MLQX01000021.1		GCF_001937975.1	47527	93098	45571	LESGI-11
NZ_MULB01000019.1		GCF_001990325.1	47522	95542	48020	LESGI-11
NZ_MUKZ01000018.1		GCF_001990335.1	47534	95598	48064	LESGI-11
NZ_MULC01000018.1		GCF_001990345.1	47521	95541	48020	LESGI-11
NZ_MULA01000020.1		GCF_001990375.1	47534	95591	48057	LESGI-11
NZ_MULF01000027.1		GCF_001990405.1	144	37972	37828	LESGI-11
NZ_MULG01000020.1		GCF_001990425.1	47534	92634	45100	LESGI-11
NZ_MTGC01000054.1		GCF_001997195.1	14569	58873	44304	LESGI-11
NZ_MVBX01000024.1		GCF_002001235.1	47531	91624	44093	LESGI-11
NZ_MVBV01000023.1		GCF_002001265.1	47518	91233	43715	LESGI-11
NZ_MVBS01000019.1		GCF_002001275.1	47518	91233	43715	LESGI-11
NZ_MVBT01000039.1		GCF_002001305.1	144	37982	37838	LESGI-11
NZ_MVBU01000023.1		GCF_002001315.1	144	37982	37838	LESGI-11
NZ_MVBR01000020.1		GCF_002001385.1	47534	95591	48057	LESGI-11
NZ_MVBW01000022.1		GCF_002005755.1	47531	91624	44093	LESGI-11
NZ_MVBQ01000025.1		GCF_002005765.1	144	37972	37828	LESGI-11
NZ_MWLB01000021.1		GCF_002021645.1	39958	81222	41264	LESGI-11
NZ_AMVQ01000107.1		GCF_002025515.1	47250	89333	42083	LESGI-11
NZ_AMVO01000099.1		GCF_002025525.1	61	42004	41943	LESGI-11
NZ_AMVP01000078.1		GCF_002025555.1	47250	89333	42083	LESGI-11
NZ_AMVN01000121.1		GCF_002025565.1	60	42005	41945	LESGI-11
NZ_MWWM01000020.1		GCF_002088215.1	75631	117649	42018	LESGI-11
NZ_NBVZ01000004.1		GCF_002094805.1	164	41605	41441	LESGI-11
NZ_CP020704.1		GCF_002104595.1	3753030	3802527	49497	LESGI-11
NZ_CP020703.1		GCF_002104615.1	3753020	3802516	49496	LESGI-11
NZ_NDFS01000051.1		GCF_002134835.1	47443	91722	44279	LESGI-11
NZ_NDFR01000046.1		GCF_002134845.1	47499	91778	44279	LESGI-11
NZ_NDFQ01000059.1		GCF_002134885.1	48655	92934	44279	LESGI-11
NZ_NDFV01000063.1		GCF_002134895.1	48406	92685	44279	LESGI-11
NZ_NDFX01000046.1		GCF_002134905.1	192446	236725	44279	LESGI-11
NZ_NDFW01000071.1		GCF_002134965.1	35647	82601	46954	LESGI-11
NZ_NDFU01000053.1		GCF_002134975.1	35333	82151	46818	LESGI-11
NZ_NFFI01000028.1		GCF_002135615.1	30713	79182	48469	LESGI-11
NZ_NFFJ01000020.1		GCF_002135675.1	144	44249	44105	LESGI-11
NZ_NFFH01000019.1		GCF_002135685.1	144	44249	44105	LESGI-11
NZ_NFFM01000025.1		GCF_002135705.1	205	48328	48123	LESGI-11
NZ_NFFL01000026.1		GCF_002135715.1	205	48328	48123	LESGI-11
NZ_NFFQ01000029.1		GCF_002135765.1	47381	95900	48519	LESGI-11
NZ_NFFR01000030.1		GCF_002135795.1	47537	91178	43641	LESGI-11
NZ_NFFS01000030.1		GCF_002135835.1	47381	95824	48443	LESGI-11
NZ_NFFU01000021.1		GCF_002135875.1	47531	91008	43477	LESGI-11
NZ_NFFV01000027.1		GCF_002135885.1	144	44262	44118	LESGI-11
NZ_NFFW01000025.1		GCF_002135915.1	47531	91008	43477	LESGI-11
NZ_NFFX01000026.1		GCF_002135925.1	47531	91008	43477	LESGI-11
NZ_NFGR01000026.1		GCF_002136195.1	47381	95900	48519	LESGI-11
NZ_NFGO01000027.1		GCF_002136205.1	47381	95900	48519	LESGI-11
NZ_NFGV01000030.1		GCF_002136295.1	270	42022	41752	LESGI-11
NZ_NFFD01000019.1		GCF_002136355.1	144	44249	44105	LESGI-11
NZ_NFFK01000027.1		GCF_002136375.1	205	48328	48123	LESGI-11
NZ_NFGP01000027.1		GCF_002136495.1	47381	95900	48519	LESGI-11
NZ_NFGQ01000025.1		GCF_002136515.1	47381	95900	48519	LESGI-11
NZ_NFGU01000028.1		GCF_002136535.1	175	41928	41753	LESGI-11
NZ_MWUL01000048.1		GCF_002189505.1	229	40262	40033	LESGI-11
NZ_CP021774.1		GCF_002192475.1	3904926	3952773	47847	LESGI-11
NZ_CP021775.1		GCF_002192495.1	4042958	4092450	49492	LESGI-11
NZ_NIOM01000054.1		GCF_002193655.1	47496	91309	43813	LESGI-11
NZ_NIOP01000014.1		GCF_002193665.1	49304	92754	43450	LESGI-11
NZ_NIOQ01000007.1		GCF_002193675.1	47489	91845	44356	LESGI-11
NZ_NIOO01000079.1		GCF_002193685.1	486	40710	40224	LESGI-11
NZ_NIOU01000070.1		GCF_002193765.1	47489	91845	44356	LESGI-11
NZ_NIOX01000111.1		GCF_002193825.1	77085	120714	43629	LESGI-11
NZ_NIPE01000048.1		GCF_002193835.1	47495	92571	45076	LESGI-11
NZ_NIPJ01000007.1		GCF_002193915.1	78	40065	39987	LESGI-11
NZ_NIPB01000041.1		GCF_002194005.1	47499	94270	46771	LESGI-11
NZ_NIPH01000048.1		GCF_002194055.1	47489	89259	41770	LESGI-11
NZ_NIOZ01000036.1		GCF_002194085.1	257	42335	42078	LESGI-11
NZ_NIPG01000049.1		GCF_002194135.1	95515	139328	43813	LESGI-11
NZ_MYFK01000047.1		GCF_002204155.1	47466	95524	48058	LESGI-11
NZ_CP022000.1		GCF_002205355.1	4035419	4083266	47847	LESGI-11
NZ_CP022002.1		GCF_002205375.1	3593542	3638455	44913	LESGI-11
NZ_NJFL02000001.1		GCF_002206285.2	203545	247663	44118	LESGI-11
NZ_CP022001.1		GCF_002208645.1	3569098	3614462	45364	LESGI-11
NZ_CP017293.1		GCF_002215345.1	3737025	3785778	48753	LESGI-11
NZ_NKYA01000025.1		GCF_002216345.1	47540	91694	44154	LESGI-11
NZ_NKXX01000026.1		GCF_002216355.1	47536	91941	44405	LESGI-11
NZ_NKYD01000028.1		GCF_002216405.1	144	44257	44113	LESGI-11
NZ_NKXW01000018.1		GCF_002216465.1	144	42675	42531	LESGI-11
NZ_NKYB01000028.1		GCF_002216485.1	47540	91694	44154	LESGI-11
NZ_CP019338.1		GCF_002223805.1	3647431	3696539	49108	LESGI-11
NZ_MVGW01000010.1		GCF_002236985.1	152	49149	48997	LESGI-11
NZ_MVHA01000012.1		GCF_002237015.1	404	41948	41544	LESGI-11
NZ_MVGV01000008.1		GCF_002237025.1	205209	261863	56654	LESGI-11
NZ_MVGZ01000011.1		GCF_002237085.1	267	63437	63170	LESGI-11
NZ_CP022526.1		GCF_002237405.1	6490974	6533459	42485	LESGI-11
NZ_CP022525.1		GCF_002237425.1	5008207	5050692	42485	LESGI-11
NZ_NLAY01000045.1		GCF_002239465.1	47669	93200	45531	LESGI-11
NZ_NLBA01000004.1		GCF_002239485.1	47806	96458	48652	LESGI-11
NZ_NLBB01000013.1		GCF_002239505.1	197	45406	45209	LESGI-11
NZ_NLBF01000004.1		GCF_002239545.1	47572	89499	41927	LESGI-11
NZ_LFDE01000010.1		GCF_002242775.1	306239	350519	44280	LESGI-11
NZ_LFDH01000061.1		GCF_002242855.1	164	44288	44124	LESGI-11
NZ_LFDG01000041.1		GCF_002242915.1	120	39873	39753	LESGI-11
NZ_LEOT01000033.1		GCF_002243265.1	54	46491	46437	LESGI-11
NZ_NMRU01000001.1		GCF_002263545.1	35391	77876	42485	LESGI-11
NZ_NMRR01000003.1		GCF_002263575.1	35459	79564	44105	LESGI-11
NZ_NMRQ01000033.1		GCF_002263585.1	74862	118523	43661	LESGI-11
NZ_NMRP01000046.1		GCF_002263615.1	1114	43599	42485	LESGI-11
NZ_NMRS01000032.1		GCF_002263645.1	48007	93934	45927	LESGI-11
NZ_MCMN01000017.1		GCF_002276485.1	441	47302	46861	LESGI-11
NZ_NQZU01000027.1		GCF_002285195.1	315	42599	42284	LESGI-11
NZ_CP023316.1		GCF_002287725.2	3824691	3872665	47974	LESGI-11
NZ_MWXL01000016.1		GCF_002312115.1	48862	93972	45110	LESGI-11
NZ_MWXN01000019.1		GCF_002312135.1	47764	90475	42711	LESGI-11
NZ_MWXO01000018.1		GCF_002312145.1	47728	90411	42683	LESGI-11
NZ_MWXP01000025.1		GCF_002312175.1	47663	90583	42920	LESGI-11
NZ_MWXQ01000026.1		GCF_002312195.1	47656	90802	43146	LESGI-11
NZ_MWXU01000026.1		GCF_002312215.1	47663	90791	43128	LESGI-11
NZ_MWXW01000012.1		GCF_002312235.1	68085	125101	57016	LESGI-11
NZ_MWXS01000027.1		GCF_002312245.1	47639	90819	43180	LESGI-11
NZ_MWXZ01000019.1		GCF_002312295.1	47819	90530	42711	LESGI-11
NZ_MWYB01000018.1		GCF_002312315.1	47547	90051	42504	LESGI-11
NZ_MWYD01000018.1		GCF_002312335.1	48066	90777	42711	LESGI-11
NZ_MWYK01000017.1		GCF_002312455.1	486	42772	42286	LESGI-11
NZ_MWYL01000011.1		GCF_002312465.1	335125	378024	42899	LESGI-11
NZ_MWYP01000016.1		GCF_002312495.1	47809	92850	45041	LESGI-11
NZ_MWYR01000019.1		GCF_002312505.1	48492	93558	45066	LESGI-11
NZ_MWXJ01000022.1		GCF_002312545.1	57	44704	44647	LESGI-11
NZ_MWXR01000025.1		GCF_002312585.1	47400	90520	43120	LESGI-11
NZ_MWYA01000017.1		GCF_002312645.1	47732	90435	42703	LESGI-11
NZ_MWYE01000006.1		GCF_002312675.1	480	42612	42132	LESGI-11
NZ_MWYN01000014.1		GCF_002312705.1	48199	93225	45026	LESGI-11
NZ_MWYQ01000018.1		GCF_002312755.1	47683	96003	48320	LESGI-11
NZ_MWYS01000016.1		GCF_002312765.1	48080	93278	45198	LESGI-11
NZ_MWYO01000020.1		GCF_002312795.1	48033	93218	45185	LESGI-11
NZ_NQYY01000013.1		GCF_002325925.1	98642	140179	41537	LESGI-11
NZ_NQYZ01000025.1		GCF_002325945.1	183	43726	43543	LESGI-11
NZ_NQZA01000018.1		GCF_002325955.1	47371	112417	65046	LESGI-11
NZ_NQZD01000026.1		GCF_002325985.1	47522	91560	44038	LESGI-11
NZ_NQZF01000028.1		GCF_002326045.1	47546	91409	43863	LESGI-11
NZ_NQZH01000030.1		GCF_002326055.1	47546	91409	43863	LESGI-11
NZ_NQZJ01000024.1		GCF_002326085.1	47536	90881	43345	LESGI-11
NZ_NQZC01000024.1		GCF_002326125.1	47540	96165	48625	LESGI-11
NZ_NQZG01000043.1		GCF_002326165.1	144	44249	44105	LESGI-11
NZ_NQZO01000041.1		GCF_002326245.1	2692	43073	40381	LESGI-11
NZ_NQZT01000028.1		GCF_002326325.1	315	42599	42284	LESGI-11
NZ_NRAC01000026.1		GCF_002326395.1	47543	92002	44459	LESGI-11
NZ_NRAE01000034.1		GCF_002326425.1	144	42675	42531	LESGI-11
NZ_NRAF01000034.1		GCF_002326435.1	31562	75655	44093	LESGI-11
NZ_NRAG01000029.1		GCF_002326445.1	47596	94211	46615	LESGI-11
NZ_NQZS01000026.1		GCF_002326535.1	315	42599	42284	LESGI-11
NZ_NRFN01000021.1		GCF_002329965.1	47487	90966	43479	LESGI-11
NZ_NRFO01000021.1		GCF_002329975.1	47487	90966	43479	LESGI-11
NZ_NREW01000021.1		GCF_002330075.1	206	48578	48372	LESGI-11
NZ_NREX01000021.1		GCF_002330095.1	206	48578	48372	LESGI-11
NZ_NRFT01000026.1		GCF_002330135.1	47358	90838	43480	LESGI-11
NZ_NRFX01000024.1		GCF_002330175.1	47522	91560	44038	LESGI-11
NZ_NRAN01000026.1		GCF_002330255.1	47378	89918	42540	LESGI-11
NZ_NRAQ01000029.1		GCF_002330275.1	47364	92210	44846	LESGI-11
NZ_NRAX01000030.1		GCF_002330345.1	39600	86550	46950	LESGI-11
NZ_NRAZ01000030.1		GCF_002330355.1	144	42088	41944	LESGI-11
NZ_NRBD01000019.1		GCF_002330385.1	144	37983	37839	LESGI-11
NZ_NRBF01000019.1		GCF_002330395.1	47378	89615	42237	LESGI-11
NZ_NRBG01000027.1		GCF_002330425.1	144	44249	44105	LESGI-11
NZ_NRBH01000026.1		GCF_002330435.1	144	37972	37828	LESGI-11
NZ_NRFQ01000031.1		GCF_002330505.1	183	43726	43543	LESGI-11
NZ_NRFS01000006.1		GCF_002330525.1	301996	344732	42736	LESGI-11
NZ_NRFV01000027.1		GCF_002330555.1	90	44946	44856	LESGI-11
NZ_NRAO01000026.1		GCF_002330625.1	47535	94485	46950	LESGI-11
NZ_NRAR01000041.1		GCF_002330675.1	142	44260	44118	LESGI-11
NZ_NRAU01000019.1		GCF_002330695.1	270	48489	48219	LESGI-11
NZ_NRBC01000023.1		GCF_002330815.1	317	44120	43803	LESGI-11
NZ_NRBI01000030.1		GCF_002330835.1	26121	69451	43330	LESGI-11
NZ_NRBK01000028.1		GCF_002330875.1	144	44276	44132	LESGI-11
NZ_NRBE01000023.1		GCF_002330885.1	47531	92433	44902	LESGI-11
NZ_NRBP01000029.1		GCF_002330925.1	144	44262	44118	LESGI-11
NZ_NRBN01000025.1		GCF_002330955.1	47378	89918	42540	LESGI-11
NZ_NRGD01000028.1		GCF_002331985.1	183	43726	43543	LESGI-11
NZ_NRGG01000026.1		GCF_002332015.1	47364	92368	45004	LESGI-11
NZ_NRGH01000043.1		GCF_002332035.1	1214	46218	45004	LESGI-11
NZ_NRGI01000017.1		GCF_002332065.1	144	44249	44105	LESGI-11
NZ_NRGJ01000019.1		GCF_002332085.1	270	48489	48219	LESGI-11
NZ_NRGK01000044.1		GCF_002332095.1	1266	48216	46950	LESGI-11
NZ_NRGF01000023.1		GCF_002332135.1	47535	94485	46950	LESGI-11
NZ_NRGM01000034.1		GCF_002332165.1	26121	69451	43330	LESGI-11
NZ_NWBW01000049.1		GCF_002351425.1	126	42951	42825	LESGI-11
NZ_NWBV01000153.1		GCF_002351435.1	227	43342	43115	LESGI-11
NZ_CP031449.2		GCF_002411865.3	3744222	3794231	50009	LESGI-11
NZ_NXHS01000016.1		GCF_002411915.1	82665	127034	44369	LESGI-11
NZ_NREV01000022.1		GCF_002516415.1	206	48578	48372	LESGI-11
NZ_PDLR01000007.1		GCF_002591765.1	505358	553836	48478	LESGI-11
NZ_PGPH01000053.1		GCF_002794745.1	46	41080	41034	LESGI-11
NZ_CP025050.1		GCF_002812845.1	4458855	4505571	46716	LESGI-11
NZ_PHSS01000031.1		GCF_002835765.1	10337	55347	45010	LESGI-11
NZ_NIZO01000025.1		GCF_002866725.1	94	44199	44105	LESGI-11
NZ_NIZN01000028.1		GCF_002866765.1	47329	91811	44482	LESGI-11
NZ_NIZS01000016.1		GCF_002866805.1	94	44199	44105	LESGI-11
NZ_PPFS01000038.1		GCF_002896925.1	262	42394	42132	LESGI-11
NZ_LKIS01000017.1		GCF_002914495.1	47706	96624	48918	LESGI-11
NZ_PQGF01000036.1		GCF_002915615.1	37	44069	44032	LESGI-11
NZ_JPFD01000005.1		GCF_002927155.1	383046	432562	49516	LESGI-11
NZ_PTLX01000019.1		GCF_002942025.1	335	44239	43904	LESGI-11
NZ_CP027165.1		GCF_002968515.1	2265709	2314462	48753	LESGI-11
NZ_CP027172.1		GCF_002968655.1	3208035	3252140	44105	LESGI-11
NZ_CP027174.1		GCF_002968695.1	2383025	2431778	48753	LESGI-11
NZ_PPDW01000020.1		GCF_002980265.1	143	41584	41441	LESGI-11
NZ_PPDS01000026.1		GCF_002980305.1	47396	89740	42344	LESGI-11
NZ_PPDZ01000026.1		GCF_002980335.1	47396	89740	42344	LESGI-11
NZ_PPDY01000020.1		GCF_002980375.1	47255	89543	42288	LESGI-11
NZ_CP027538.1		GCF_002997005.1	5971147	6013917	42770	LESGI-11
NZ_PSQQ01000001.1		GCF_003000655.1	3152044	3203168	51124	LESGI-11
NZ_PSQQ01000001.1		GCF_003000655.1	6054993	6104636	49643	LESGI-11
NZ_PSQS01000003.1		GCF_003000695.1	4940985	4984064	43079	LESGI-11
NZ_PSQR01000005.1		GCF_003000755.1	2920830	2962489	41659	LESGI-11
NZ_PSQP01000004.1		GCF_003000795.1	6347269	6399469	52200	LESGI-11
NZ_PXNR01000025.1		GCF_003008395.1	274	43250	42976	LESGI-11
NZ_CP028584.2		GCF_003052005.2	3869121	3919358	50237	LESGI-11
NZ_QBEA01000002.1		GCF_003055225.1	601900	646211	44311	LESGI-11
NZ_QBEN01000027.1		GCF_003055265.1	128	40402	40274	LESGI-11
NZ_QBEB01000035.1		GCF_003055295.1	2937	42665	39728	LESGI-11
NZ_QBEQ01000015.1		GCF_003055385.1	984	49588	48604	LESGI-11
NZ_QBEG01000034.1		GCF_003055425.1	4015	43425	39410	LESGI-11
NZ_QBEI01000010.1		GCF_003055505.1	317	45413	45096	LESGI-11
NZ_QBEK01000023.1		GCF_003055525.1	47854	90385	42531	LESGI-11
NZ_QBEM01000025.1		GCF_003055545.1	47512	91229	43717	LESGI-11
NZ_CP028917.1		GCF_003060845.1	3537519	3580412	42893	LESGI-11
NZ_QBET01000022.1		GCF_003071265.1	934	43883	42949	LESGI-11
NZ_CP029089.1		GCF_003073615.1	1596418	1644478	48060	LESGI-11
NZ_CP029090.1		GCF_003073795.1	2891273	2939867	48594	LESGI-11
NZ_CP029097.1		GCF_003073895.1	3320593	3364711	44118	LESGI-11
NZ_CP029148.1		GCF_003074095.1	2735469	2785107	49638	LESGI-11
NZ_CP029148.1		GCF_003074095.1	7007113	7058237	51124	LESGI-11
NZ_CP029147.1		GCF_003074115.1	383766	433408	49642	LESGI-11
NZ_CP023255.1		GCF_003194245.1	1641387	1689982	48595	LESGI-11
NZ_CP029745.1		GCF_003204335.1	3635008	3683761	48753	LESGI-11
NZ_CP029707.1		GCF_003206535.1	2388611	2437364	48753	LESGI-11
NZ_QHCK01000002.1		GCF_003260415.1	463332	512842	49510	LESGI-11
NZ_CP030351.1		GCF_003288335.1	1779318	1831438	52120	LESGI-11
NZ_CP030861.1		GCF_003319235.1	5660004	5697832	37828	LESGI-11
NZ_QMGQ01000001.1		GCF_003324255.1	3439376	3487526	48150	LESGI-11
NZ_QMGJ01000001.1		GCF_003324465.1	3345155	3397585	52430	LESGI-11
NZ_QORA01000068.1		GCF_003325625.1	8	39558	39550	LESGI-11
NZ_QDGE01000034.1		GCF_003332375.1	128	44096	43968	LESGI-11
NZ_QDGF01000022.1		GCF_003332385.1	270	47130	46860	LESGI-11
NZ_QDGG01000029.1		GCF_003332415.1	262	42358	42096	LESGI-11
NZ_QDGI01000010.1		GCF_003332455.1	190102	232838	42736	LESGI-11
NZ_QDGC01000020.1		GCF_003332475.1	47366	94555	47189	LESGI-11
NZ_QDGD01000026.1		GCF_003332485.1	262	42358	42096	LESGI-11
NZ_QDGU01000017.1		GCF_003332585.1	144	41990	41846	LESGI-11
NZ_QDGL01000021.1		GCF_003332625.1	144	43491	43347	LESGI-11
NZ_QDGM01000021.1		GCF_003332645.1	136	47626	47490	LESGI-11
NZ_QDGW01000031.1		GCF_003332655.1	29046	71400	42354	LESGI-11
NZ_QDGP01000028.1		GCF_003332715.1	47403	91789	44386	LESGI-11
NZ_QDGX01000029.1		GCF_003332735.1	47403	91789	44386	LESGI-11
NZ_QDGO01000029.1		GCF_003332755.1	47403	91789	44386	LESGI-11
NZ_QDGQ01000032.1		GCF_003332785.1	144	44249	44105	LESGI-11
NZ_QDGR01000020.1		GCF_003332795.1	47518	94063	46545	LESGI-11
NZ_QPLW01000029.1		GCF_003340635.1	47393	85579	38186	LESGI-11
NZ_CP058323.1		GCF_003347525.2	6145045	6202330	57285	LESGI-11
NZ_CP030913.1		GCF_003369735.1	3695301	3743693	48392	LESGI-11
NZ_QFTF01000027.1		GCF_003397445.1	164	43508	43344	LESGI-11
NZ_QFTH01000029.1		GCF_003397485.1	164	43508	43344	LESGI-11
NZ_QFTG01000021.1		GCF_003397505.1	165	44270	44105	LESGI-11
NZ_QFTE01000028.1		GCF_003397515.1	164	43508	43344	LESGI-11
NZ_QFTI01000026.1		GCF_003397525.1	277	42270	41993	LESGI-11
NZ_QFVU01000031.1		GCF_003402255.1	164	43508	43344	LESGI-11
NZ_PXUG01000043.1		GCF_003402335.1	48858	90490	41632	LESGI-11
NZ_CP030911.1		GCF_003408495.1	3758388	3806780	48392	LESGI-11
NZ_QVBE02000020.1		GCF_003410435.2	47314	101368	54054	LESGI-11
NZ_QVAQ02000030.1		GCF_003410475.2	72	41397	41325	LESGI-11
NZ_QVAT02000024.1		GCF_003410565.2	47314	101224	53910	LESGI-11
NZ_QVBI02000051.1		GCF_003410905.2	150	41793	41643	LESGI-11
NZ_QVBK02000028.1		GCF_003410935.2	58	48276	48218	LESGI-11
NZ_QVBL02000025.1		GCF_003410985.2	47331	91645	44314	LESGI-11
NZ_QVCW02000025.1		GCF_003411535.2	237	42224	41987	LESGI-11
NZ_QVCX01000018.1		GCF_003411585.1	47447	89421	41974	LESGI-11
NZ_QVED02000026.1		GCF_003411765.2	243	44544	44301	LESGI-11
NZ_CP039293.1		GCF_003411785.2	3594949	3643355	48406	LESGI-11
NZ_QVDM02000024.1		GCF_003411845.2	143	43969	43826	LESGI-11
NZ_QVEF02000024.1		GCF_003411985.2	105	43518	43413	LESGI-11
NZ_QVDW02000030.1		GCF_003412165.2	47335	90126	42791	LESGI-11
NZ_QVDZ02000028.1		GCF_003412255.2	55	42948	42893	LESGI-11
NZ_QVEH02000033.1		GCF_003412285.2	111	43654	43543	LESGI-11
NZ_QVEI02000026.1		GCF_003412325.2	198	41748	41550	LESGI-11
NZ_CP031659.1		GCF_003429185.1	3581810	3630391	48581	LESGI-11
NZ_CP031877.1		GCF_003441515.1	3955737	4000124	44387	LESGI-11
NZ_CP031876.1		GCF_003441535.1	3821842	3866229	44387	LESGI-11
NZ_CP031878.1		GCF_003441555.1	4546872	4591259	44387	LESGI-11
NZ_CP031878.1		GCF_003441555.1	6814993	6871205	56212	LESGI-11
NZ_CP012901.1		GCF_003571505.1	3135977	3178956	42979	LESGI-11
NZ_CP032257.1		GCF_003571805.1	180832	229585	48753	LESGI-11
NZ_LSQD01000025.1		GCF_003584995.1	47380	89525	42145	LESGI-11
NZ_LSQE01000082.1		GCF_003585015.1	17089	60589	43500	LESGI-11
NZ_LSQG01000010.1		GCF_003585045.1	47539	91959	44420	LESGI-11
NZ_LSQH01000017.1		GCF_003585055.1	47517	87858	40341	LESGI-11
NZ_LSQM01000016.1		GCF_003585145.1	47362	94071	46709	LESGI-11
NZ_LSQO01000031.1		GCF_003585165.1	2214	42147	39933	LESGI-11
NZ_LSQP01000017.1		GCF_003585175.1	47405	92707	45302	LESGI-11
NZ_LSQQ01000020.1		GCF_003585205.1	47546	91409	43863	LESGI-11
NZ_LSQC01000022.1		GCF_003585245.1	48208	90353	42145	LESGI-11
NZ_LSQF01000009.1		GCF_003585285.1	47539	92799	45260	LESGI-11
NZ_LSQN01000009.1		GCF_003585295.1	86347	129448	43101	LESGI-11
NZ_NRCH01000016.1		GCF_003611345.1	71	42569	42498	LESGI-11
NZ_NRCB01000031.1		GCF_003611405.1	25872	68492	42620	LESGI-11
NZ_CP032569.1		GCF_003626935.1	3284402	3334048	49646	LESGI-11
NZ_RAFT01000311.1		GCF_003628975.1	560	43483	42923	LESGI-11
NZ_RAFN01000037.1		GCF_003629115.1	267	44141	43874	LESGI-11
NZ_RAFK01000095.1		GCF_003629165.1	47487	95363	47876	LESGI-11
NZ_RAFJ01000039.1		GCF_003629185.1	47487	94549	47062	LESGI-11
NZ_RAFI01000028.1		GCF_003629195.1	47487	93748	46261	LESGI-11
NZ_RAFH01000027.1		GCF_003629235.1	194	43168	42974	LESGI-11
NZ_RAFG01000085.1		GCF_003629245.1	2029	45373	43344	LESGI-11
NZ_RAFE01000171.1		GCF_003629285.1	1867	45211	43344	LESGI-11
NZ_RAFD01000193.1		GCF_003629295.1	1260	42701	41441	LESGI-11
NZ_RAEZ01000271.1		GCF_003629385.1	31341	73240	41899	LESGI-11
NZ_RAEX01000068.1		GCF_003629435.1	506	40730	40224	LESGI-11
NZ_RAEU01000001.1		GCF_003629475.1	135	40358	40223	LESGI-11
NZ_RAEV01000067.1		GCF_003629485.1	56	40198	40142	LESGI-11
NZ_RAET01000002.1		GCF_003629515.1	78	42919	42841	LESGI-11
NZ_RAES01000146.1		GCF_003629535.1	47649	93174	45525	LESGI-11
NZ_RAEQ01000143.1		GCF_003629555.1	94	44207	44113	LESGI-11
NZ_RAEM01000062.1		GCF_003629655.1	85	43646	43561	LESGI-11
NZ_RAEL01000110.1		GCF_003629675.1	420	43761	43341	LESGI-11
NZ_RAEK01000302.1		GCF_003629685.1	157	45224	45067	LESGI-11
NZ_RAEJ01000026.1		GCF_003629695.1	25945	71170	45225	LESGI-11
NZ_RADU01000064.1		GCF_003629995.1	68511	116959	48448	LESGI-11
NZ_RADT01000467.1		GCF_003630035.1	4475	48375	43900	LESGI-11
NZ_RADQ01000264.1		GCF_003630095.1	3690	47401	43711	LESGI-11
NZ_RADN01000107.1		GCF_003630155.1	131	40226	40095	LESGI-11
NZ_RADM01000087.1		GCF_003630175.1	94	44226	44132	LESGI-11
NZ_RADK01000043.1		GCF_003630195.1	56	39672	39616	LESGI-11
NZ_RADI01000201.1		GCF_003630235.1	25948	73338	47390	LESGI-11
NZ_RADH01000013.1		GCF_003630275.1	47490	91594	44104	LESGI-11
NZ_RADE01000068.1		GCF_003630335.1	47342	95899	48557	LESGI-11
NZ_RADD01000085.1		GCF_003630355.2	47488	92542	45054	LESGI-11
NZ_RACZ01000029.1		GCF_003630435.1	47487	94613	47126	LESGI-11
NZ_RACY01000158.1		GCF_003630455.1	257	44382	44125	LESGI-11
NZ_RACX01000035.1		GCF_003630465.2	259	42045	41786	LESGI-11
NZ_RACU01000161.1		GCF_003630525.1	47491	90791	43300	LESGI-11
NZ_RACT01000126.1		GCF_003630555.1	47486	91841	44355	LESGI-11
NZ_RACR01000072.1		GCF_003630585.1	47464	91451	43987	LESGI-11
NZ_RACQ01000122.1		GCF_003630615.1	64	44196	44132	LESGI-11
NZ_RACO01000084.1		GCF_003630635.1	150	41578	41428	LESGI-11
NZ_RACP01000084.1		GCF_003630645.1	47486	91841	44355	LESGI-11
NZ_RACL01000265.1		GCF_003630705.1	23136	67750	44614	LESGI-11
NZ_RACK01000262.1		GCF_003630725.1	576	43784	43208	LESGI-11
NZ_RACJ01000016.1		GCF_003630735.1	47481	90814	43333	LESGI-11
NZ_RACI01000114.1		GCF_003630775.1	47481	90670	43189	LESGI-11
NZ_RACF01000080.1		GCF_003630815.1	282	43490	43208	LESGI-11
NZ_RACE01000037.1		GCF_003630855.1	47481	90958	43477	LESGI-11
NZ_RACD01000251.1		GCF_003630865.1	282	43346	43064	LESGI-11
NZ_RACC01000054.1		GCF_003630895.1	282	43490	43208	LESGI-11
NZ_RACA01000529.1		GCF_003630915.1	282	43346	43064	LESGI-11
NZ_RABZ01000175.1		GCF_003630935.1	47481	90670	43189	LESGI-11
NZ_RABY01000074.1		GCF_003630975.1	284	43202	42918	LESGI-11
NZ_RABX01000303.1		GCF_003630985.1	4315	44117	39802	LESGI-11
NZ_RABW01000111.1		GCF_003630995.1	282	43346	43064	LESGI-11
NZ_RABU01000309.1		GCF_003631035.1	1430	44348	42918	LESGI-11
NZ_RABT01000057.1		GCF_003631075.1	282	43490	43208	LESGI-11
NZ_RABS01000249.1		GCF_003631095.1	17364	60697	43333	LESGI-11
NZ_RABR01000094.1		GCF_003631105.1	260	43324	43064	LESGI-11
NZ_RABQ01000065.1		GCF_003631115.1	282	43490	43208	LESGI-11
NZ_RABN01000031.1		GCF_003631195.1	47493	90024	42531	LESGI-11
NZ_RABM01000083.1		GCF_003631205.1	162	42387	42225	LESGI-11
NZ_RABK01000064.1		GCF_003631245.1	1822	44925	43103	LESGI-11
NZ_RABJ01000117.1		GCF_003631265.1	47333	90691	43358	LESGI-11
NZ_RABI01000099.1		GCF_003631295.1	68	44488	44420	LESGI-11
NZ_RABH01000095.1		GCF_003631305.1	3969	43379	39410	LESGI-11
NZ_RABF01000134.1		GCF_003631355.1	47329	95923	48594	LESGI-11
NZ_RABE01000020.1		GCF_003631365.1	1692	46099	44407	LESGI-11
NZ_RABD01000284.1		GCF_003631375.1	86	44493	44407	LESGI-11
NZ_RABC01000024.1		GCF_003631405.1	47492	92134	44642	LESGI-11
NZ_RABB01000051.1		GCF_003631435.1	47749	95158	47409	LESGI-11
NZ_RABA01000033.1		GCF_003631445.1	47331	97927	50596	LESGI-11
NZ_RAAZ01000054.1		GCF_003631455.1	214	46957	46743	LESGI-11
NZ_RAAV01000020.1		GCF_003631555.1	47488	90801	43313	LESGI-11
NZ_RAAU01000068.1		GCF_003631575.1	18510	61823	43313	LESGI-11
NZ_RAAS01000050.1		GCF_003631595.1	212	43255	43043	LESGI-11
NZ_RAAR01000106.1		GCF_003631615.1	47467	90758	43291	LESGI-11
NZ_RAAQ01000257.1		GCF_003631625.1	161	43204	43043	LESGI-11
NZ_RAAP01000060.1		GCF_003631635.1	421	43464	43043	LESGI-11
NZ_RAAL01000175.1		GCF_003631675.1	12220	58233	46013	LESGI-11
NZ_RAAM01000028.1		GCF_003631685.1	240	43283	43043	LESGI-11
NZ_RAAI01000057.1		GCF_003631735.1	47488	90801	43313	LESGI-11
NZ_RAAH01000123.1		GCF_003631755.1	47488	91912	44424	LESGI-11
NZ_RAAG01000066.1		GCF_003631775.1	3617	46660	43043	LESGI-11
NZ_RAAB01000169.1		GCF_003631785.1	212	43255	43043	LESGI-11
NZ_RAAC01000054.1		GCF_003631825.1	155834	199147	43313	LESGI-11
NZ_RAAA01000058.1		GCF_003631845.1	161	43204	43043	LESGI-11
NZ_QZZZ01000026.1		GCF_003631865.1	47466	90757	43291	LESGI-11
NZ_QZZY01000045.1		GCF_003631895.1	190	43233	43043	LESGI-11
NZ_QZZW01000052.1		GCF_003631905.1	47488	90801	43313	LESGI-11
NZ_QZZV01000033.1		GCF_003631925.1	47488	90801	43313	LESGI-11
NZ_QZZU01000014.1		GCF_003631955.1	47488	90801	43313	LESGI-11
NZ_QZZT01000064.1		GCF_003631965.1	47488	90801	43313	LESGI-11
NZ_QZZS01000069.1		GCF_003631985.1	47488	90801	43313	LESGI-11
NZ_QZZQ01000072.1		GCF_003632025.1	33800	77091	43291	LESGI-11
NZ_QZZA01000079.1		GCF_003632125.1	47332	88808	41476	LESGI-11
NZ_QZYW01000028.1		GCF_003632185.1	47348	96881	49533	LESGI-11
NZ_QZYU01000217.1		GCF_003632215.1	7	44828	44821	LESGI-11
NZ_QZYT01000054.1		GCF_003632225.1	259	44377	44118	LESGI-11
NZ_QZYS01000004.1		GCF_003632235.1	259	44377	44118	LESGI-11
NZ_QZYR01000228.1		GCF_003632265.1	33187	77292	44105	LESGI-11
NZ_QZYO01000190.1		GCF_003632315.1	133	43676	43543	LESGI-11
NZ_QZYL01000229.1		GCF_003632355.1	10624	54437	43813	LESGI-11
NZ_QZYJ01000211.1		GCF_003632395.1	47672	92045	44373	LESGI-11
NZ_QZYI01000079.1		GCF_003632405.1	133	43676	43543	LESGI-11
NZ_QZYH01000032.1		GCF_003632415.1	47496	94913	47417	LESGI-11
NZ_QZYE01000005.1		GCF_003632455.1	26117	67731	41614	LESGI-11
NZ_QZYC01000519.1		GCF_003632505.1	1317	52258	50941	LESGI-11
NZ_QZXW01000273.1		GCF_003632525.1	47328	89818	42490	LESGI-11
NZ_RAAT01000407.1		GCF_003632815.1	48336	91647	43311	LESGI-11
NZ_RAAO01000038.1		GCF_003632825.1	47488	90800	43312	LESGI-11
NZ_RAAN01000147.1		GCF_003632845.1	212	43255	43043	LESGI-11
NZ_RAAJ01000041.1		GCF_003632865.1	155828	199141	43313	LESGI-11
NZ_RAAF01000088.1		GCF_003632895.1	190	43233	43043	LESGI-11
NZ_RAAE01000078.1		GCF_003632905.1	1872	44915	43043	LESGI-11
NZ_QZZX01000062.1		GCF_003632915.1	89279	132570	43291	LESGI-11
NZ_QZZO01000091.1		GCF_003632965.1	145	48487	48342	LESGI-11
NZ_QZZI01000046.1		GCF_003633065.1	245	43540	43295	LESGI-11
NZ_QZZE01000042.1		GCF_003633075.1	47330	93862	46532	LESGI-11
NZ_QZZD01000047.1		GCF_003633115.1	47354	93637	46283	LESGI-11
NZ_QZZC01000064.1		GCF_003633125.1	47332	88817	41485	LESGI-11
NZ_QZYY01000025.1		GCF_003633175.1	47567	96011	48444	LESGI-11
NZ_QZYV01000095.1		GCF_003633185.1	47328	89221	41893	LESGI-11
NZ_QZYP01000054.1		GCF_003633195.1	259	44377	44118	LESGI-11
NZ_QZYB01000038.1		GCF_003633255.1	49387	96954	47567	LESGI-11
NZ_QZYA01000045.1		GCF_003633285.1	25968	68479	42511	LESGI-11
NZ_QZXV01000073.1		GCF_003633365.1	47328	89818	42490	LESGI-11
NZ_QZXN01000099.1		GCF_003633465.1	119	45470	45351	LESGI-11
NZ_NRCG01000009.1		GCF_003669815.1	70	42568	42498	LESGI-11
NZ_NRCE01000059.1		GCF_003669825.1	71	42569	42498	LESGI-11
NZ_NRBY01000036.1		GCF_003669875.1	47619	96372	48753	LESGI-11
NZ_NRBX01000034.1		GCF_003669905.1	47620	91146	43526	LESGI-11
NZ_NRBW01000039.1		GCF_003669925.1	119	43381	43262	LESGI-11
NZ_NRBV01000029.1		GCF_003669955.1	179	43294	43115	LESGI-11
NZ_NRBU01000014.1		GCF_003669975.1	47620	91146	43526	LESGI-11
NZ_NRBS01000010.1		GCF_003669995.1	47777	91303	43526	LESGI-11
NZ_NRBR01000051.1		GCF_003670025.1	47619	91145	43526	LESGI-11
NZ_NRBT01000018.1		GCF_003670055.1	118	43380	43262	LESGI-11
NZ_MCLZ01000020.1		GCF_003698035.1	600	45134	44534	LESGI-11
NZ_MCMP01000006.1		GCF_003698395.1	308081	351610	43529	LESGI-11
NZ_MCML01000010.1		GCF_003698435.1	202674	259436	56762	LESGI-11
NZ_MCME01000027.1		GCF_003698495.1	480	42123	41643	LESGI-11
NZ_MCMG01000015.1		GCF_003698505.1	48076	91553	43477	LESGI-11
NZ_MCMC01000006.1		GCF_003698545.1	310	38138	37828	LESGI-11
NZ_MCMD01000023.1		GCF_003698565.1	48579	92672	44093	LESGI-11
NZ_MCMB01000015.1		GCF_003698585.1	68200	126902	58702	LESGI-11
NZ_MCMA01000008.1		GCF_003698605.1	195213	253473	58260	LESGI-11
NZ_MCMX01000011.1		GCF_003698655.1	434	38406	37972	LESGI-11
NZ_MCMW01000012.1		GCF_003698685.1	434	38406	37972	LESGI-11
NZ_MCMV01000019.1		GCF_003698705.1	5270	49798	44528	LESGI-11
NZ_MCMS01000016.1		GCF_003698715.1	307	43996	43689	LESGI-11
NZ_MCMR01000005.1		GCF_003698745.1	48433	105810	57377	LESGI-11
NZ_MCMQ01000015.1		GCF_003698795.1	315	38143	37828	LESGI-11
NZ_MCMJ01000020.1		GCF_003698825.1	5412	46944	41532	LESGI-11
NZ_MCMF01000032.1		GCF_003698835.1	315	44420	44105	LESGI-11
NZ_NTGD01000001.1		GCF_003703855.1	166079	215013	48934	LESGI-11
NZ_CP033439.1		GCF_003716765.1	2877861	2921983	44122	LESGI-11
NZ_RHDU01000019.1		GCF_003725635.1	96478	141730	45252	LESGI-11
NZ_CP029713.1		GCF_003795165.1	3911993	3960827	48834	LESGI-11
NZ_CP033685.1		GCF_003798145.1	3760754	3809847	49093	LESGI-11
NZ_CP033771.1		GCF_003812165.1	1608533	1658050	49517	LESGI-11
NZ_CP033832.1		GCF_003813005.1	5248251	5297768	49517	LESGI-11
NZ_NSMR01000015.1		GCF_003833385.1	315	38143	37828	LESGI-11
NZ_NSMS01000024.1		GCF_003833395.1	47961	92054	44093	LESGI-11
NZ_NSMX01000016.1		GCF_003833425.1	315	38143	37828	LESGI-11
NZ_NSMV01000006.1		GCF_003833445.1	493	43317	42824	LESGI-11
NZ_NSMT01000014.1		GCF_003833455.1	717	43647	42930	LESGI-11
NZ_NSMQ01000017.1		GCF_003833465.1	549	44674	44125	LESGI-11
NZ_NSMY01000016.1		GCF_003833485.1	417	47265	46848	LESGI-11
NZ_NSMW01000016.1		GCF_003833525.1	303	41591	41288	LESGI-11
NZ_NSNI01000020.1		GCF_003833585.1	47700	91655	43955	LESGI-11
NZ_NSNC01000018.1		GCF_003833605.1	4989	42563	37574	LESGI-11
NZ_NSNF01000019.1		GCF_003833645.1	47712	96681	48969	LESGI-11
NZ_NSNP01000016.1		GCF_003833665.1	720	42046	41326	LESGI-11
NZ_NSNL01000022.1		GCF_003833705.1	47683	91572	43889	LESGI-11
NZ_NSNN01000014.1		GCF_003833715.1	480	44495	44015	LESGI-11
NZ_NSNV01000018.1		GCF_003833745.1	5412	46944	41532	LESGI-11
NZ_NSNQ01000009.1		GCF_003833765.1	360	42020	41660	LESGI-11
NZ_NSNR01000013.1		GCF_003833785.1	173934	221781	47847	LESGI-11
NZ_NSNU01000017.1		GCF_003833845.1	590	42122	41532	LESGI-11
NZ_NSNX01000016.1		GCF_003833865.1	47888	93185	45297	LESGI-11
NZ_NSNZ01000016.1		GCF_003833885.1	48094	93391	45297	LESGI-11
NZ_NSOZ01000020.1		GCF_003833925.1	295	38123	37828	LESGI-11
NZ_NSMP01000024.1		GCF_003833935.1	422	44303	43881	LESGI-11
NZ_NSNA01000018.1		GCF_003833955.1	64172	107901	43729	LESGI-11
NZ_NSNB01000020.1		GCF_003834005.1	99120	142873	43753	LESGI-11
NZ_NSNH01000018.1		GCF_003834015.1	47623	96218	48595	LESGI-11
NZ_NSMZ01000015.1		GCF_003834035.1	68157	126852	58695	LESGI-11
NZ_NSNM01000018.1		GCF_003834085.1	5271	48164	42893	LESGI-11
NZ_NSNK01000018.1		GCF_003834125.1	480	42123	41643	LESGI-11
NZ_NSOA01000020.1		GCF_003834135.1	47802	93099	45297	LESGI-11
NZ_NSOD01000019.1		GCF_003834165.1	502	42932	42430	LESGI-11
NZ_NSNS01000027.1		GCF_003834185.1	47529	90968	43439	LESGI-11
NZ_NSNW01000020.1		GCF_003834195.1	47917	93214	45297	LESGI-11
NZ_NSNY01000020.1		GCF_003834225.1	48682	93979	45297	LESGI-11
NZ_NSOB01000021.1		GCF_003834265.1	48006	93303	45297	LESGI-11
NZ_NSOU01000014.1		GCF_003834305.1	47925	90894	42969	LESGI-11
NZ_NSOG01000024.1		GCF_003834395.1	47924	90258	42334	LESGI-11
NZ_NSOE01000015.1		GCF_003834405.1	47719	93990	46271	LESGI-11
NZ_NSOT01000018.1		GCF_003834445.1	5079	49197	44118	LESGI-11
NZ_NSOW01000012.1		GCF_003834455.1	441	40464	40023	LESGI-11
NZ_NSOX01000026.1		GCF_003834465.1	48099	92363	44264	LESGI-11
NZ_NSOY01000021.1		GCF_003834525.1	287	38115	37828	LESGI-11
NZ_NSPC01000016.1		GCF_003834565.1	315	38143	37828	LESGI-11
NZ_NSPD01000018.1		GCF_003834585.1	315	38143	37828	LESGI-11
NZ_NSPA01000002.1		GCF_003834605.1	274259	326664	52405	LESGI-11
NZ_NSPB01000019.1		GCF_003834615.1	315	38143	37828	LESGI-11
NZ_NSPE01000018.1		GCF_003834645.1	315	38143	37828	LESGI-11
NZ_NSPF01000021.1		GCF_003834655.1	315	38143	37828	LESGI-11
NZ_NSPV01000018.1		GCF_003834725.1	47735	96562	48827	LESGI-11
NZ_NSPW01000017.1		GCF_003834745.1	47922	96749	48827	LESGI-11
NZ_NSQE01000020.1		GCF_003834805.1	47675	96500	48825	LESGI-11
NZ_NSQF01000019.1		GCF_003834835.1	48037	96866	48829	LESGI-11
NZ_NSPX01000018.1		GCF_003834865.1	47936	96763	48827	LESGI-11
NZ_NSQH01000023.1		GCF_003834885.1	315	44420	44105	LESGI-11
NZ_NSQI01000019.1		GCF_003834895.1	47587	96405	48818	LESGI-11
NZ_NSQD01000019.1		GCF_003834925.1	36511	85338	48827	LESGI-11
NZ_NSQO01000020.1		GCF_003834985.1	47628	90981	43353	LESGI-11
NZ_NSQJ01000018.1		GCF_003835005.1	47916	96743	48827	LESGI-11
NZ_NSQL01000007.1		GCF_003835015.1	480	42123	41643	LESGI-11
NZ_NSQN01000013.1		GCF_003835085.1	68211	126913	58702	LESGI-11
NZ_NSQU01000019.1		GCF_003835095.1	35230	78731	43501	LESGI-11
NZ_NSQY01000022.1		GCF_003835145.1	47741	89278	41537	LESGI-11
NZ_NSQZ01000025.1		GCF_003835175.1	480	42123	41643	LESGI-11
NZ_NSRD01000021.1		GCF_003835185.1	48056	92194	44138	LESGI-11
NZ_NSOK01000019.1		GCF_003835265.1	47712	96681	48969	LESGI-11
NZ_NSOL01000016.1		GCF_003835335.1	47915	90604	42689	LESGI-11
NZ_NSOV01000021.1		GCF_003835365.1	595	44713	44118	LESGI-11
NZ_NSPG01000009.1		GCF_003835395.1	315	38143	37828	LESGI-11
NZ_NSPO01000006.1		GCF_003835445.1	291333	334459	43126	LESGI-11
NZ_NSPP01000023.1		GCF_003835455.1	49526	94095	44569	LESGI-11
NZ_NSOR01000022.1		GCF_003835495.1	5324	49347	44023	LESGI-11
NZ_NSPT01000020.1		GCF_003835525.1	47936	96763	48827	LESGI-11
NZ_NSPR01000018.1		GCF_003835545.1	47846	96673	48827	LESGI-11
NZ_NSPS01000017.1		GCF_003835565.1	47652	96479	48827	LESGI-11
NZ_NSPU01000018.1		GCF_003835575.1	48638	97465	48827	LESGI-11
NZ_NSPY01000020.1		GCF_003835585.1	47885	96578	48693	LESGI-11
NZ_NSQA01000018.1		GCF_003835595.1	48138	96965	48827	LESGI-11
NZ_NSQC01000014.1		GCF_003835645.1	305	43689	43384	LESGI-11
NZ_NSQQ01000017.1		GCF_003835665.1	96831	140741	43910	LESGI-11
NZ_NSQR01000021.1		GCF_003835695.1	315	38142	37827	LESGI-11
NZ_NSQT01000018.1		GCF_003835715.1	47969	91251	43282	LESGI-11
NZ_NSQW01000015.1		GCF_003835725.1	47674	91432	43758	LESGI-11
NZ_NSRB01000018.1		GCF_003835865.1	47745	93070	45325	LESGI-11
NZ_NSRV01000019.1		GCF_003835955.1	47683	91431	43748	LESGI-11
NZ_NSRZ01000013.1		GCF_003836025.1	47992	92939	44947	LESGI-11
NZ_NSRU01000013.1		GCF_003836075.1	182342	226803	44461	LESGI-11
NZ_NSSM01000013.1		GCF_003836165.1	404	41942	41538	LESGI-11
NZ_NSSO01000028.1		GCF_003836175.1	272	42757	42485	LESGI-11
NZ_NSSK01000015.1		GCF_003836275.1	47701	92015	44314	LESGI-11
NZ_NSSY01000031.1		GCF_003836305.1	13412	57076	43664	LESGI-11
NZ_NSSZ01000017.1		GCF_003836315.1	6187	51095	44908	LESGI-11
NZ_NSSR01000025.1		GCF_003836345.1	620	42896	42276	LESGI-11
NZ_NSTG01000016.1		GCF_003836405.1	47415	91131	43716	LESGI-11
NZ_NSTA01000023.1		GCF_003836415.1	501	43709	43208	LESGI-11
NZ_NSTH01000017.1		GCF_003836455.1	320	46613	46293	LESGI-11
NZ_NSTN01000007.1		GCF_003836545.1	219128	263953	44825	LESGI-11
NZ_NSTZ01000014.1		GCF_003836645.1	47504	87470	39966	LESGI-11
NZ_NSUF01000020.1		GCF_003836765.1	48087	92311	44224	LESGI-11
NZ_NSUQ01000019.1		GCF_003836835.1	303	44756	44453	LESGI-11
NZ_NSUN01000018.1		GCF_003836925.1	47558	90214	42656	LESGI-11
NZ_NSSA01000017.1		GCF_003837165.1	5106	47193	42087	LESGI-11
NZ_NSSI01000008.1		GCF_003837225.1	311	44267	43956	LESGI-11
NZ_NSSN01000015.1		GCF_003837265.1	47707	96976	49269	LESGI-11
NZ_NSSS01000008.1		GCF_003837305.1	312894	358365	45471	LESGI-11
NZ_NSTF01000036.1		GCF_003837325.1	289	40778	40489	LESGI-11
NZ_NSSW01000019.1		GCF_003837335.1	5271	47550	42279	LESGI-11
NZ_NSTM01000017.1		GCF_003837405.1	74913	117903	42990	LESGI-11
NZ_NSTL01000021.1		GCF_003837485.1	5377	48147	42770	LESGI-11
NZ_NSTP01000019.1		GCF_003837505.1	624	45051	44427	LESGI-11
NZ_NSUB01000013.1		GCF_003837535.1	47735	91386	43651	LESGI-11
NZ_NSUD01000018.1		GCF_003837565.1	47557	90213	42656	LESGI-11
NZ_NSUO01000013.1		GCF_003837705.1	469	45259	44790	LESGI-11
NZ_NSVJ01000018.1		GCF_003837775.1	315	43760	43445	LESGI-11
NZ_NSVL01000014.1		GCF_003838405.1	47761	90888	43127	LESGI-11
NZ_NSVN01000013.1		GCF_003838445.1	408	44526	44118	LESGI-11
NZ_NSVM01000001.1		GCF_003838505.1	1340312	1386935	46623	LESGI-11
NZ_NSVO01000006.1		GCF_003838525.1	562	44105	43543	LESGI-11
NZ_NSVU01000016.1		GCF_003838605.1	426	43977	43551	LESGI-11
NZ_NSVX01000016.1		GCF_003838665.1	47705	90605	42900	LESGI-11
NZ_NSVW01000022.1		GCF_003838675.1	441	47302	46861	LESGI-11
NZ_NSWC01000014.1		GCF_003838695.1	48712	93580	44868	LESGI-11
NZ_NSWB01000014.1		GCF_003838705.1	47814	92814	45000	LESGI-11
NZ_NSWI01000010.1		GCF_003838785.1	175672	225027	49355	LESGI-11
NZ_NSWF01000023.1		GCF_003838805.1	5079	49197	44118	LESGI-11
NZ_NSWG01000018.1		GCF_003838815.1	730	44862	44132	LESGI-11
NZ_NSWH01000019.1		GCF_003838825.1	612	44730	44118	LESGI-11
NZ_NSWK01000020.1		GCF_003838865.1	28916	78271	49355	LESGI-11
NZ_NSWN01000009.1		GCF_003838875.1	176389	221219	44830	LESGI-11
NZ_NSWL01000001.1		GCF_003838895.1	47964	97509	49545	LESGI-11
NZ_NSWM01000003.1		GCF_003838965.1	47298	96829	49531	LESGI-11
NZ_NSWV01000017.1		GCF_003839005.1	48216	90155	41939	LESGI-11
NZ_NSXC01000022.1		GCF_003839035.1	7538	47795	40257	LESGI-11
NZ_NSXD01000016.1		GCF_003839085.1	26170	71569	45399	LESGI-11
NZ_NSXF01000016.1		GCF_003839125.1	44467	91471	47004	LESGI-11
NZ_NSXJ01000028.1		GCF_003839165.1	22024	65553	43529	LESGI-11
NZ_NSXK01000012.1		GCF_003839205.1	475	46519	46044	LESGI-11
NZ_NSXL01000007.1		GCF_003839215.1	318405	366040	47635	LESGI-11
NZ_NSXN01000012.1		GCF_003839255.1	315	45569	45254	LESGI-11
NZ_NSXW01000015.1		GCF_003839305.1	315	47010	46695	LESGI-11
NZ_NSXY01000023.1		GCF_003839315.1	737	42162	41425	LESGI-11
NZ_NSXR01000017.1		GCF_003839365.1	35653	77799	42146	LESGI-11
NZ_NSYC01000020.1		GCF_003839375.1	897	43667	42770	LESGI-11
NZ_NSYE01000021.1		GCF_003839425.1	735	43011	42276	LESGI-11
NZ_NSYA01000009.1		GCF_003839465.1	433	46765	46332	LESGI-11
NZ_NSYB01000034.1		GCF_003839505.1	290	40755	40465	LESGI-11
NZ_NSYM01000020.1		GCF_003839525.1	47742	92307	44565	LESGI-11
NZ_NSYP01000020.1		GCF_003839545.1	614	43507	42893	LESGI-11
NZ_NSYT01000020.1		GCF_003839565.1	47706	92212	44506	LESGI-11
NZ_NSYK01000015.1		GCF_003839625.1	47893	94773	46880	LESGI-11
NZ_NSYW01000018.1		GCF_003839685.1	315	44715	44400	LESGI-11
NZ_NSYZ01000013.1		GCF_003839825.1	47561	96473	48912	LESGI-11
NZ_NSZJ01000013.1		GCF_003839865.1	529	47358	46829	LESGI-11
NZ_NSZR01000019.1		GCF_003839945.1	162	37990	37828	LESGI-11
NZ_NSZH01000034.1		GCF_003839965.1	294	40841	40547	LESGI-11
NZ_NSZK01000021.1		GCF_003839985.1	47869	89287	41418	LESGI-11
NZ_NSZP01000020.1		GCF_003840005.1	48775	101195	52420	LESGI-11
NZ_NSZS01000027.1		GCF_003840045.1	5136	42884	37748	LESGI-11
NZ_NSZT01000009.1		GCF_003840055.1	315	38154	37839	LESGI-11
NZ_NSZU01000024.1		GCF_003840085.1	338	38166	37828	LESGI-11
NZ_NSZX01000017.1		GCF_003840095.1	47798	96325	48527	LESGI-11
NZ_NSZY01000018.1		GCF_003840105.1	478	41951	41473	LESGI-11
NZ_NTAA01000017.1		GCF_003840155.1	47706	96624	48918	LESGI-11
NZ_NTAB01000016.1		GCF_003840165.1	109447	154910	45463	LESGI-11
NZ_NTAE01000021.1		GCF_003840215.1	47702	95434	47732	LESGI-11
NZ_NSVK01000014.1		GCF_003840305.1	47898	97006	49108	LESGI-11
NZ_NSWJ01000014.1		GCF_003840315.1	794	44926	44132	LESGI-11
NZ_NSWD01000014.1		GCF_003840385.1	47757	92678	44921	LESGI-11
NZ_NSWP01000015.1		GCF_003840405.1	48070	92774	44704	LESGI-11
NZ_NSWR01000021.1		GCF_003840445.1	2363	43407	41044	LESGI-11
NZ_NSWS01000018.1		GCF_003840455.1	48818	92707	43889	LESGI-11
NZ_NSWO01000017.1		GCF_003840465.1	315	38154	37839	LESGI-11
NZ_NSWX01000011.1		GCF_003840495.1	183708	242658	58950	LESGI-11
NZ_NSXX01000013.1		GCF_003840605.1	47817	94849	47032	LESGI-11
NZ_NSXH01000015.1		GCF_003840625.1	47874	90774	42900	LESGI-11
NZ_NSXO01000022.1		GCF_003840635.1	480	46026	45546	LESGI-11
NZ_NSYD01000004.1		GCF_003840685.1	49937	100547	50610	LESGI-11
NZ_NSYF01000019.1		GCF_003840695.1	47536	90447	42911	LESGI-11
NZ_NSYI01000014.1		GCF_003840705.1	48046	95019	46973	LESGI-11
NZ_NSYL01000019.1		GCF_003840715.1	420	44523	44103	LESGI-11
NZ_NSXS01000020.1		GCF_003840755.1	48004	92750	44746	LESGI-11
NZ_NSYR01000022.1		GCF_003840785.1	35547	77084	41537	LESGI-11
NZ_NSYN01000007.1		GCF_003840805.1	47876	105253	57377	LESGI-11
NZ_NSYO01000023.1		GCF_003840825.1	604	42883	42279	LESGI-11
NZ_NSYQ01000015.1		GCF_003840835.1	47766	93063	45297	LESGI-11
NZ_NSYU01000013.1		GCF_003840885.1	47918	92918	45000	LESGI-11
NZ_NSZF01000018.1		GCF_003840895.1	220	41705	41485	LESGI-11
NZ_NSZM01000016.1		GCF_003840925.1	315	38143	37828	LESGI-11
NZ_NSYX01000026.1		GCF_003840945.1	299	40744	40445	LESGI-11
NZ_NSZV01000016.1		GCF_003841005.1	106968	145262	38294	LESGI-11
NZ_NSZN01000020.1		GCF_003841055.1	445	38161	37716	LESGI-11
NZ_NSZQ01000018.1		GCF_003841085.1	47717	94686	46969	LESGI-11
NZ_NSZW01000018.1		GCF_003841125.1	315	38154	37839	LESGI-11
NZ_NTAI01000027.1		GCF_003841145.1	458	42101	41643	LESGI-11
NZ_NTAJ01000005.1		GCF_003841165.1	311	38139	37828	LESGI-11
NZ_NTAS01000015.1		GCF_003841185.1	48776	91745	42969	LESGI-11
NZ_NTAW01000013.1		GCF_003841205.1	405	47271	46866	LESGI-11
NZ_NTAX01000019.1		GCF_003841235.1	48866	97879	49013	LESGI-11
NZ_NTBB01000027.1		GCF_003841305.1	28623	73025	44402	LESGI-11
NZ_NTAP01000017.1		GCF_003841565.1	5085	42732	37647	LESGI-11
NZ_NTAK01000015.1		GCF_003841575.1	536	45444	44908	LESGI-11
NZ_NTAQ01000014.1		GCF_003841625.1	48054	95684	47630	LESGI-11
NZ_NTAU01000020.1		GCF_003841635.1	48080	90987	42907	LESGI-11
NZ_NTAT01000018.1		GCF_003841645.1	48490	91991	43501	LESGI-11
NZ_NTAV01000016.1		GCF_003841715.1	5271	50179	44908	LESGI-11
NZ_NTAY01000028.1		GCF_003841745.1	450	40678	40228	LESGI-11
NZ_NTBA01000007.1		GCF_003841755.1	315	45952	45637	LESGI-11
NZ_NTAZ01000013.1		GCF_003841805.1	47872	93956	46084	LESGI-11
NZ_NTBD01000020.1		GCF_003841815.1	5271	49025	43754	LESGI-11
NZ_NSSG01000020.1		GCF_003858155.1	47822	92147	44325	LESGI-11
NZ_RRBT01000024.1		GCF_003863495.1	47456	96062	48606	LESGI-11
NZ_RRBN01000021.1		GCF_003863575.1	47486	90581	43095	LESGI-11
NZ_RRBI01000016.1		GCF_003863635.1	47430	92490	45060	LESGI-11
NZ_RRBH01000025.1		GCF_003863645.1	47482	95891	48409	LESGI-11
NZ_RRBV01000028.1		GCF_003863715.1	47509	90772	43263	LESGI-11
NZ_RRBO01000022.1		GCF_003863775.1	47320	92205	44885	LESGI-11
NZ_QXJN01000020.1		GCF_003866475.1	48464	93095	44631	LESGI-11
NZ_QVIR01000018.1		GCF_003933315.1	144	42675	42531	LESGI-11
NZ_QVIQ01000004.1		GCF_003933495.1	188720	231340	42620	LESGI-11
NZ_RHSV01000025.1		GCF_003935835.1	47334	89176	41842	LESGI-11
NZ_RHSD01000024.1		GCF_003936225.1	47334	89638	42304	LESGI-11
NZ_RHSK01000026.1		GCF_003936245.1	47334	89317	41983	LESGI-11
NZ_RHSE01000026.1		GCF_003936255.1	398	42246	41848	LESGI-11
NZ_RHSL01000020.1		GCF_003936295.1	212	41291	41079	LESGI-11
NZ_RHSS01000021.1		GCF_003936325.1	212	41291	41079	LESGI-11
NZ_RHSZ01000047.1		GCF_003936385.1	195	40414	40219	LESGI-11
NZ_RHSJ01000020.1		GCF_003936905.1	212	41291	41079	LESGI-11
NZ_RHST01000026.1		GCF_003936925.1	47334	89317	41983	LESGI-11
NZ_RHSP01000026.1		GCF_003936935.1	47334	89176	41842	LESGI-11
NZ_RHSY01000046.1		GCF_003936965.1	196	40415	40219	LESGI-11
NZ_RHSQ01000027.1		GCF_003937375.1	47334	89317	41983	LESGI-11
NZ_RHSR01000026.1		GCF_003937395.1	47334	89317	41983	LESGI-11
NZ_RKJI01000001.1		GCF_003938805.1	4277481	4333767	56286	LESGI-11
NZ_RHSN01000020.1		GCF_003939105.1	212	41291	41079	LESGI-11
NZ_RHSM01000019.1		GCF_003939685.1	212	41291	41079	LESGI-11
NZ_RHSO01000025.1		GCF_003939695.1	47334	89317	41983	LESGI-11
NZ_RHSC01000024.1		GCF_003940625.1	398	42246	41848	LESGI-11
NZ_RHSU01000026.1		GCF_003940665.1	47334	89317	41983	LESGI-11
NZ_RHSX01000025.1		GCF_003944895.1	47334	89317	41983	LESGI-11
NZ_CP034354.1		GCF_003950015.1	6828122	6881760	53638	LESGI-11
NZ_CP032541.1		GCF_003952745.1	2072057	2122581	50524	LESGI-11
NZ_CP032540.1		GCF_003952765.1	2072045	2122582	50537	LESGI-11
NZ_RWWN01000003.1		GCF_003954195.1	47330	91812	44482	LESGI-11
NZ_RWWL01000151.1		GCF_003954285.1	47424	89086	41662	LESGI-11
NZ_RWWM01000007.1		GCF_003954355.1	126	44232	44106	LESGI-11
NZ_RWWJ01000054.1		GCF_003954425.1	172	41815	41643	LESGI-11
NZ_RWWP01000063.1		GCF_003954525.1	42627	86996	44369	LESGI-11
NZ_RWWK01000062.1		GCF_003954555.1	47330	91812	44482	LESGI-11
NZ_RWXR01000017.1		GCF_003954745.1	47343	89854	42511	LESGI-11
NZ_RWXO01000007.1		GCF_003954835.1	47315	90630	43315	LESGI-11
NZ_RWWW01000011.1		GCF_003954925.1	47314	88873	41559	LESGI-11
NZ_RWXB01000023.1		GCF_003954985.1	47496	89735	42239	LESGI-11
NZ_RWXM01000072.1		GCF_003955025.1	47327	90509	43182	LESGI-11
NZ_RWWR01000124.1		GCF_003955055.1	47326	89281	41955	LESGI-11
NZ_RWWX01000019.1		GCF_003955065.1	47315	90630	43315	LESGI-11
NZ_RWXP01000159.1		GCF_003955135.1	47330	91812	44482	LESGI-11
NZ_RWXQ01000092.1		GCF_003955255.1	47315	90630	43315	LESGI-11
NZ_RWWV01000138.1		GCF_003955265.1	47327	90510	43183	LESGI-11
NZ_RWXA01000111.1		GCF_003955325.1	47308	90738	43430	LESGI-11
NZ_RWXN01000083.1		GCF_003955475.1	73	40015	39942	LESGI-11
NZ_CP034429.1		GCF_003957825.1	3380853	3431754	50901	LESGI-11
NZ_BIFO01000029.1		GCF_003967495.1	36661	80302	43641	LESGI-11
NZ_RXTB01000138.1		GCF_003968015.1	47410	90652	43242	LESGI-11
NZ_RXSX01000004.1		GCF_003968035.1	103	37857	37754	LESGI-11
NZ_RXTE01000124.1		GCF_003968045.1	47	43235	43188	LESGI-11
NZ_RXTC01000015.1		GCF_003968055.1	144	41893	41749	LESGI-11
NZ_RXTP01000029.1		GCF_003968275.1	403	43466	43063	LESGI-11
NZ_RXTU01000088.1		GCF_003968325.1	47391	93737	46346	LESGI-11
NZ_RXUI01000014.1		GCF_003968375.1	135	43178	43043	LESGI-11
NZ_RXUX01000084.1		GCF_003968385.1	47466	93953	46487	LESGI-11
NZ_RXUV01000067.1		GCF_003968395.1	55	45146	45091	LESGI-11
NZ_RXSZ01000157.1		GCF_003968445.1	2091	41825	39734	LESGI-11
NZ_RXTG01000122.1		GCF_003968495.1	47254	89219	41965	LESGI-11
NZ_RXTI01000025.1		GCF_003968525.1	189	44721	44532	LESGI-11
NZ_RXTR01000108.1		GCF_003968535.1	49232	92599	43367	LESGI-11
NZ_RXUA01000029.1		GCF_003968955.1	98	48613	48515	LESGI-11
NZ_RXUK01000015.1		GCF_003968985.1	48310	95508	47198	LESGI-11
NZ_RXUU01000116.1		GCF_003969065.1	144	46154	46010	LESGI-11
NZ_RXUT01000104.1		GCF_003969075.1	182	45727	45545	LESGI-11
NZ_RXUW01000077.1		GCF_003969105.1	16823	59560	42737	LESGI-11
NZ_RXUZ01000106.1		GCF_003969175.1	103	44143	44040	LESGI-11
NZ_RXVD01000027.1		GCF_003969195.1	25885	72919	47034	LESGI-11
NZ_RXVE01000065.1		GCF_003969265.1	47413	92040	44627	LESGI-11
NZ_RXVM01000004.1		GCF_003969315.1	126	48190	48064	LESGI-11
NZ_RXVQ01000026.1		GCF_003969355.1	173	45179	45006	LESGI-11
NZ_RXVT01000098.1		GCF_003969405.1	47398	95754	48356	LESGI-11
NZ_RXTX01000068.1		GCF_003969535.1	47413	95601	48188	LESGI-11
NZ_RXUF01000026.1		GCF_003969565.1	9006	51640	42634	LESGI-11
NZ_RXUJ01000099.1		GCF_003969575.1	16823	59843	43020	LESGI-11
NZ_RXUL01000083.1		GCF_003969615.1	16846	58369	41523	LESGI-11
NZ_RXVA01000029.1		GCF_003969635.1	19884	64718	44834	LESGI-11
NZ_RXVL01000064.1		GCF_003969695.1	455	40582	40127	LESGI-11
NZ_RXVS01000126.1		GCF_003969715.1	47408	90219	42811	LESGI-11
NZ_RXVV01000024.1		GCF_003969725.1	448571	490984	42413	LESGI-11
NZ_RXVN01000012.1		GCF_003969735.1	48010	92172	44162	LESGI-11
NZ_RXWA01000128.1		GCF_003969795.1	47244	92751	45507	LESGI-11
NZ_RXWK01000029.1		GCF_003969865.1	401	44093	43692	LESGI-11
NZ_RXWJ01000120.1		GCF_003969875.1	57	43600	43543	LESGI-11
NZ_RXUD01000125.1		GCF_003969885.1	47404	92179	44775	LESGI-11
NZ_RXWI01000102.1		GCF_003970005.1	16811	58357	41546	LESGI-11
NZ_RXWQ01000021.1		GCF_003970055.1	25894	69077	43183	LESGI-11
NZ_RXWL01000121.1		GCF_003970065.1	44135	88218	44083	LESGI-11
NZ_RXWO01000108.1		GCF_003970615.1	16811	65203	48392	LESGI-11
NZ_RWZH01000015.1		GCF_003973735.1	47709	97925	50216	LESGI-11
NZ_RWZI01000024.1		GCF_003973785.1	441	41993	41552	LESGI-11
NZ_RWZK01000016.1		GCF_003973795.1	47709	92984	45275	LESGI-11
NZ_RWZL01000029.1		GCF_003973805.1	5667	45925	40258	LESGI-11
NZ_RWZN01000013.1		GCF_003973825.1	47811	89333	41522	LESGI-11
NZ_RWZX01000024.1		GCF_003973885.1	5531	46103	40572	LESGI-11
NZ_RWZY01000013.1		GCF_003973895.1	48073	87047	38974	LESGI-11
NZ_RWZV01000014.1		GCF_003973905.1	315	43472	43157	LESGI-11
NZ_RXAB01000012.1		GCF_003973915.1	47588	88406	40818	LESGI-11
NZ_RXAC01000015.1		GCF_003973925.1	103883	147748	43865	LESGI-11
NZ_RXAF01000012.1		GCF_003973985.1	47857	94978	47121	LESGI-11
NZ_RXAI01000015.1		GCF_003973995.1	378	47495	47117	LESGI-11
NZ_RXAH01000036.1		GCF_003974025.1	289	45261	44972	LESGI-11
NZ_RXAL01000019.1		GCF_003974055.1	47991	96518	48527	LESGI-11
NZ_RXAN01000014.1		GCF_003974095.1	187	40217	40030	LESGI-11
NZ_RXAO01000017.1		GCF_003974115.1	47893	91598	43705	LESGI-11
NZ_RXAP01000021.1		GCF_003974135.1	424	48487	48063	LESGI-11
NZ_RXAT01000024.1		GCF_003974185.1	383	43276	42893	LESGI-11
NZ_RXAX01000015.1		GCF_003974195.1	441	38169	37728	LESGI-11
NZ_RXBA01000014.1		GCF_003974255.1	294	45590	45296	LESGI-11
NZ_RXBC01000008.1		GCF_003974295.1	464	42123	41659	LESGI-11
NZ_RWZO01000019.1		GCF_003974335.1	47706	93535	45829	LESGI-11
NZ_RWZP01000023.1		GCF_003974345.1	47935	92028	44093	LESGI-11
NZ_RWZQ01000016.1		GCF_003974385.1	315	38143	37828	LESGI-11
NZ_RWZT01000016.1		GCF_003974405.1	433	41512	41079	LESGI-11
NZ_RWZU01000014.1		GCF_003974425.1	298	54894	54596	LESGI-11
NZ_RWZZ01000020.1		GCF_003974475.1	48077	90431	42354	LESGI-11
NZ_RXAA01000020.1		GCF_003974495.1	48787	91141	42354	LESGI-11
NZ_RXAD01000007.1		GCF_003974515.1	302642	346452	43810	LESGI-11
NZ_RXAG01000017.1		GCF_003974535.1	47909	91809	43900	LESGI-11
NZ_RXAK01000019.1		GCF_003974575.1	47741	89278	41537	LESGI-11
NZ_RXAR01000022.1		GCF_003974605.1	424	48487	48063	LESGI-11
NZ_RXAS01000018.1		GCF_003974615.1	47927	96454	48527	LESGI-11
NZ_RXAW01000012.1		GCF_003974625.1	206	46931	46725	LESGI-11
NZ_RXAZ01000011.1		GCF_003974645.1	47752	90169	42417	LESGI-11
NZ_RXBI01000015.1		GCF_003974695.1	47549	92531	44982	LESGI-11
NZ_RXBJ01000020.1		GCF_003974705.1	42688	86827	44139	LESGI-11
NZ_RXBK01000017.1		GCF_003974725.1	48739	92273	43534	LESGI-11
NZ_RXAU01000016.1		GCF_003974805.1	63803	119850	56047	LESGI-11
NZ_RXBH01000020.1		GCF_003974825.1	42688	86686	43998	LESGI-11
NZ_RXBO01000028.1		GCF_003974915.1	47955	90228	42273	LESGI-11
NZ_RXBP01000018.1		GCF_003974945.1	105179	149100	43921	LESGI-11
NZ_RXBS01000007.1		GCF_003974985.1	503	43711	43208	LESGI-11
NZ_RXBX01000015.1		GCF_003975005.1	357	46355	45998	LESGI-11
NZ_RXCG01000010.1		GCF_003975125.1	204936	263803	58867	LESGI-11
NZ_RXCK01000020.1		GCF_003975135.1	47706	92182	44476	LESGI-11
NZ_RXCS01000006.1		GCF_003975205.1	315	45234	44919	LESGI-11
NZ_RXCM01000015.1		GCF_003975215.1	176561	224408	47847	LESGI-11
NZ_RXCV01000011.1		GCF_003975285.1	1045	43324	42279	LESGI-11
NZ_RXDA01000022.1		GCF_003975305.1	34357	77537	43180	LESGI-11
NZ_RXCY01000019.1		GCF_003975315.1	76209	119419	43210	LESGI-11
NZ_RXFL01000024.1		GCF_003975325.1	5271	47550	42279	LESGI-11
NZ_RXDD01000020.1		GCF_003975385.1	473	44900	44427	LESGI-11
NZ_RXDF01000010.1		GCF_003975405.1	162	41821	41659	LESGI-11
NZ_RXDH01000001.1		GCF_003975415.1	47701	95850	48149	LESGI-11
NZ_RXDJ01000018.1		GCF_003975425.1	48678	92993	44315	LESGI-11
NZ_RXDS01000016.1		GCF_003975515.1	441	47302	46861	LESGI-11
NZ_RXDX01000013.1		GCF_003975575.1	407	43345	42938	LESGI-11
NZ_RXEC01000017.1		GCF_003975655.1	47845	92394	44549	LESGI-11
NZ_RXEB01000009.1		GCF_003975665.1	426	38408	37982	LESGI-11
NZ_RXEE01000013.1		GCF_003975705.1	48030	92763	44733	LESGI-11
NZ_RXEG01000011.1		GCF_003975755.1	315	43664	43349	LESGI-11
NZ_RXBL01000018.1		GCF_003975805.1	47739	91468	43729	LESGI-11
NZ_RXBW01000020.1		GCF_003975845.1	584	45041	44457	LESGI-11
NZ_RXBV01000014.1		GCF_003975885.1	84296	127832	43536	LESGI-11
NZ_RXCB01000018.1		GCF_003975905.1	48623	95984	47361	LESGI-11
NZ_RXCD01000017.1		GCF_003975935.1	47815	93043	45228	LESGI-11
NZ_RXCE01000019.1		GCF_003975955.1	566	44691	44125	LESGI-11
NZ_RXCI01000007.1		GCF_003976005.1	399	43607	43208	LESGI-11
NZ_RXCR01000017.1		GCF_003976065.1	741	44866	44125	LESGI-11
[truncated: 44,198 more rows]

## Sheet: Supplementary Table 2
Supplementary Table 2: Proteome similarity matrix obtained through lovis4u
Sequence_id	LESGI-12	LESGI-13	LESGI-16	LESGI-9	PAGI-11	LESGI-15	LESGI-14	PAGI-10	PAGI-9	PAGI-8	LESGI-6	LESGI-1	LESGI-5	PAPI-2	LESGI-11	LESGI-7	LESGI-3	PAGI-2	PAGI-3	PAGI-5	PAPI-1	PAGI-4	LESGI-8	PAGI-7	LESGI-10	LESGI-2	LESGI-17	LESGI-4	PAGI-1	PAGI-6
LESGI-12	1	0	0	0	0	0	0	0	0	0	0	0	0	0	0	0	0	0	0	0	0	0	0	0	0	0	0	0	0	0
LESGI-13	0	1	0	0	0	0	0	0	0	0	0	0	0	0	0	0	0	0	0	0	0	0	0	0	0	0	0	0	0	0
LESGI-16	0	0	1	0	0	0	0	0	0	0	0	0	0	0	0	0	0	0	0	0	0	0	0	0	0	0	0	0	0	0
LESGI-9	0	0	0	1	0	0	0	0	0	0	0	0	0	0	0	0	0	0	0	0	0	0	0	0	0	0	0	0	0	0
PAGI-11	0	0	0	0	1	0	0	0	0	0	0	0	0	0	0	0	0	0	0	0	0	0	0	0	0	0	0	0	0	0
LESGI-15	0	0	0	0	0	1	0	0	0	0	0	0	0	0	0	0	0	0	0	0	0	0	0	0	0	0	0	0	0	0
LESGI-14	0	0	0	0	0	0	1	0	0	0	0	0	0	0	0	0	0	0	0	0	0	0	0	0	0	0	0	0	0	0
PAGI-10	0	0	0	0	0	0	0	1	0	0	0	0	0	0	0	0	0	0	0	0	0	0	0	0	0	0	0	0	0	0
PAGI-9	0	0	0	0	0	0	0	0	1	0	0	0	0	0	0	0	0	0	0	0	0	0	0	0	0	0	0	0	0	0
PAGI-8	0	0	0	0	0	0	0	0	0	1	0	0	0	0	0	0	0	0	0	0	0	0	0	0	0	0	0	0	0	0
LESGI-6	0	0	0	0	0	0	0	0	0	0	1	0	0	0	0	0	0	0	0	0	0	0	0	0	0	0	0	0	0	0
LESGI-1	0	0	0	0	0	0	0	0	0	0	0	1	0.834604	0.203252	0.025353	0.0455285	0	0.0336495	0	0	0	0	0	0	0	0	0	0	0	0
LESGI-5	0	0	0	0	0	0	0	0	0	0	0	0.834604	1	0.142361	0	0	0	0.0405093	0	0	0	0	0	0	0	0	0	0	0	0
PAPI-2	0	0	0	0	0	0	0	0	0	0	0	0.203252	0.142361	1	0.137427	0	0	0.12037	0	0	0	0	0	0	0	0	0	0	0	0
LESGI-11	0	0	0	0	0	0	0	0	0	0	0	0.025353	0	0.137427	1	0	0	0	0	0	0	0	0	0	0.031015	0	0	0.0369674	0.0303993	0
LESGI-7	0	0	0	0	0	0	0	0	0	0	0	0.0455285	0	0	0	1	0	0	0	0	0	0	0	0	0	0	0	0	0	0
LESGI-3	0	0	0	0	0	0	0	0	0	0	0	0	0	0	0	0	1	0.712462	0.477795	0.310337	0.309093	0.113256	0	0	0	0.0308203	0	0	0	0
PAGI-2	0	0	0	0	0	0	0	0	0	0	0	0.0336495	0.0405093	0.12037	0	0	0.712462	1	0.473039	0.31384	0.313097	0.113757	0	0	0	0	0	0	0	0
PAGI-3	0	0	0	0	0	0	0	0	0	0	0	0	0	0	0	0	0.477795	0.473039	1	0.274149	0.231777	0.118768	0	0	0	0	0	0	0	0
PAGI-5	0	0	0	0	0	0	0	0	0	0	0	0	0	0	0	0	0.310337	0.31384	0.274149	1	0.645347	0.243108	0.0422932	0	0	0	0	0	0	0.0197368
PAPI-1	0	0	0	0	0	0	0	0	0	0	0	0	0	0	0	0	0.309093	0.313097	0.231777	0.645347	1	0.231713	0.0408689	0	0	0	0	0	0	0
PAGI-4	0	0	0	0	0	0	0	0	0	0	0	0	0	0	0	0	0.113256	0.113757	0.118768	0.243108	0.231713	1	0	0.0515873	0	0	0	0	0	0
LESGI-8	0	0	0	0	0	0	0	0	0	0	0	0	0	0	0	0	0	0	0	0.0422932	0.0408689	0	1	0	0	0	0	0	0	0
PAGI-7	0	0	0	0	0	0	0	0	0	0	0	0	0	0	0	0	0	0	0	0	0	0.0515873	0	1	0.0912698	0.0540936	0.0444444	0	0	0
LESGI-10	0	0	0	0	0	0	0	0	0	0	0	0	0	0	0.031015	0	0	0	0	0	0	0	0	0.0912698	1	0.0883459	0.0690476	0	0.0350985	0
LESGI-2	0	0	0	0	0	0	0	0	0	0	0	0	0	0	0	0	0.0308203	0	0	0	0	0	0	0.0540936	0.0883459	1	0	0	0.0871143	0
LESGI-17	0	0	0	0	0	0	0	0	0	0	0	0	0	0	0	0	0	0	0	0	0	0	0	0.0444444	0.0690476	0	1	0	0.033908	0
LESGI-4	0	0	0	0	0	0	0	0	0	0	0	0	0	0	0.0369674	0	0	0	0	0	0	0	0	0	0	0	0	1	0.369458	0
PAGI-1	0	0	0	0	0	0	0	0	0	0	0	0	0	0	0.0303993	0	0	0	0	0	0	0	0	0	0.0350985	0.0871143	0.033908	0.369458	1	0
PAGI-6	0	0	0	0	0	0	0	0	0	0	0	0	0	0	0	0	0	0	0	0.0197368	0	0	0	0	0	0	0	0	0	1

## Sheet: Supplementary Table 3
Supplementary Table 3: Summary of pairwise comparisons between PAPI, PAGI and LESGI islands regions
Pathogenicity_Island1	Accession1	Start1	Stop1	Pathogenicity_Island2	Accession2	Start2	Stop2	Overlap_Size
LESGI-5	NC_011770.1	2506356	2545426	LESGI-11	NC_011770.1	2503361	2549406	39071
LESGI-5	NC_023066.1	2464153	2503223	LESGI-11	NC_023066.1	2461159	2507203	39071
LESGI-5	NZ_CP006980.1	2506413	2545484	LESGI-11	NZ_CP006980.1	2503419	2549464	39072
LESGI-5	NZ_CP006982.1	2506059	2545128	LESGI-11	NZ_CP006982.1	2503063	2549108	39070
LESGI-5	NZ_CP006983.1	2505428	2544498	LESGI-11	NZ_CP006983.1	2502433	2548478	39071
LESGI-5	NZ_CP006984.1	2505981	2545052	LESGI-11	NZ_CP006984.1	2502986	2549032	39072
LESGI-5	NZ_CP006985.1	2490456	2529526	LESGI-11	NZ_CP006985.1	2487462	2533506	39071
LESGI-5	NZ_CP110351.1	3692327	3731407	LESGI-11	NZ_CP110351.1	3691089	3732171	39081
LESGI-5	NZ_CP110353.1	2505900	2544970	LESGI-11	NZ_CP110353.1	2502905	2548950	39071
PAGI-8	NZ_JAGFDP010000009.1	1286	13536	LESGI-17	NZ_JAGFDP010000009.1	1	47717	12251
PAGI-8	NZ_JAGFEJ010000036.1	1312	13562	LESGI-17	NZ_JAGFEJ010000036.1	23	47743	12251
PAGI-8	NZ_CP115242.1	4311307	4324209	LESGI-4	NZ_CP115242.1	4310684	4326798	12903
PAGI-8	NZ_CP115242.1	4311307	4324209	PAGI-1	NZ_CP115242.1	4271695	4324439	12903
PAGI-8	NZ_CP115296.1	388224	401126	LESGI-4	NZ_CP115296.1	387601	403715	12903
PAGI-8	NZ_CP115296.1	388224	401126	PAGI-1	NZ_CP115296.1	348612	401356	12903
PAGI-8	NZ_CP143897.1	4283473	4296375	LESGI-4	NZ_CP143897.1	4282850	4298964	12903
PAGI-8	NZ_CP143897.1	4283473	4296375	PAGI-1	NZ_CP143897.1	4243860	4296605	12903
PAGI-8	NZ_CP143899.1	388227	401129	LESGI-4	NZ_CP143899.1	387604	403718	12903
PAGI-8	NZ_CP143899.1	388227	401129	PAGI-1	NZ_CP143899.1	348613	401359	12903
PAGI-8	NZ_UWXL01000001.1	1580346	1596539	PAGI-1	NZ_UWXL01000001.1	1556087	1594795	14450
PAGI-8	NZ_CP008871.2	6250113	6266307	PAGI-1	NZ_CP008871.2	6225853	6264563	14451
PAGI-8	NZ_CP046069.1	6209505	6225699	PAGI-1	NZ_CP046069.1	6185245	6223955	14451
PAGI-8	NZ_CP093020.1	6192134	6208328	PAGI-1	NZ_CP093020.1	6167874	6206584	14451
PAGI-8	NZ_CP093355.1	6152511	6168705	PAGI-1	NZ_CP093355.1	6128251	6166961	14451
PAGI-8	NZ_CP093357.1	6138757	6154951	PAGI-1	NZ_CP093357.1	6114497	6153207	14451
PAGI-8	NZ_CP093358.1	6304736	6320930	PAGI-1	NZ_CP093358.1	6280476	6319186	14451
PAGI-8	NZ_CP115293.1	5145132	5161326	PAGI-1	NZ_CP115293.1	5120872	5159582	14451
PAGI-8	NZ_CP143898.1	2406424	2422618	PAGI-1	NZ_CP143898.1	2382164	2420874	14451
PAGI-8	NZ_UWVR01000001.1	3038334	3054528	PAGI-1	NZ_UWVR01000001.1	3014091	3052784	14451
PAGI-8	NZ_UWWR01000001.1	663231	679425	PAGI-1	NZ_UWWR01000001.1	638973	677681	14451
PAGI-8	NZ_CP109843.1	6220840	6237060	PAGI-1	NZ_CP109843.1	6196580	6235285	14446
PAGI-8	NZ_UWVR01000001.1	6103904	6130428	LESGI-11	NZ_UWVR01000001.1	6102142	6135647	26525
PAGI-8	NZ_UWWR01000001.1	3738413	3765047	LESGI-11	NZ_UWWR01000001.1	3736653	3770267	26635
PAGI-8	NZ_JAOZVP010000001.1	2238900	2277993	LESGI-11	NZ_JAOZVP010000001.1	2238900	2280006	39094
PAGI-8	NZ_JAOZVP010000001.1	2238900	2277993	PAGI-1	NZ_JAOZVP010000001.1	2235369	2278768	39094
PAGI-8	NZ_CP143897.1	4891596	4930690	LESGI-11	NZ_CP143897.1	4891596	4932703	39095
PAGI-8	NZ_CP143897.1	4891596	4930690	PAGI-1	NZ_CP143897.1	4888065	4931465	39095
PAGI-8	NZ_CP143899.1	996347	1035441	LESGI-11	NZ_CP143899.1	996347	1037454	39095
PAGI-8	NZ_CP143899.1	996347	1035441	PAGI-1	NZ_CP143899.1	992816	1036216	39095
PAGI-8	NZ_JBHKAM010000001.1	2690430	2730631	LESGI-11	NZ_JBHKAM010000001.1	2688670	2735852	40202
PAGI-8	NZ_OX638564.1	2597247	2638915	LESGI-11	NZ_OX638564.1	2595487	2644136	41669
PAGI-8	NZ_OX638564.1	2597247	2638915	PAGI-1	NZ_OX638564.1	2597243	2644016	41669
PAGI-8	NZ_CP017353.1	2168775	2222079	LESGI-11	NZ_CP017353.1	2181985	2222079	40095
PAGI-8	NZ_CP017353.1	2168775	2222079	PAGI-6	NZ_CP017353.1	2196375	2241959	25705
PAGI-8	NZ_NMRT01000001.1	3066495	3132148	PAPI-1	NZ_NMRT01000001.1	3023493	3125475	58981
PAGI-8	NZ_NMRT01000001.1	3066495	3132148	PAGI-5	NZ_NMRT01000001.1	3023775	3132148	65654
PAGI-8	NZ_CP115278.1	3562287	3635845	PAGI-5	NZ_CP115278.1	3562289	3635844	73556
PAGI-8	NZ_CP115293.1	3606025	3701696	PAPI-1	NZ_CP115293.1	3611515	3710943	90182
PAGI-8	NZ_CP115293.1	3606025	3701696	PAGI-5	NZ_CP115293.1	3606025	3701697	95672
LESGI-4	NZ_AFXI01000001.1	2551251	2578791	PAGI-1	NZ_AFXI01000001.1	2512038	2573795	22545
LESGI-4	NZ_AFXK01000001.1	2520535	2541205	PAGI-1	NZ_AFXK01000001.1	2481322	2536209	15675
LESGI-4	NZ_CAIITU010000002.1	1256479	1278197	PAGI-1	NZ_CAIITU010000002.1	1217253	1256744	266
LESGI-4	NZ_CP007147.1	4142871	4159533	PAGI-1	NZ_CP007147.1	4103658	4144695	1825
LESGI-4	NZ_CP010555.1	890542	906151	PAGI-1	NZ_CP010555.1	851510	892891	2350
LESGI-4	NZ_CP015648.1	3112091	3127338	PAGI-1	NZ_CP015648.1	3072865	3112351	261
LESGI-4	NZ_CP015649.1	23	19941	PAGI-1	NZ_CP015649.1	4057	41369	15885
LESGI-4	NZ_CP022002.1	3984350	4004867	PAGI-1	NZ_CP022002.1	3945139	3999871	15522
LESGI-4	NZ_CP031677.1	1710284	1730829	PAGI-1	NZ_CP031677.1	1671073	1725833	15550
LESGI-4	NZ_CP035739.1	760138	777278	PAGI-1	NZ_CP035739.1	720993	772285	12148
LESGI-4	NZ_CP041787.1	1023443	1050982	PAGI-1	NZ_CP041787.1	1031528	1074835	19455
LESGI-4	NZ_CP046406.2	3523834	3540198	PAGI-1	NZ_CP046406.2	3484695	3527293	3460
LESGI-4	NZ_CP069177.1	3984918	4005544	PAGI-1	NZ_CP069177.1	3945695	3985178	261
LESGI-4	NZ_CP081202.1	1982266	2008040	PAGI-1	NZ_CP081202.1	1943063	2003047	20782
LESGI-4	NZ_CP081346.1	3373698	3391884	PAGI-1	NZ_CP081346.1	3334544	3378901	5204
LESGI-4	NZ_CP081477.2	1942178	1967943	PAGI-1	NZ_CP081477.2	1902975	1962950	20773
LESGI-4	NZ_CP086064.1	3340099	3361061	PAGI-1	NZ_CP086064.1	3300886	3356065	15967
LESGI-4	NZ_CP093013.1	6583787	6605235	PAGI-1	NZ_CP093013.1	6544574	6599094	15308
LESGI-4	NZ_CP094677.1	6429329	6456845	PAGI-1	NZ_CP094677.1	6390172	6451849	22521
LESGI-4	NZ_CP115242.1	4310684	4326798	PAGI-1	NZ_CP115242.1	4271695	4324439	13756
LESGI-4	NZ_CP115258.1	1169600	1189859	PAGI-1	NZ_CP115258.1	1130185	1170231	632
LESGI-4	NZ_CP115269.1	4291661	4309586	PAGI-1	NZ_CP115269.1	4252432	4304590	12930
LESGI-4	NZ_CP115275.1	442927	464375	PAGI-1	NZ_CP115275.1	403714	458234	15308
LESGI-4	NZ_CP115284.1	1631813	1648177	PAGI-1	NZ_CP115284.1	1592674	1635272	3460
LESGI-4	NZ_CP115296.1	387601	403715	PAGI-1	NZ_CP115296.1	348612	401356	13756
LESGI-4	NZ_CP116723.1	3733731	3760124	PAGI-1	NZ_CP116723.1	3694695	3742076	8346
LESGI-4	NZ_CP120704.1	3343108	3367796	PAGI-1	NZ_CP120704.1	3303954	3348311	5204
LESGI-4	NZ_CP123953.1	4337196	4355860	PAGI-1	NZ_CP123953.1	4297986	4350867	13672
LESGI-4	NZ_CP132352.1	3570519	3586883	PAGI-1	NZ_CP132352.1	3531380	3573978	3460
LESGI-4	NZ_CP137486.1	1475620	1503285	PAGI-1	NZ_CP137486.1	1436476	1498289	22670
LESGI-4	NZ_CP143897.1	4282850	4298964	PAGI-1	NZ_CP143897.1	4243860	4296605	13756
LESGI-4	NZ_CP143899.1	387604	403718	PAGI-1	NZ_CP143899.1	348613	401359	13756
LESGI-4	NZ_CP172852.1	3021096	3038253	PAGI-1	NZ_CP172852.1	2982110	3022256	1161
LESGI-4	NZ_CVWM01000033.1	33988	56336	PAGI-1	NZ_CVWM01000033.1	1	42332	8345
LESGI-4	NZ_FRLY01000023.1	34180	52105	PAGI-1	NZ_FRLY01000023.1	1	47109	12930
LESGI-4	NZ_FRMR01000011.1	34162	52087	PAGI-1	NZ_FRMR01000011.1	1	47091	12930
LESGI-4	NZ_FRUY01000027.1	34176	52101	PAGI-1	NZ_FRUY01000027.1	1	47105	12930
LESGI-4	NZ_JABLUJ010000020.1	34010	60403	PAGI-1	NZ_JABLUJ010000020.1	1	42355	8346
LESGI-4	NZ_JACCII010000026.1	33891	53133	PAGI-1	NZ_JACCII010000026.1	1	48140	14250
LESGI-4	NZ_JACEQQ010000025.1	34060	60453	PAGI-1	NZ_JACEQQ010000025.1	1	42405	8346
LESGI-4	NZ_JACFOK010000008.1	34119	51259	PAGI-1	NZ_JACFOK010000008.1	1	46266	12148
LESGI-4	NZ_JAFBLJ010000001.1	6256671	6274222	PAGI-1	NZ_JAFBLJ010000001.1	6217685	6257831	1161
LESGI-4	NZ_JAFCHI010000001.1	3050791	3077786	PAGI-1	NZ_JAFCHI010000001.1	3058777	3097201	19010
LESGI-4	NZ_JAGFPY010000015.1	90290	107841	PAGI-1	NZ_JAGFPY010000015.1	51303	91450	1161
LESGI-4	NZ_JAGSOC010000001.1	5258351	5281326	PAGI-1	NZ_JAGSOC010000001.1	5219360	5258351	1
LESGI-4	NZ_JAHERO010000001.1	1075247	1092850	PAGI-1	NZ_JAHERO010000001.1	1036108	1083507	8261
LESGI-4	NZ_JAHVLP010000018.1	34184	58631	PAGI-1	NZ_JAHVLP010000018.1	1	53638	19455
LESGI-4	NZ_JAHVNF010000020.1	33962	54255	PAGI-1	NZ_JAHVNF010000020.1	1	39958	5997
LESGI-4	NZ_JAHVNX010000017.1	34186	54730	PAGI-1	NZ_JAHVNX010000017.1	1	49734	15549
LESGI-4	NZ_JAHVZK010000008.1	135224	156169	PAGI-1	NZ_JAHVZK010000008.1	96019	151175	15952
LESGI-4	NZ_JAHWAA010000007.1	245017	262753	PAGI-1	NZ_JAHWAA010000007.1	205813	257757	12741
LESGI-4	NZ_JAHWAP010000007.1	243586	264247	PAGI-1	NZ_JAHWAP010000007.1	204370	259251	15666
LESGI-4	NZ_JAHWAZ010000006.1	293721	309469	PAGI-1	NZ_JAHWAZ010000006.1	254508	293977	257
LESGI-4	NZ_JAHYAP010000011.1	33963	53205	PAGI-1	NZ_JAHYAP010000011.1	1	48212	14250
LESGI-4	NZ_JAIZDX010000010.1	34525	51675	PAGI-1	NZ_JAIZDX010000010.1	1	46679	12155
LESGI-4	NZ_JAJDQD010000012.1	34057	60450	PAGI-1	NZ_JAJDQD010000012.1	1	42402	8346
LESGI-4	NZ_JAJDQE010000014.1	34057	60450	PAGI-1	NZ_JAJDQE010000014.1	1	42402	8346
LESGI-4	NZ_JAJDQK010000024.1	34264	56620	PAGI-1	NZ_JAJDQK010000024.1	1	51628	17365
LESGI-4	NZ_JAJDRA010000021.1	34057	60450	PAGI-1	NZ_JAJDRA010000021.1	1	42402	8346
LESGI-4	NZ_JAJDRB010000026.1	34057	60450	PAGI-1	NZ_JAJDRB010000026.1	1	42402	8346
LESGI-4	NZ_JAJDRR010000024.1	34057	60450	PAGI-1	NZ_JAJDRR010000024.1	1	42402	8346
LESGI-4	NZ_JAJDRX010000020.1	34057	60450	PAGI-1	NZ_JAJDRX010000020.1	1	42402	8346
LESGI-4	NZ_JAJDSI010000026.1	34057	60450	PAGI-1	NZ_JAJDSI010000026.1	1	42402	8346
LESGI-4	NZ_JAJPLX010000005.1	296953	314434	PAGI-1	NZ_JAJPLX010000005.1	257966	298113	1161
LESGI-4	NZ_JAJPMU010000006.1	296907	313270	PAGI-1	NZ_JAJPMU010000006.1	257921	298067	1161
LESGI-4	NZ_JAJPND010000001.1	794431	810138	PAGI-1	NZ_JAJPND010000001.1	755455	794473	43
LESGI-4	NZ_JAKLAN010000040.1	34060	54888	PAGI-1	NZ_JAKLAN010000040.1	1	49892	15833
LESGI-4	NZ_JAKZJY010000016.1	34011	55011	PAGI-1	NZ_JAKZJY010000016.1	1	50018	16008
LESGI-4	NZ_JAMOGZ010000006.1	300741	317891	PAGI-1	NZ_JAMOGZ010000006.1	261584	312895	12155
LESGI-4	NZ_JAMOHG010000018.1	34165	51315	PAGI-1	NZ_JAMOHG010000018.1	1	46319	12155
LESGI-4	NZ_JAOUTD010000009.1	34054	53212	PAGI-1	NZ_JAOUTD010000009.1	1	48216	14163
LESGI-4	NZ_JAOXFW010000021.1	34185	49637	PAGI-1	NZ_JAOXFW010000021.1	1	44642	10458
LESGI-4	NZ_JAOXFZ010000020.1	34185	49637	PAGI-1	NZ_JAOXFZ010000020.1	1	44642	10458
LESGI-4	NZ_JAOXGM010000021.1	34185	49637	PAGI-1	NZ_JAOXGM010000021.1	1	44642	10458
LESGI-4	NZ_JAPCVB010000017.1	34186	54730	PAGI-1	NZ_JAPCVB010000017.1	1	49734	15549
LESGI-4	NZ_JAPMUL010000019.1	34167	51252	PAGI-1	NZ_JAPMUL010000019.1	1	46256	12090
LESGI-4	NZ_JAPMUR010000018.1	34167	51317	PAGI-1	NZ_JAPMUR010000018.1	1	46321	12155
LESGI-4	NZ_JAQAQV010000001.1	1075241	1092844	PAGI-1	NZ_JAQAQV010000001.1	1036102	1083501	8261
LESGI-4	NZ_JAREJQ010000015.1	34561	51709	PAGI-1	NZ_JAREJQ010000015.1	1	46713	12153
LESGI-4	NZ_JASKVN010000014.1	217298	234446	PAGI-1	NZ_JASKVN010000014.1	178248	229453	12156
LESGI-4	NZ_JASKVO010000015.1	217309	234457	PAGI-1	NZ_JASKVO010000015.1	178248	229464	12156
LESGI-4	NZ_JASKVQ010000020.1	301617	318766	PAGI-1	NZ_JASKVQ010000020.1	262458	313770	12154
LESGI-4	NZ_JASKVS010000014.1	301617	318766	PAGI-1	NZ_JASKVS010000014.1	262457	313770	12154
LESGI-4	NZ_JASKVW010000029.1	389851	410109	PAGI-1	NZ_JASKVW010000029.1	350428	390482	632
LESGI-4	NZ_JASKVX010000011.1	389851	410109	PAGI-1	NZ_JASKVX010000011.1	350430	390482	632
LESGI-4	NZ_JASKXE010000006.1	381224	404127	PAGI-1	NZ_JASKXE010000006.1	341984	397986	16763
LESGI-4	NZ_JASMQM010000012.1	33963	50077	PAGI-1	NZ_JASMQM010000012.1	1	47718	13756
LESGI-4	NZ_JAUGQL010000015.1	35568	50090	PAGI-1	NZ_JAUGQL010000015.1	1	35743	176
LESGI-4	NZ_JAUOAB010000001.1	233263	250490	PAGI-1	NZ_JAUOAB010000001.1	194271	234423	1161
LESGI-4	NZ_JAUOAC010000001.1	233363	250590	PAGI-1	NZ_JAUOAC010000001.1	194370	234523	1161
LESGI-4	NZ_JAVEAA010000003.1	34641	54139	PAGI-1	NZ_JAVEAA010000003.1	1	50182	15542
LESGI-4	NZ_JAVEAC010000025.1	34641	54139	PAGI-1	NZ_JAVEAC010000025.1	1	50182	15542
LESGI-4	NZ_JAVFCG010000027.1	34043	61429	PAGI-1	NZ_JAVFCG010000027.1	1	56436	22394
LESGI-4	NZ_JAVFDQ010000017.1	34167	51317	PAGI-1	NZ_JAVFDQ010000017.1	1	46321	12155
LESGI-4	NZ_JAVFEJ010000012.1	34182	60442	PAGI-1	NZ_JAVFEJ010000012.1	1	44879	10698
LESGI-4	NZ_JAWLOT010000017.1	34885	58533	PAGI-1	NZ_JAWLOT010000017.1	1	53537	18653
LESGI-4	NZ_JAXCNR010000005.1	300070	317220	PAGI-1	NZ_JAXCNR010000005.1	260927	312227	12158
LESGI-4	NZ_JAXCPK010000010.1	34665	62574	PAGI-1	NZ_JAXCPK010000010.1	1	57581	22917
LESGI-4	NZ_JAZBTO010000026.1	34927	62313	PAGI-1	NZ_JAZBTO010000026.1	1	57320	22394
LESGI-4	NZ_JAZHQL010000003.1	269016	286385	PAGI-1	NZ_JAZHQL010000003.1	230030	270176	1161
LESGI-4	NZ_JBCIXZ010000028.1	34866	52662	PAGI-1	NZ_JBCIXZ010000028.1	1	45566	10701
LESGI-4	NZ_JBCIYE010000022.1	34175	51971	PAGI-1	NZ_JBCIYE010000022.1	1	44875	10701
LESGI-4	NZ_JBDZYQ010000015.1	34110	54167	PAGI-1	NZ_JBDZYQ010000015.1	1	49171	15062
LESGI-4	NZ_JBDZYT010000032.1	34055	51206	PAGI-1	NZ_JBDZYT010000032.1	1	46210	12156
LESGI-4	NZ_JBHMGE010000027.1	33836	53078	PAGI-1	NZ_JBHMGE010000027.1	1	48085	14250
LESGI-4	NZ_JBIBPE010000009.1	33999	51360	PAGI-1	NZ_JBIBPE010000009.1	1	35159	1161
LESGI-4	NZ_JBIDHP010000001.1	390021	409498	PAGI-1	NZ_JBIDHP010000001.1	350878	395054	5034
LESGI-4	NZ_JBIGKI010000002.1	1520880	1542328	PAGI-1	NZ_JBIGKI010000002.1	1481667	1536187	15308
LESGI-4	NZ_JTMR01000005.1	34439	60675	PAGI-1	NZ_JTMR01000005.1	1	55679	21241
LESGI-4	NZ_JTSF01000005.1	102782	124151	PAGI-1	NZ_JTSF01000005.1	109201	144335	14951
LESGI-4	NZ_JYJZ01000013.1	390254	405863	PAGI-1	NZ_JYJZ01000013.1	351435	392603	2350
LESGI-4	NZ_KI518722.1	11648	26529	PAGI-1	NZ_KI518722.1	10647	50726	14882
LESGI-4	NZ_LEEY01000022.1	43626	66368	PAGI-1	NZ_LEEY01000022.1	8294	51657	8032
LESGI-4	NZ_LEEZ01000020.1	68312	91054	PAGI-1	NZ_LEEZ01000020.1	74726	111714	16329
LESGI-4	NZ_LEFC01000041.1	68454	91196	PAGI-1	NZ_LEFC01000041.1	74868	111903	16329
LESGI-4	NZ_LEGQ01000022.1	31157	53899	PAGI-1	NZ_LEGQ01000022.1	37571	75940	16329
LESGI-4	NZ_LEGW01000032.1	67218	89960	PAGI-1	NZ_LEGW01000032.1	73632	110555	16329
LESGI-4	NZ_LLLX01000019.1	34172	60565	PAGI-1	NZ_LLLX01000019.1	1	42517	8346
LESGI-4	NZ_LLMC01000034.1	34172	60565	PAGI-1	NZ_LLMC01000034.1	1	42517	8346
LESGI-4	NZ_LLMD01000052.1	34172	60565	PAGI-1	NZ_LLMD01000052.1	1	42517	8346
LESGI-4	NZ_LLME01000014.1	34172	60565	PAGI-1	NZ_LLME01000014.1	1	42517	8346
LESGI-4	NZ_LLOQ01000074.1	34172	60565	PAGI-1	NZ_LLOQ01000074.1	1	42517	8346
LESGI-4	NZ_LLSW01000051.1	34172	49106	PAGI-1	NZ_LLSW01000051.1	1	44110	9939
LESGI-4	NZ_LLUS01000025.1	34172	60565	PAGI-1	NZ_LLUS01000025.1	1	42517	8346
LESGI-4	NZ_LLVM01000101.1	34172	60565	PAGI-1	NZ_LLVM01000101.1	1	42517	8346
LESGI-4	NZ_LQBU02000007.1	3592181	3607187	PAGI-1	NZ_LQBU02000007.1	3553045	3594511	2331
LESGI-4	NZ_MCMZ01000019.1	34231	60624	PAGI-1	NZ_MCMZ01000019.1	1	42576	8346
LESGI-4	NZ_MCNA01000004.1	341911	368304	PAGI-1	NZ_MCNA01000004.1	302590	350256	8346
LESGI-4	NZ_MCNB01000022.1	38196	64589	PAGI-1	NZ_MCNB01000022.1	1097	46541	8346
LESGI-4	NZ_MULG01000017.1	34182	53101	PAGI-1	NZ_MULG01000017.1	1	44870	10689
LESGI-4	NZ_MVBT01000027.1	34013	50127	PAGI-1	NZ_MVBT01000027.1	1	47768	13756
LESGI-4	NZ_NFFO01000021.1	34060	49380	PAGI-1	NZ_NFFO01000021.1	1	36403	2344
LESGI-4	NZ_NRAA01000020.1	34249	58136	PAGI-1	NZ_NRAA01000020.1	1	53143	18895
LESGI-4	NZ_NSOP01000015.1	34338	51488	PAGI-1	NZ_NSOP01000015.1	1	46492	12155
LESGI-4	NZ_NSTX01000020.1	34544	49896	PAGI-1	NZ_NSTX01000020.1	1	44903	10360
LESGI-4	NZ_NSUK01000021.1	34230	60623	PAGI-1	NZ_NSUK01000021.1	1	42575	8346
LESGI-4	NZ_NSVG01000021.1	34231	60624	PAGI-1	NZ_NSVG01000021.1	1	42576	8346
LESGI-4	NZ_NSVH01000022.1	34231	60624	PAGI-1	NZ_NSVH01000022.1	1	42576	8346
LESGI-4	NZ_NXHP01000023.1	34119	51259	PAGI-1	NZ_NXHP01000023.1	1	46266	12148
LESGI-4	NZ_PKIS01000001.1	12343	40246	PAGI-1	NZ_PKIS01000001.1	20358	81978	19889
LESGI-4	NZ_QJGU01000019.1	34167	51317	PAGI-1	NZ_QJGU01000019.1	1	46321	12155
LESGI-4	NZ_QVBJ02000028.1	33988	60379	PAGI-1	NZ_QVBJ02000028.1	1	42331	8344
LESGI-4	NZ_QVCY02000014.1	33988	60381	PAGI-1	NZ_QVCY02000014.1	1	42333	8346
LESGI-4	NZ_QVDD02000014.1	33988	51718	PAGI-1	NZ_QVDD02000014.1	1	36337	2350
LESGI-4	NZ_QVDK02000024.1	34179	56675	PAGI-1	NZ_QVDK02000024.1	1	51679	17501
LESGI-4	NZ_QVDL02000006.1	33988	60381	PAGI-1	NZ_QVDL02000006.1	1	42333	8346
LESGI-4	NZ_QVDM02000017.1	34179	56675	PAGI-1	NZ_QVDM02000017.1	1	51679	17501
LESGI-4	NZ_RABN01000086.1	34132	53587	PAGI-1	NZ_RABN01000086.1	1	48594	14463
LESGI-4	NZ_RWLF01000018.1	34424	52349	PAGI-1	NZ_RWLF01000018.1	1	47353	12930
LESGI-4	NZ_RWSB01000001.1	231617	246610	PAGI-1	NZ_RWSB01000001.1	192458	231922	306
LESGI-4	NZ_RWSR01000013.1	34538	59913	PAGI-1	NZ_RWSR01000013.1	1	55473	20936
LESGI-4	NZ_RWST01000013.1	34909	60828	PAGI-1	NZ_RWST01000013.1	1	55844	20936
LESGI-4	NZ_RWSU01000012.1	34866	60785	PAGI-1	NZ_RWSU01000012.1	1	55801	20936
LESGI-4	NZ_RXCG01000021.1	34955	55693	PAGI-1	NZ_RXCG01000021.1	1	50697	15743
LESGI-4	NZ_RXEX01000018.1	34424	52349	PAGI-1	NZ_RXEX01000018.1	1	47353	12930
LESGI-4	NZ_SBKB01000019.1	34040	49504	PAGI-1	NZ_SBKB01000019.1	1	42863	8824
LESGI-4	NZ_SSDD01000035.1	33933	54761	PAGI-1	NZ_SSDD01000035.1	1	49765	15833
LESGI-4	NZ_UAWU01000012.1	131792	154829	PAGI-1	NZ_UAWU01000012.1	92582	149836	18045
LESGI-4	NZ_VZIS01000031.1	34014	53620	PAGI-1	NZ_VZIS01000031.1	1	35174	1161
PAPI-1	NZ_LLNS01000015.1	100046	180066	PAGI-4	NZ_LLNS01000015.1	100768	124242	23475
PAPI-1	NZ_LLNS01000015.1	100046	180066	PAGI-5	NZ_LLNS01000015.1	101054	180652	79013
PAPI-1	NZ_QZZS01000197.1	101038	181060	PAGI-4	NZ_QZZS01000197.1	101760	125235	23476
PAPI-1	NZ_QZZS01000197.1	101038	181060	PAGI-5	NZ_QZZS01000197.1	102046	182170	79015
PAPI-1	NZ_QZZU01000081.1	99988	180010	PAGI-4	NZ_QZZU01000081.1	100710	124185	23476
PAPI-1	NZ_QZZU01000081.1	99988	180010	PAGI-5	NZ_QZZU01000081.1	100996	180973	79015
PAPI-1	NZ_QZZZ01000056.1	99805	179827	PAGI-4	NZ_QZZZ01000056.1	100527	124002	23476
PAPI-1	NZ_QZZZ01000056.1	99805	179827	PAGI-5	NZ_QZZZ01000056.1	100813	180442	79015
PAPI-1	NZ_RAAC01000023.1	100523	180545	PAGI-4	NZ_RAAC01000023.1	101245	124720	23476
PAPI-1	NZ_RAAC01000023.1	100523	180545	PAGI-5	NZ_RAAC01000023.1	101531	181508	79015
PAPI-1	NZ_RAAE01000084.1	114872	194894	PAGI-4	NZ_RAAE01000084.1	115594	139069	23476
PAPI-1	NZ_RAAE01000084.1	114872	194894	PAGI-5	NZ_RAAE01000084.1	115880	196028	79015
PAPI-1	NZ_RAAI01000008.1	51742	131764	PAGI-4	NZ_RAAI01000008.1	52464	75939	23476
PAPI-1	NZ_RAAI01000008.1	51742	131764	PAGI-5	NZ_RAAI01000008.1	52750	133045	79015
PAPI-1	NZ_RAAO01000066.1	99506	179528	PAGI-4	NZ_RAAO01000066.1	100228	123703	23476
PAPI-1	NZ_RAAO01000066.1	99506	179528	PAGI-5	NZ_RAAO01000066.1	100514	180319	79015
PAPI-1	NZ_RAAP01000016.1	133898	213920	PAGI-4	NZ_RAAP01000016.1	134620	158095	23476
PAPI-1	NZ_RAAP01000016.1	133898	213920	PAGI-5	NZ_RAAP01000016.1	134906	214787	79015
PAPI-1	NZ_NSVN01000010.1	181767	261808	PAGI-5	NZ_NSVN01000010.1	184379	261860	77430
PAPI-1	NZ_JAXCNK010000009.1	1856	81942	PAGI-5	NZ_JAXCNK010000009.1	1856	78270	76415
PAPI-1	NZ_VIHQ01000005.1	248114	328269	PAGI-5	NZ_VIHQ01000005.1	250726	328321	77544
PAPI-1	NZ_QMGQ01000001.1	5205348	5285504	PAGI-5	NZ_QMGQ01000001.1	5207960	5281841	73882
PAPI-1	NZ_QVDA02000007.1	100030	180240	PAGI-5	NZ_QVDA02000007.1	101038	179549	78512
PAPI-1	NZ_QZZO01000055.1	99522	179732	PAGI-5	NZ_QZZO01000055.1	100530	179041	78512
PAPI-1	NZ_JASUWB010000001.1	203030	283304	PAGI-2	NZ_JASUWB010000001.1	204677	318283	78628
PAPI-1	NZ_JASUWJ010000001.1	541844	622118	PAGI-2	NZ_JASUWJ010000001.1	543491	657097	78628
PAPI-1	NZ_JASUWM010000001.1	779543	859817	PAGI-2	NZ_JASUWM010000001.1	781190	894796	78628
PAPI-1	NZ_NSVX01000005.1	251151	331538	PAGI-5	NZ_NSVX01000005.1	253763	327869	74107
PAPI-1	NZ_JPFE01000006.1	2634	83029	PAGI-5	NZ_JPFE01000006.1	2642	79367	76726
PAPI-1	NZ_JAUEFD010000025.1	21981	102411	PAGI-5	NZ_JAUEFD010000025.1	24593	97954	73362
PAPI-1	NZ_JACYES010000029.1	2	80460	PAGI-5	NZ_JACYES010000029.1	1	80460	80459
PAPI-1	NZ_LLSG01000050.1	1	80514	PAGI-5	NZ_LLSG01000050.1	3176	77920	74745
PAPI-1	NZ_JAUKUE010000001.1	161963	242488	PAGI-5	NZ_JAUKUE010000001.1	162699	242271	79573
PAPI-1	NZ_FRVW01000020.1	3	80599	PAGI-5	NZ_FRVW01000020.1	1	78004	78002
PAPI-1	NZ_JUAH01000009.1	85041	165680	PAGI-5	NZ_JUAH01000009.1	86049	165983	79632
PAPI-1	NZ_RWPL01000011.1	205792	286714	PAGI-5	NZ_RWPL01000011.1	208404	286766	78311
PAPI-1	NZ_JAJDRV010000003.1	229002	309971	PAGI-5	NZ_JAJDRV010000003.1	231614	306373	74760
PAPI-1	NZ_JASXTF010000021.1	1	81170	PAGI-5	NZ_JASXTF010000021.1	2	78576	78575
PAPI-1	NZ_JAUEFB010000006.1	294385	375625	PAGI-5	NZ_JAUEFB010000006.1	296997	372027	75031
PAPI-1	NZ_CP084890.1	5133190	5214446	PAGI-5	NZ_CP084890.1	5134198	5213366	79169
PAPI-1	NZ_CP034354.1	5806935	5888212	PAGI-2	NZ_CP034354.1	5839948	5971492	48265
PAPI-1	NZ_CP173021.1	2899133	2980410	LESGI-3	NZ_CP173021.1	2932349	3063690	48062
PAPI-1	NZ_CP173021.1	2899133	2980410	PAGI-2	NZ_CP173021.1	2932146	3063690	48265
PAPI-1	NZ_CP173022.1	2834078	2915355	PAGI-2	NZ_CP173022.1	2867091	2998635	48265
PAPI-1	NZ_CP173023.1	2834052	2915329	PAGI-2	NZ_CP173023.1	2867065	2998609	48265
PAPI-1	NZ_JBHKAL010000001.1	2900248	2981525	LESGI-3	NZ_JBHKAL010000001.1	2933464	3064805	48062
PAPI-1	NZ_JBHKAM010000001.1	2879128	2960405	LESGI-3	NZ_JBHKAM010000001.1	2912344	3043685	48062
PAPI-1	NZ_JBHKAN010000001.1	2899100	2980377	LESGI-3	NZ_JBHKAN010000001.1	2932316	3063657	48062
PAPI-1	NZ_SUNG01000030.1	248881	330172	PAGI-5	NZ_SUNG01000030.1	251491	330318	78682
PAPI-1	NZ_CP056093.1	5177509	5258828	PAGI-5	NZ_CP056093.1	5180121	5255226	75106
PAPI-1	NZ_MWYH01000008.1	246872	328235	PAGI-5	NZ_MWYH01000008.1	245471	328214	81343
PAPI-1	NZ_CP167984.1	5412596	5494017	PAGI-5	NZ_CP167984.1	5415208	5490348	75141
PAPI-1	NZ_JAHWAZ010000016.1	37704	119132	PAGI-5	NZ_JAHWAZ010000016.1	40297	119224	78836
PAPI-1	NZ_QDGR01000025.1	1	81449	PAGI-5	NZ_QDGR01000025.1	286	81424	81139
PAPI-1	NZ_MWYI01000005.1	221	81683	PAGI-5	NZ_MWYI01000005.1	413	79089	78677
PAPI-1	NZ_JAJDRU010000032.1	4640	86146	PAGI-5	NZ_JAJDRU010000032.1	4691	86600	81456
PAPI-1	NZ_JAHVZS010000005.1	409101	490618	PAGI-5	NZ_JAHVZS010000005.1	409387	491443	81232
PAPI-1	NZ_WUDC01000006.1	1	81567	PAGI-5	NZ_WUDC01000006.1	1	78973	78973
PAPI-1	NZ_JACEPY010000022.1	2156	83747	PAGI-5	NZ_JACEPY010000022.1	755	83726	81571
PAPI-1	NZ_JBCIWN010000023.1	22083	103680	PAGI-5	NZ_JBCIWN010000023.1	24670	103305	78636
PAPI-1	NZ_JACYEL010000001.1	1	81601	PAGI-5	NZ_JACYEL010000001.1	1	79007	79007
PAPI-1	NZ_JAFBYQ010000004.1	464734	546372	PAGI-5	NZ_JAFBYQ010000004.1	465019	546955	81354
PAPI-1	NZ_JAFBYS010000015.1	68672	150310	PAGI-5	NZ_JAFBYS010000015.1	68957	150893	81354
PAPI-1	NZ_JAUEEQ010000007.1	435	82074	PAGI-5	NZ_JAUEEQ010000007.1	4405	79478	75074
PAPI-1	NZ_JBITND010000014.1	35787	117473	PAGI-5	NZ_JBITND010000014.1	38399	113802	75404
PAPI-1	NZ_JTSJ01000012.1	346	82041	PAGI-5	NZ_JTSJ01000012.1	4328	79445	75118
PAPI-1	NZ_MWXK01000008.1	1	81705	PAGI-5	NZ_MWXK01000008.1	1	79111	79111
PAPI-1	NZ_RXCQ01000007.1	1	81705	PAGI-5	NZ_RXCQ01000007.1	1	79111	79111
PAPI-1	NZ_NMRP01000012.1	18124	99854	PAGI-5	NZ_NMRP01000012.1	20736	96181	75446
PAPI-1	NZ_VZIJ01000004.1	20668	102423	PAGI-5	NZ_VZIJ01000004.1	23268	98828	75561
PAPI-1	NZ_CP124633.1	1	81785	PAGI-5	NZ_CP124633.1	1	82465	81785
PAPI-1	NZ_JASUWC010000001.1	5395428	5477227	PAGI-2	NZ_JASUWC010000001.1	5361526	5478348	81800
PAPI-1	NZ_CP137490.1	3875343	3957146	PAGI-2	NZ_CP137490.1	3841441	3958267	81804
PAPI-1	NZ_RXVM01000013.1	803	82623	PAGI-5	NZ_RXVM01000013.1	4785	80029	75245
PAPI-1	NZ_JARELG010000006.1	485	82307	PAGI-5	NZ_JARELG010000006.1	1	79711	79227
PAPI-1	NZ_JBCIWL010000019.1	180	82008	PAGI-5	NZ_JBCIWL010000019.1	5220	78334	73115
PAPI-1	NZ_JBCIXG010000001.1	320516	402366	PAGI-5	NZ_JBCIXG010000001.1	320801	402341	81541
PAPI-1	NZ_CP109851.1	4481180	4563088	PAGI-5	NZ_CP109851.1	4483792	4559415	75624
PAPI-1	NZ_NMRQ01000017.1	18125	100033	PAGI-5	NZ_NMRQ01000017.1	20737	96360	75624
PAPI-1	NZ_CP022526.1	2424460	2506538	PAGI-5	NZ_CP022526.1	2427072	2502865	75794
PAPI-1	NZ_RWLO01000010.1	1	82087	PAGI-5	NZ_RWLO01000010.1	1	79493	79493
PAPI-1	NZ_RWLQ01000007.1	1	82087	PAGI-5	NZ_RWLQ01000007.1	1	79493	79493
PAPI-1	NZ_NQZE01000003.1	1	82096	PAGI-5	NZ_NQZE01000003.1	1	79502	79502
PAPI-1	NZ_JAGSON010000016.1	36339	118570	PAGI-5	NZ_JAGSON010000016.1	40646	114901	74256
PAPI-1	NZ_JAGEYM010000012.1	2441	84712	PAGI-5	NZ_JAGEYM010000012.1	2441	81042	78602
PAPI-1	NZ_CP115223.1	343990	426328	PAGI-5	NZ_CP115223.1	344726	426303	81578
PAPI-1	NZ_CP115224.1	1094421	1176759	PAGI-5	NZ_CP115224.1	1095157	1176734	81578
PAPI-1	NZ_RADX01000060.1	100524	182884	PAGI-5	NZ_RADX01000060.1	101531	183504	81354
PAPI-1	NZ_JTUK01000008.1	412	82792	PAGI-5	NZ_JTUK01000008.1	4394	80197	75804
PAPI-1	NZ_CP124632.1	6120290	6202686	PAGI-5	NZ_CP124632.1	6122905	6199026	76122
PAPI-1	NZ_CP124632.1	3839391	3921850	PAGI-5	NZ_CP124632.1	3841591	3961956	80260
PAPI-1	NZ_MAUR01000187.1	186549	269028	PAGI-5	NZ_MAUR01000187.1	189133	264012	74880
PAPI-1	NZ_JPFF01000005.1	1393763	1476252	PAGI-5	NZ_JPFF01000005.1	1396375	1472650	76276
PAPI-1	NZ_MAZH01000057.1	239309	321904	PAGI-5	NZ_MAZH01000057.1	241893	316888	74996
PAPI-1	NZ_MBMN01000042.1	237545	320140	PAGI-5	NZ_MBMN01000042.1	240129	315124	74996
PAPI-1	NZ_CP082823.1	4979394	5062043	PAGI-5	NZ_CP082823.1	4981981	5058441	76461
PAPI-1	NZ_JAHWAX010000017.1	1	82714	PAGI-5	NZ_JAHWAX010000017.1	253	82688	82436
PAPI-1	NZ_JALJNT010000009.1	1	82743	PAGI-5	NZ_JALJNT010000009.1	1	80149	80149
PAPI-1	NZ_JAFFPD010000001.1	249050	331851	PAGI-5	NZ_JAFFPD010000001.1	251667	328190	76524
PAPI-1	NZ_KI914472.1	19930	102741	PAGI-5	NZ_KI914472.1	17696	99069	79140
PAPI-1	NZ_ATAQ01000332.1	2947	85938	PAGI-5	NZ_ATAQ01000332.1	5697	82268	76572
PAPI-1	NZ_JTNH01000007.1	101110	184130	PAGI-5	NZ_JTNH01000007.1	102568	183125	80558
PAPI-1	NZ_NSTO01000026.1	1	83121	PAGI-5	NZ_NSTO01000026.1	1	80525	80525
PAPI-1	NZ_VIHB01000027.1	1521	84641	PAGI-5	NZ_VIHB01000027.1	2791	84374	81584
PAPI-1	NZ_VIIJ01000029.1	1521	84641	PAGI-5	NZ_VIIJ01000029.1	2791	84374	81584
PAPI-1	NZ_JAGSHV010000002.1	293343	376514	PAGI-5	NZ_JAGSHV010000002.1	295954	372840	76887
PAPI-1	NZ_RXCZ01000023.1	1	83205	PAGI-5	NZ_RXCZ01000023.1	1	80609	80609
PAPI-1	NZ_JAOXKF010000003.1	1523	84728	PAGI-5	NZ_JAOXKF010000003.1	1523	82134	80612
PAPI-1	NZ_NSUI01000008.1	3	83283	PAGI-5	NZ_NSUI01000008.1	1	80689	80687
PAPI-1	NZ_JALGAI010000003.1	1824	85148	PAGI-5	NZ_JALGAI010000003.1	1824	81547	79724
PAPI-1	NZ_LLQS01000078.1	1953	85301	PAGI-5	NZ_LLQS01000078.1	1953	82707	80755
PAPI-1	NZ_NSOT01000007.1	2107	85569	PAGI-5	NZ_NSOT01000007.1	2107	82975	80869
PAPI-1	NZ_JACAKH010000001.1	118822	202318	PAGI-5	NZ_JACAKH010000001.1	118315	198649	79828
PAPI-1	NZ_CP064392.1	5331363	5414865	PAGI-5	NZ_CP064392.1	5333947	5411190	77244
PAPI-1	NZ_RWRX01000009.1	2	83537	PAGI-5	NZ_RWRX01000009.1	1	80943	80942
PAPI-1	NZ_JTOM01000005.1	209254	292803	PAGI-5	NZ_JTOM01000005.1	210712	290207	79496
PAPI-1	NZ_JAUEFZ010000024.1	1521	85071	PAGI-5	NZ_JAUEFZ010000024.1	1521	82475	80955
PAPI-1	NZ_CP096960.1	5713105	5796663	PAGI-5	NZ_CP096960.1	5715712	5792932	77221
PAPI-1	NZ_JAJDQF010000029.1	1795	85363	PAGI-5	NZ_JAJDQF010000029.1	1795	85047	83253
PAPI-1	NZ_JAJDPW010000028.1	1795	85364	PAGI-5	NZ_JAJDPW010000028.1	1795	85047	83253
PAPI-1	NZ_JAJDQC010000031.1	2142	85711	PAGI-5	NZ_JAJDQC010000031.1	2142	85394	83253
PAPI-1	NZ_JAJDQL010000030.1	2065	85634	PAGI-5	NZ_JAJDQL010000030.1	2065	85317	83253
PAPI-1	NZ_JAJDRD010000029.1	2142	85711	PAGI-5	NZ_JAJDRD010000029.1	2142	85394	83253
PAPI-1	NZ_JAJDRJ010000029.1	2016	85585	PAGI-5	NZ_JAJDRJ010000029.1	2016	85268	83253
PAPI-1	NZ_RWRU01000010.1	1	83629	PAGI-5	NZ_RWRU01000010.1	1	81035	81035
PAPI-1	NZ_RWVJ01000005.1	2235	85868	PAGI-5	NZ_RWVJ01000005.1	2235	83274	81040
PAPI-1	NZ_VIID01000032.1	1521	85211	PAGI-5	NZ_VIID01000032.1	2791	84944	82154
PAPI-1	NZ_RWOV01000013.1	1	83692	PAGI-5	NZ_RWOV01000013.1	1	81098	81098
PAPI-1	NZ_NSWB01000004.1	176903	260685	PAGI-5	NZ_NSWB01000004.1	177911	258091	80181
PAPI-1	NZ_JAHEQZ010000001.1	6007477	6091269	PAGI-5	NZ_JAHEQZ010000001.1	6010084	6087607	77524
PAPI-1	NZ_QVAV02000001.1	744	84564	PAGI-5	NZ_QVAV02000001.1	5790	80892	75103
PAPI-1	NZ_JAHWAP010000008.1	167047	250878	PAGI-5	NZ_JAHWAP010000008.1	167333	251354	83546
PAPI-1	NZ_CP158570.1	5584273	5668181	PAGI-5	NZ_CP158570.1	5586874	5664450	77577
PAPI-1	NZ_QZZW01000086.1	1404	85336	PAGI-5	NZ_QZZW01000086.1	4781	81663	76883
PAPI-1	NZ_QVBW02000008.1	100107	184050	PAGI-5	NZ_QVBW02000008.1	101114	184210	82937
PAPI-1	NZ_JAUKHQ010000025.1	493	84637	PAGI-5	NZ_JAUKHQ010000025.1	1	83756	83264
PAPI-1	NZ_CP129406.1	4140565	4224746	PAGI-5	NZ_CP129406.1	4142158	4222072	79915
PAPI-1	NZ_RWPD01000016.1	2139	86338	PAGI-5	NZ_RWPD01000016.1	2139	86336	84198
PAPI-1	NZ_JBFRWU010000001.1	2481025	2565297	PAGI-2	NZ_JBFRWU010000001.1	2474007	2624976	84273
PAPI-1	NZ_SPIH01000171.1	38876	123173	PAGI-5	NZ_SPIH01000171.1	41463	119511	78049
PAPI-1	NZ_RWPC01000012.1	3446	87754	PAGI-5	NZ_RWPC01000012.1	5416	84152	78737
PAPI-1	NZ_JTYP01000007.1	171853	256165	PAGI-5	NZ_JTYP01000007.1	172859	256649	83307
PAPI-1	NZ_CP120857.1	5464858	5549292	PAGI-5	NZ_CP120857.1	5467466	5545620	78155
PAPI-1	NZ_JANTQM010000016.1	14942	99399	PAGI-5	NZ_JANTQM010000016.1	14942	96805	81864
PAPI-1	NZ_JTRD01000021.1	99870	184385	PAGI-5	NZ_JTRD01000021.1	100878	181789	80912
PAPI-1	NZ_SPIR01000136.1	71106	155680	PAGI-5	NZ_SPIR01000136.1	73693	152018	78326
PAPI-1	NZ_JTQQ01000056.1	2968	87559	PAGI-5	NZ_JTQQ01000056.1	4944	83887	78944
PAPI-1	NZ_JTSQ01000003.1	2968	87630	PAGI-5	NZ_JTSQ01000003.1	4944	83958	79015
PAPI-1	NZ_JPEY01000010.1	1400	86114	PAGI-5	NZ_JPEY01000010.1	1727	82452	80726
PAPI-1	NZ_CP029707.1	4153918	4238759	PAGI-5	NZ_CP029707.1	4156525	4235116	78592
PAPI-1	NZ_JAUEFQ010000007.1	293304	378190	PAGI-5	NZ_JAUEFQ010000007.1	295914	375231	79318
PAPI-1	NZ_RWTM01000006.1	295102	380035	PAGI-5	NZ_RWTM01000006.1	297689	376363	78675
PAPI-1	NZ_FRHL01000014.1	2146	87110	PAGI-5	NZ_FRHL01000014.1	2146	83509	81364
PAPI-1	NZ_JACYFA010000003.1	26369	111409	PAGI-5	NZ_JACYFA010000003.1	28981	107747	78767
PAPI-1	NZ_SPIK01000136.1	38876	123918	PAGI-5	NZ_SPIK01000136.1	41463	120256	78794
PAPI-1	NZ_CP007147.1	2684170	2769213	PAGI-5	NZ_CP007147.1	2684454	2769047	84594
PAPI-1	NZ_RWTK01000006.1	295102	380149	PAGI-5	NZ_RWTK01000006.1	297689	376477	78789
PAPI-1	NZ_RWTN01000006.1	249976	335026	PAGI-5	NZ_RWTN01000006.1	252563	331354	78792
PAPI-1	NZ_RXAD01000006.1	294867	379938	PAGI-5	NZ_RXAD01000006.1	297478	380084	82461
PAPI-1	NZ_RWTL01000006.1	295102	380206	PAGI-5	NZ_RWTL01000006.1	297689	376534	78846
PAPI-1	NZ_JABTCD010000007.1	17477	102602	PAGI-5	NZ_JABTCD010000007.1	20087	98930	78844
PAPI-1	NZ_JAJBHR010000001.1	5205140	5290316	PAGI-5	NZ_JAJBHR010000001.1	5207750	5286644	78895
PAPI-1	NZ_JAQAQN010000001.1	5504817	5589993	PAGI-5	NZ_JAQAQN010000001.1	5507427	5586321	78895
PAPI-1	NZ_CP008865.2	5573741	5658950	PAGI-5	NZ_CP008865.2	5576348	5655288	78941
PAPI-1	NZ_JADIWI010000002.1	106529	191842	PAGI-5	NZ_JADIWI010000002.1	106814	191817	85004
PAPI-1	NZ_NSMZ01000007.1	205214	290548	PAGI-5	NZ_NSMZ01000007.1	206222	287954	81733
PAPI-1	NZ_CP107042.1	4238118	4323501	PAGI-5	NZ_CP107042.1	4240725	4319839	79115
PAPI-1	NZ_NKXY01000009.1	4539	89944	PAGI-5	NZ_NKXY01000009.1	4619	86259	81641
PAPI-1	NZ_JAXCNH010000005.1	321232	406684	PAGI-5	NZ_JAXCNH010000005.1	321517	407356	85168
PAPI-1	NZ_CP054591.1	1704030	1789484	PAGI-5	NZ_CP054591.1	1704315	1789318	85004
PAPI-1	NZ_JAGEYK010000012.1	99479	184939	PAGI-5	NZ_JAGEYK010000012.1	100485	184919	84435
PAPI-1	NZ_CP030912.1	5610758	5696235	PAGI-5	NZ_CP030912.1	5612958	5692573	79616
PAPI-1	NZ_CP143900.1	2733103	2818589	PAGI-5	NZ_CP143900.1	2733388	2818391	85004
PAPI-1	NZ_NSQH01000006.1	141727	227213	PAGI-5	NZ_NSQH01000006.1	142012	227015	85004
PAPI-1	NZ_CP022525.1	3107252	3192758	PAGI-5	NZ_CP022525.1	3108260	3190162	81903
PAPI-1	NZ_NMRU01000001.1	5105135	5190641	PAGI-5	NZ_NMRU01000001.1	5106143	5188045	81903
PAPI-1	NZ_JAGEYL010000012.1	99435	185033	PAGI-5	NZ_JAGEYL010000012.1	100441	185137	84593
PAPI-1	NZ_CP133755.1	5472233	5557886	PAGI-5	NZ_CP133755.1	5474433	5554224	79792
PAPI-1	NZ_JAQAPV010000001.1	3075534	3161235	PAGI-5	NZ_JAQAPV010000001.1	3076253	3161235	84983
PAPI-1	NZ_NSVJ01000004.1	294963	380680	PAGI-5	NZ_NSVJ01000004.1	297666	393543	83015
PAPI-1	NZ_JAMPJH010000009.1	1	85721	PAGI-5	NZ_JAMPJH010000009.1	1	83125	83125
PAPI-1	NZ_JACYDZ010000011.1	79105	164848	PAGI-5	NZ_JACYDZ010000011.1	80113	162254	82142
PAPI-1	NZ_RACX01000139.1	1949	87711	PAGI-5	NZ_RACX01000139.1	306	84110	82162
PAPI-1	NZ_JAZHQN010000001.1	12854	98627	PAGI-5	NZ_JAZHQN010000001.1	13139	98987	85489
PAPI-1	NZ_CP124626.1	2365018	2450839	PAGI-5	NZ_CP124626.1	2366475	2448243	81769
PAPI-1	NZ_VJMW01000005.1	100048	185962	PAGI-5	NZ_VJMW01000005.1	101056	183368	82313
PAPI-1	NZ_VZIS01000001.1	43246	129160	PAGI-5	NZ_VZIS01000001.1	44254	126566	82313
PAPI-1	NZ_VJNK01000004.1	295247	381237	PAGI-5	NZ_VJNK01000004.1	297442	381362	83796
PAPI-1	NZ_JAZBSJ010000002.1	273253	359280	PAGI-5	NZ_JAZBSJ010000002.1	275865	355608	79744
PAPI-1	NZ_KI518700.1	1739	87780	PAGI-5	NZ_KI518700.1	1739	87780	86042
PAPI-1	NZ_LLPX01000023.1	359287	445404	PAGI-5	NZ_LLPX01000023.1	359573	445379	85807
PAPI-1	NZ_JAJDRF010000030.1	1027	87194	PAGI-5	NZ_JAJDRF010000030.1	13	86877	85851
PAPI-1	NZ_JAXCPM010000004.1	263874	350060	PAGI-5	NZ_JAXCPM010000004.1	264160	350035	85876
PAPI-1	NZ_JAUEGK010000005.1	228917	315159	PAGI-5	NZ_JAUEGK010000005.1	231524	311497	79974
PAPI-1	NZ_JAJDQW010000031.1	1027	87308	PAGI-5	NZ_JAJDQW010000031.1	13	86991	85965
PAPI-1	NZ_JAKKZZ010000030.1	1027	87308	PAGI-5	NZ_JAKKZZ010000030.1	5009	86991	81983
PAPI-1	NZ_KI519268.1	299689	386013	PAGI-5	NZ_KI519268.1	302301	382341	80041
PAPI-1	NZ_CP172852.1	1545812	1632145	PAGI-5	NZ_CP172852.1	1546098	1632120	86023
PAPI-1	NZ_CP054791.1	5469693	5556037	PAGI-5	NZ_CP054791.1	5472300	5552378	80079
PAPI-1	NZ_FRMG01000004.1	96	86460	PAGI-5	NZ_FRMG01000004.1	1957	81754	79798
PAPI-1	NZ_JVUW01000144.1	1	86377	PAGI-5	NZ_JVUW01000144.1	282	86391	86096
PAPI-1	NZ_RWLE01000007.1	332536	418942	PAGI-5	NZ_RWLE01000007.1	332821	418339	85519
PAPI-1	NZ_JBDZZV010000001.1	199569	286015	PAGI-5	NZ_JBDZZV010000001.1	202181	282343	80163
PAPI-1	NZ_CP040684.1	5921534	6007984	PAGI-5	NZ_CP040684.1	5926986	6005308	78323
PAPI-1	NZ_RXBO01000024.1	1	86451	PAGI-5	NZ_RXBO01000024.1	1	83855	83855
PAPI-1	NZ_WSZF01000006.1	160963	247416	PAGI-5	NZ_WSZF01000006.1	161245	247455	86172
PAPI-1	NZ_FRSJ01000213.1	1918	88429	PAGI-5	NZ_FRSJ01000213.1	275	84828	82911
PAPI-1	NZ_FRSL01000123.1	1926	88437	PAGI-5	NZ_FRSL01000123.1	283	84836	82911
PAPI-1	NZ_JACCIL010000011.1	2056	88567	PAGI-5	NZ_JACCIL010000011.1	413	84966	82911
PAPI-1	NZ_JACCIP010000013.1	2056	88567	PAGI-5	NZ_JACCIP010000013.1	413	84966	82911
PAPI-1	NZ_JAGHMP010000004.1	736	87247	PAGI-5	NZ_JAGHMP010000004.1	736	83646	82911
PAPI-1	NZ_JAREJR010000010.1	2056	88567	PAGI-5	NZ_JAREJR010000010.1	413	84966	82911
PAPI-1	NZ_JTME01000008.1	1949	88460	PAGI-5	NZ_JTME01000008.1	1949	84859	82911
PAPI-1	NZ_JTRG01000009.1	1949	88460	PAGI-5	NZ_JTRG01000009.1	1949	84859	82911
PAPI-1	NZ_KK212823.1	1809	88320	PAGI-5	NZ_KK212823.1	1809	84719	82911
PAPI-1	NZ_NRET01000010.1	2212	88723	PAGI-5	NZ_NRET01000010.1	2212	85122	82911
PAPI-1	NZ_NSSQ01000011.1	2123	88634	PAGI-5	NZ_NSSQ01000011.1	2123	85033	82911
PAPI-1	NZ_NSVT01000014.1	2083	88594	PAGI-5	NZ_NSVT01000014.1	2083	84993	82911
PAPI-1	NZ_NSYT01000009.1	2128	88639	PAGI-5	NZ_NSYT01000009.1	2128	85038	82911
PAPI-1	NZ_RWNW01000008.1	2206	88717	PAGI-5	NZ_RWNW01000008.1	2206	85116	82911
PAPI-1	NZ_RWRY01000013.1	2227	88738	PAGI-5	NZ_RWRY01000013.1	2227	85137	82911
PAPI-1	NZ_RXDP01000012.1	2123	88634	PAGI-5	NZ_RXDP01000012.1	2123	85033	82911
PAPI-1	NZ_KI518719.1	2812416	2898928	LESGI-3	NZ_KI518719.1	2756108	2870767	58352
PAPI-1	NZ_KI518719.1	2812416	2898928	PAGI-2	NZ_KI518719.1	2755905	2871243	58828
PAPI-1	NZ_MBMQ01000081.1	2240	88752	PAGI-5	NZ_MBMQ01000081.1	2240	85151	82912
PAPI-1	NZ_MAZW01000054.1	2170	88684	PAGI-5	NZ_MAZW01000054.1	2170	85083	82914
PAPI-1	NZ_RWSZ01000010.1	2163	88683	PAGI-5	NZ_RWSZ01000010.1	2163	85082	82920
PAPI-1	NZ_FRUY01000092.1	19447	106006	PAGI-5	NZ_FRUY01000092.1	22057	102334	80278
PAPI-1	NZ_CACPES010000006.1	249216	335794	PAGI-5	NZ_CACPES010000006.1	251828	332122	80295
PAPI-1	NZ_JARBCP010000004.1	249098	335684	PAGI-5	NZ_JARBCP010000004.1	251710	332012	80303
PAPI-1	NZ_JARBCQ010000005.1	249099	335685	PAGI-5	NZ_JARBCQ010000005.1	251711	332013	80303
PAPI-1	NZ_OVCQ01000002.1	416180	502776	PAGI-5	NZ_OVCQ01000002.1	418792	499104	80313
PAPI-1	NZ_JTPS01000036.1	1399	88025	PAGI-5	NZ_JTPS01000036.1	1399	80947	79549
PAPI-1	NZ_RADB01000130.1	1941	88604	PAGI-5	NZ_RADB01000130.1	298	85003	83063
PAPI-1	NZ_KI517348.1	4523654	4610458	PAGI-5	NZ_KI517348.1	4526261	4606796	80536
PAPI-1	NZ_CP159883.1	4799187	4886050	PAGI-5	NZ_CP159883.1	4796596	4882319	83133
PAPI-1	NZ_JAPNLB010000044.1	640	87505	PAGI-5	NZ_JAPNLB010000044.1	1	93063	86866
PAPI-1	NZ_JACAKG010000002.1	99607	186477	PAGI-5	NZ_JACAKG010000002.1	100615	183881	83267
PAPI-1	NZ_CP115294.1	382403	469304	PAGI-5	NZ_CP115294.1	385013	465632	80620
PAPI-1	NZ_NSZC01000004.1	249624	336525	PAGI-5	NZ_NSZC01000004.1	252234	332853	80620
PAPI-1	NZ_CP027174.1	4178140	4265135	PAGI-5	NZ_CP027174.1	4180747	4261473	80727
PAPI-1	NZ_NSOG01000022.1	1	87109	PAGI-5	NZ_NSOG01000022.1	1	84513	84513
PAPI-1	NZ_RWLB01000006.1	249431	336543	PAGI-5	NZ_RWLB01000006.1	251629	332870	81242
PAPI-1	NZ_LLRX01000061.1	100396	187559	PAGI-5	NZ_LLRX01000061.1	103513	184885	81373
PAPI-1	NZ_JAMYAZ010000006.1	342456	429650	PAGI-5	NZ_JAMYAZ010000006.1	342741	430237	86910
PAPI-1	NZ_JUAL01000004.1	393505	480723	PAGI-5	NZ_JUAL01000004.1	396117	477054	80938
PAPI-1	NZ_FRSF01000004.1	5540	92777	PAGI-5	NZ_FRSF01000004.1	50	94421	87238
PAPI-1	NZ_RWPW01000007.1	205791	293080	PAGI-5	NZ_RWPW01000007.1	208403	289411	81009
PAPI-1	NZ_RWTA01000006.1	250838	338147	PAGI-5	NZ_RWTA01000006.1	253422	334474	81053
PAPI-1	NZ_RWTB01000004.1	204466	291775	PAGI-5	NZ_RWTB01000004.1	207050	288102	81053
PAPI-1	NZ_QDGK01000003.1	185759	273124	PAGI-5	NZ_QDGK01000003.1	188371	269525	81155
PAPI-1	NZ_JTYL01000004.1	100399	187877	PAGI-5	NZ_JTYL01000004.1	103525	185191	81667
PAPI-1	NZ_CP069177.1	1684907	1772448	PAGI-5	NZ_CP069177.1	1686365	1769854	83490
PAPI-1	NZ_JAUEFP010000005.1	1	87543	PAGI-5	NZ_JAUEFP010000005.1	2283	84947	82665
PAPI-1	NZ_RWPT01000003.1	1126008	1213582	PAGI-5	NZ_RWPT01000003.1	1128620	1209913	81294
PAPI-1	NZ_CP068239.1	1431929	1519508	PAGI-5	NZ_CP068239.1	1433387	1516912	83526
PAPI-1	NZ_NSVA01000004.1	248136	335730	PAGI-5	NZ_NSVA01000004.1	250746	332058	81313
PAPI-1	NZ_SPIG01000141.1	99623	187231	PAGI-5	NZ_SPIG01000141.1	101081	184637	83557
PAPI-1	NZ_JASTYG010000007.1	172083	259714	PAGI-5	NZ_JASTYG010000007.1	173090	257120	84031
PAPI-1	NZ_RWLD01000002.1	843060	930691	PAGI-5	NZ_RWLD01000002.1	845672	927022	81351
PAPI-1	NZ_JPFD01000005.1	2149162	2236849	PAGI-5	NZ_JPFD01000005.1	2151774	2233180	81407
PAPI-1	NZ_CP008866.2	5456158	5543903	PAGI-5	NZ_CP008866.2	5458770	5540234	81465
PAPI-1	NZ_CP039293.1	5578825	5666570	PAGI-5	NZ_CP039293.1	5581437	5662901	81465
PAPI-1	NZ_SPIE01000117.1	99505	187271	PAGI-5	NZ_SPIE01000117.1	100963	184677	83715
PAPI-1	NZ_JANGZV010000039.1	2651	90447	PAGI-5	NZ_JANGZV010000039.1	5261	86775	81515
PAPI-1	NZ_KI519288.1	299781	387640	PAGI-5	NZ_KI519288.1	302393	383971	81579
PAPI-1	NZ_JAHEQQ010000005.1	1	87893	PAGI-5	NZ_JAHEQQ010000005.1	286	88480	87608
PAPI-1	NZ_JAQAQS010000003.1	1	87893	PAGI-5	NZ_JAQAQS010000003.1	286	88480	87608
PAPI-1	NZ_JTQO01000025.1	160448	248340	PAGI-5	NZ_JTQO01000025.1	160733	248872	87608
PAPI-1	NC_023019.1	5253041	5340975	PAGI-5	NC_023019.1	5255647	5337284	81638
PAPI-1	NZ_CP137490.1	5949989	6037924	PAGI-5	NZ_CP137490.1	5952185	6035250	83066
PAPI-1	NZ_NREY01000015.1	64442	152385	PAGI-5	NZ_NREY01000015.1	64727	152972	87659
PAPI-1	NZ_NREZ01000015.1	64524	152467	PAGI-5	NZ_NREZ01000015.1	64809	153054	87659
PAPI-1	NZ_NRFA01000015.1	64524	152467	PAGI-5	NZ_NRFA01000015.1	64809	153054	87659
PAPI-1	NZ_QZYQ01000167.1	62694	150640	PAGI-5	NZ_QZYQ01000167.1	62980	150442	87463
PAPI-1	NZ_RXTX01000002.1	68703	156652	PAGI-5	NZ_RXTX01000002.1	68988	157088	87665
PAPI-1	NZ_VTBD01000004.1	172001	259981	PAGI-5	NZ_VTBD01000004.1	173442	257387	83946
PAPI-1	NZ_CP117749.1	5406514	5494496	PAGI-5	NZ_CP117749.1	5409101	5490824	81724
PAPI-1	NZ_SPIF01000150.1	119380	207447	PAGI-5	NZ_SPIF01000150.1	120838	204853	84016
PAPI-1	NZ_CP021775.1	5906174	5994247	PAGI-5	NZ_CP021775.1	5908781	5990585	81805
PAPI-1	NZ_CP124662.1	5812956	5901029	PAGI-5	NZ_CP124662.1	5815563	5897367	81805
PAPI-1	NZ_CP140515.1	5788028	5876101	PAGI-5	NZ_CP140515.1	5790635	5872439	81805
PAPI-1	NZ_CP141753.1	5810021	5898094	PAGI-5	NZ_CP141753.1	5812628	5894432	81805
PAPI-1	NZ_JBBLND010000007.1	193003	281098	PAGI-5	NZ_JBBLND010000007.1	193288	281685	87811
PAPI-1	NZ_RADA01000050.1	220745	308840	PAGI-5	NZ_RADA01000050.1	221030	309427	87811
PAPI-1	NZ_JAHERD010000001.1	1966360	2054486	PAGI-5	NZ_JAHERD010000001.1	1967079	2054288	87210
PAPI-1	NZ_CP080369.1	2617649	2705849	PAGI-2	NZ_CP080369.1	2610632	2767211	88201
PAPI-1	NZ_CP095772.2	5523204	5611418	PAGI-5	NZ_CP095772.2	5525811	5607756	81946
PAPI-1	NZ_KI518943.1	296906	385168	PAGI-5	NZ_KI518943.1	299513	381506	81994
PAPI-1	NZ_JBDZYU010000016.1	15607	103874	PAGI-5	NZ_JBDZYU010000016.1	17048	101278	84231
PAPI-1	NZ_JACYDT010000002.1	40293	128614	PAGI-5	NZ_JACYDT010000002.1	42895	124942	82048
PAPI-1	NZ_CP065865.1	5826169	5914500	PAGI-5	NZ_CP065865.1	5828779	5910828	82050
PAPI-1	NZ_JASMQR010000026.1	691	89075	PAGI-5	NZ_JASMQR010000026.1	77	94589	88385
PAPI-1	NZ_JACWGO010000001.1	4772477	4860874	PAGI-5	NZ_JACWGO010000001.1	4773485	4858278	84794
PAPI-1	NZ_JAHVNC010000003.1	249358	337760	PAGI-5	NZ_JAHVNC010000003.1	251960	334088	82129
PAPI-1	NZ_KI519176.1	1069876	1158278	PAGI-5	NZ_KI519176.1	1072478	1154606	82129
PAPI-1	NZ_KK213255.1	296817	385219	PAGI-5	NZ_KK213255.1	299419	381547	82129
PAPI-1	NZ_CATOYA010000009.1	100539	188951	PAGI-5	NZ_CATOYA010000009.1	101546	186357	84812
PAPI-1	NZ_CP156078.1	4928001	5016517	PAGI-5	NZ_CP156078.1	4930603	5012845	82243
PAPI-1	NZ_JAGHMI010000008.1	294558	383074	PAGI-5	NZ_JAGHMI010000008.1	297160	379402	82243
PAPI-1	NZ_JAVFEI010000004.1	241468	329984	PAGI-5	NZ_JAVFEI010000004.1	244070	326312	82243
PAPI-1	NZ_NQZX01000003.1	249702	338218	PAGI-5	NZ_NQZX01000003.1	252304	334546	82243
PAPI-1	NZ_NSVU01000001.1	987101	1075617	PAGI-5	NZ_NSVU01000001.1	989703	1071945	82243
PAPI-1	NZ_RXDU01000004.1	249585	338101	PAGI-5	NZ_RXDU01000004.1	252187	334429	82243
PAPI-1	NZ_RWLY01000007.1	288564	377083	PAGI-5	NZ_RWLY01000007.1	291166	373409	82244
PAPI-1	NZ_VZIV01000019.1	7372	95912	PAGI-5	NZ_VZIV01000019.1	7372	95135	87764
PAPI-1	NZ_PQBU01000015.1	185969	274520	PAGI-5	NZ_PQBU01000015.1	188580	270848	82269
PAPI-1	NZ_CP131787.1	4707864	4796437	PAGI-5	NZ_CP131787.1	4705273	4792764	84901
PAPI-1	NZ_JAVFDY010000020.1	3166	91739	PAGI-5	NZ_JAVFDY010000020.1	1	91502	88337
PAPI-1	NZ_JACKWR010000001.1	3991880	4080483	PAGI-5	NZ_JACKWR010000001.1	3992887	4077889	85003
PAPI-1	NZ_JABTBW010000014.1	99718	188322	PAGI-5	NZ_JABTBW010000014.1	100725	185728	85004
PAPI-1	NZ_JAKLAY010000003.1	175265	263869	PAGI-5	NZ_JAKLAY010000003.1	176272	261275	85004
PAPI-1	NZ_RAGC01000056.1	99790	188394	PAGI-5	NZ_RAGC01000056.1	100797	185800	85004
PAPI-1	NZ_JAPCTH010000005.1	187717	276322	PAGI-5	NZ_JAPCTH010000005.1	188724	273727	85004
PAPI-1	NZ_JALJOC010000003.1	248383	336998	PAGI-5	NZ_JALJOC010000003.1	250985	333326	82342
PAPI-1	NZ_JAUEFC010000004.1	294536	383152	PAGI-5	NZ_JAUEFC010000004.1	297138	379480	82343
PAPI-1	NZ_CP136432.1	5503272	5591890	PAGI-5	NZ_CP136432.1	5505884	5588218	82335
PAPI-1	NZ_JAPCVI010000001.1	585604	674222	PAGI-5	NZ_JAPCVI010000001.1	588216	670550	82335
PAPI-1	NZ_JALJOA010000002.1	269818	358445	PAGI-5	NZ_JALJOA010000002.1	272420	354773	82354
PAPI-1	NZ_JAGXMI010000029.1	249644	338274	PAGI-5	NZ_JAGXMI010000029.1	252246	334602	82357
PAPI-1	NZ_JAJDRG010000001.1	202637	291267	PAGI-5	NZ_JAJDRG010000001.1	205239	287595	82357
PAPI-1	NZ_NRBP01000001.1	249585	338215	PAGI-5	NZ_NRBP01000001.1	252187	334543	82357
PAPI-1	NZ_LLSJ01000061.1	161010	249661	PAGI-5	NZ_LLSJ01000061.1	161296	249636	88341
PAPI-1	NZ_CP140431.1	5612948	5701610	PAGI-5	NZ_CP140431.1	5615555	5697948	82394
PAPI-1	NZ_FRSM01000196.1	136976	225641	PAGI-5	NZ_FRSM01000196.1	137983	226201	87659
PAPI-1	NZ_JAFBYT010000013.1	100200	188865	PAGI-5	NZ_JAFBYT010000013.1	101207	189452	87659
PAPI-1	NZ_JAJDSG010000014.1	99501	188166	PAGI-5	NZ_JAJDSG010000014.1	100508	188753	87659
PAPI-1	NZ_JAZHBL010000011.1	100087	188752	PAGI-5	NZ_JAZHBL010000011.1	101094	189339	87659
PAPI-1	NZ_JTWH01000037.1	15280	103945	PAGI-5	NZ_JTWH01000037.1	16287	104477	87659
PAPI-1	NZ_LLOZ01000003.1	100497	189162	PAGI-5	NZ_LLOZ01000003.1	101504	189749	87659
PAPI-1	NZ_NRES01000013.1	100117	188782	PAGI-5	NZ_NRES01000013.1	101124	189369	87659
PAPI-1	NZ_NREU01000013.1	99820	188485	PAGI-5	NZ_NREU01000013.1	100827	189045	87659
PAPI-1	NZ_CP093356.1	2802014	2890696	LESGI-3	NZ_CP093356.1	2745706	2860365	58352
PAPI-1	NZ_CP093356.1	2802014	2890696	PAGI-2	NZ_CP093356.1	2745503	2860841	58828
PAPI-1	NZ_JAMSGP010000015.1	173563	262280	PAGI-5	NZ_JAMSGP010000015.1	174571	262842	87710
PAPI-1	NZ_CP115222.1	6205334	6294058	PAGI-5	NZ_CP115222.1	6207936	6290386	82451
PAPI-1	NZ_MWXI01000001.1	567862	656600	PAGI-5	NZ_MWXI01000001.1	570474	652928	82455
PAPI-1	NZ_CP104870.1	4954612	5043356	PAGI-5	NZ_CP104870.1	4957214	5039684	82471
PAPI-1	NZ_CP109835.1	5427972	5516716	PAGI-5	NZ_CP109835.1	5430574	5513044	82471
PAPI-1	NZ_JAHERA010000003.1	294385	383129	PAGI-5	NZ_JAHERA010000003.1	296987	379457	82471
PAPI-1	NZ_JAOZVQ010000001.1	3311434	3400178	PAGI-5	NZ_JAOZVQ010000001.1	3314036	3396506	82471
PAPI-1	NZ_JAVFEO010000005.1	252269	341013	PAGI-5	NZ_JAVFEO010000005.1	254871	337341	82471
PAPI-1	NZ_QMGO01000001.1	2462537	2551281	PAGI-5	NZ_QMGO01000001.1	2465139	2547609	82471
PAPI-1	NZ_JALJNY010000001.1	398033	486780	PAGI-5	NZ_JALJNY010000001.1	398319	486755	88437
PAPI-1	NZ_JBFCWP010000002.1	564836	653593	PAGI-5	NZ_JBFCWP010000002.1	567031	649921	82891
PAPI-1	NZ_LLLV01000016.1	243	89001	PAGI-5	NZ_LLLV01000016.1	2855	85329	82475
PAPI-1	NZ_RWPY01000003.1	272429	361194	PAGI-5	NZ_RWPY01000003.1	272715	361169	88455
PAPI-1	NZ_JADIWK010000005.1	67059	155835	PAGI-5	NZ_JADIWK010000005.1	67345	155637	88293
PAPI-1	NZ_JASKWE010000025.1	294375	383154	PAGI-5	NZ_JASKWE010000025.1	296570	379460	82891
PAPI-1	NZ_JAVRMF010000012.1	99872	188689	PAGI-5	NZ_JAVRMF010000012.1	100879	189276	87811
PAPI-1	NZ_RWPX01000009.1	239599	328457	PAGI-5	NZ_RWPX01000009.1	242201	324785	82585
PAPI-1	NZ_RWQD01000008.1	295059	383917	PAGI-5	NZ_RWQD01000008.1	297661	380245	82585
PAPI-1	NZ_JAHEQU010000002.1	260147	349021	PAGI-5	NZ_JAHEQU010000002.1	260433	348996	88564
PAPI-1	NZ_MAZF01000049.1	4604	93481	PAGI-5	NZ_MAZF01000049.1	4398	89880	85277
PAPI-1	NZ_JAMQSB010000006.1	164141	253033	PAGI-5	NZ_JAMQSB010000006.1	164427	253008	88582
PAPI-1	NZ_JAMQSC010000006.1	164142	253034	PAGI-5	NZ_JAMQSC010000006.1	164428	253009	88582
PAPI-1	NZ_JAMQSD010000006.1	164142	253034	PAGI-5	NZ_JAMQSD010000006.1	164428	253009	88582
PAPI-1	NZ_KI518709.1	156442	245388	PAGI-5	NZ_KI518709.1	157900	242794	84895
PAPI-1	NZ_JTNK01000017.1	228937	317886	PAGI-5	NZ_JTNK01000017.1	231530	314214	82685
PAPI-1	NZ_JBDKWO010000002.1	6275278	6364230	PAGI-5	NZ_JBDKWO010000002.1	6277885	6360496	82612
PAPI-1	NZ_JACEQD010000004.1	160892	249885	PAGI-5	NZ_JACEQD010000004.1	161178	249860	88683
PAPI-1	NZ_CP017293.1	4783952	4872956	PAGI-5	NZ_CP017293.1	4786559	4869294	82736
PAPI-1	NZ_CP027174.1	3429973	3518977	PAGI-5	NZ_CP027174.1	3432580	3515315	82736
PAPI-1	NZ_CP029745.1	4637739	4726743	PAGI-5	NZ_CP029745.1	4640346	4723081	82736
PAPI-1	NZ_CP032257.1	1227810	1316821	PAGI-5	NZ_CP032257.1	1230417	1313159	82743
PAPI-1	NZ_PSQP01000004.1	2485509	2574535	PAGI-5	NZ_PSQP01000004.1	2485794	2574510	88717
PAPI-1	NZ_CP117974.1	6743146	6832199	PAGI-5	NZ_CP117974.1	6744604	6831260	86657
PAPI-1	NZ_CP115285.1	3184610	3273700	PAGI-5	NZ_CP115285.1	3187222	3270028	82807
PAPI-1	NZ_CP029148.1	4770709	4859809	PAGI-5	NZ_CP029148.1	4773321	4856137	82817
PAPI-1	NZ_PSQQ01000001.1	915622	1004722	PAGI-5	NZ_PSQQ01000001.1	918234	1001050	82817
PAPI-1	NZ_CP063391.1	5318258	5407359	PAGI-5	NZ_CP063391.1	5320870	5403687	82818
PAPI-1	NZ_CP063392.1	5318262	5407363	PAGI-5	NZ_CP063392.1	5320874	5403691	82818
PAPI-1	NZ_CP063393.1	5318245	5407346	PAGI-5	NZ_CP063393.1	5320857	5403674	82818
PAPI-1	NZ_CP063394.1	5318734	5407835	PAGI-5	NZ_CP063394.1	5321346	5404163	82818
PAPI-1	NZ_CP063395.1	5318257	5407358	PAGI-5	NZ_CP063395.1	5320869	5403686	82818
PAPI-1	NZ_CP063396.1	5318259	5407360	PAGI-5	NZ_CP063396.1	5320871	5403688	82818
PAPI-1	NZ_CP115260.1	5006095	5095206	PAGI-5	NZ_CP115260.1	5008705	5091533	82829
PAPI-1	NZ_CP115265.1	4614081	4703204	PAGI-5	NZ_CP115265.1	4616691	4699532	82842
PAPI-1	NZ_CP115251.1	260724	349848	PAGI-5	NZ_CP115251.1	263334	346176	82843
PAPI-1	NZ_CP115289.1	1691351	1780475	PAGI-5	NZ_CP115289.1	1693961	1776803	82843
PAPI-1	NZ_CP124649.1	5814253	5903377	PAGI-5	NZ_CP124649.1	5816863	5899705	82843
PAPI-1	NZ_JAHERC010000001.1	2309401	2398526	PAGI-5	NZ_JAHERC010000001.1	2312011	2394854	82844
PAPI-1	NZ_JAQAPU010000001.1	1859798	1948923	PAGI-5	NZ_JAQAPU010000001.1	1862408	1945251	82844
PAPI-1	NZ_KI518677.1	2393109	2482234	PAGI-5	NZ_KI518677.1	2395711	2478590	82880
PAPI-1	NZ_CP046406.2	5768126	5857281	PAGI-5	NZ_CP046406.2	5770728	5853576	82849
PAPI-1	NZ_RXCD01000006.1	287151	376313	PAGI-5	NZ_RXCD01000006.1	289760	372641	82882
PAPI-1	NZ_LLPO01000065.1	250107	339346	PAGI-5	NZ_LLPO01000065.1	252709	335702	82994
PAPI-1	NZ_JAFCHI010000001.1	4460249	4549501	PAGI-5	NZ_JAFCHI010000001.1	4457658	4545832	85584
PAPI-1	NZ_JAFCHI010000001.1	4460249	4549501	PAGI-1	NZ_JAFCHI010000001.1	4456590	4516722	56474
PAPI-1	NZ_JABTCC010000003.1	172783	262066	PAGI-5	NZ_JABTCC010000003.1	173790	259472	85683
PAPI-1	NZ_NSVO01000022.1	50	89394	PAGI-5	NZ_NSVO01000022.1	2634	85719	83086
PAPI-1	NZ_RXDJ01000004.1	334571	423915	PAGI-5	NZ_RXDJ01000004.1	337155	420240	83086
PAPI-1	NZ_NSQN01000003.1	249561	338914	PAGI-5	NZ_NSQN01000003.1	252163	335270	83108
PAPI-1	NZ_JTZW01000017.1	1883	91263	PAGI-5	NZ_JTZW01000017.1	1883	87662	85780
PAPI-1	NZ_UATS01000020.1	3928	93323	PAGI-5	NZ_UATS01000020.1	1	90729	86802
PAPI-1	NZ_RWQF01000005.1	295268	384667	PAGI-5	NZ_RWQF01000005.1	297313	385585	87355
PAPI-1	NZ_RWQI01000005.1	295277	384706	PAGI-5	NZ_RWQI01000005.1	297352	385458	87355
PAPI-1	NZ_JAZHHD010000011.1	1989	91425	PAGI-5	NZ_JAZHHD010000011.1	346	87824	85836
PAPI-1	NZ_RWQW01000007.1	2221	91657	PAGI-5	NZ_RWQW01000007.1	2221	88056	85836
PAPI-1	NZ_RXBA01000009.1	2313	91749	PAGI-5	NZ_RXBA01000009.1	2313	88148	85836
PAPI-1	NZ_JAUFRM010000009.1	1941	91378	PAGI-5	NZ_JAUFRM010000009.1	1941	87777	85837
PAPI-1	NZ_CP110349.1	5777036	5866503	PAGI-5	NZ_CP110349.1	5779638	5862859	83222
PAPI-1	NZ_JAIFKD010000001.1	5628486	5718011	PAGI-5	NZ_JAIFKD010000001.1	5631090	5714306	83217
PAPI-1	NZ_RWPE01000007.1	295276	384825	PAGI-5	NZ_RWPE01000007.1	297471	385577	87355
PAPI-1	NZ_RWPF01000010.1	205924	295473	PAGI-5	NZ_RWPF01000010.1	208119	296225	87355
PAPI-1	NZ_RWPG01000006.1	295247	384796	PAGI-5	NZ_RWPG01000006.1	297442	385548	87355
PAPI-1	NZ_RWPI01000005.1	295277	384826	PAGI-5	NZ_RWPI01000005.1	297472	385578	87355
PAPI-1	NZ_RWPO01000008.1	252102	341651	PAGI-5	NZ_RWPO01000008.1	254297	342396	87355
PAPI-1	NZ_LSQH01000009.1	4568	94120	PAGI-5	NZ_LSQH01000009.1	4591	90451	85861
PAPI-1	NZ_CP027172.1	1358799	1448369	PAGI-5	NZ_CP027172.1	1360240	1445773	85534
PAPI-1	NZ_CP061073.2	1951433	2041022	PAGI-5	NZ_CP061073.2	1954043	2037350	83308
PAPI-1	NZ_QBER01000006.1	1734	91328	PAGI-5	NZ_QBER01000006.1	3004	88734	85731
PAPI-1	NZ_CP089063.1	2249353	2338973	LESGI-3	NZ_CP089063.1	2190641	2311771	62419
PAPI-1	NZ_CP089063.1	2249353	2338973	PAGI-2	NZ_CP089063.1	2190438	2312247	62895
PAPI-1	NZ_CP144289.1	5903769	5993426	PAGI-5	NZ_CP144289.1	5906376	5989754	83379
PAPI-1	NZ_JTRT01000003.1	250143	339850	PAGI-5	NZ_JTRT01000003.1	252751	337565	84815
PAPI-1	NZ_QVBP02000007.1	1577	91293	PAGI-5	NZ_QVBP02000007.1	1577	87675	86099
PAPI-1	NZ_JABTBU010000004.1	249711	339455	PAGI-5	NZ_JABTBU010000004.1	252319	335785	83467
PAPI-1	NZ_JAPWLA010000002.1	470890	560642	PAGI-5	NZ_JAPWLA010000002.1	473501	556970	83470
PAPI-1	NZ_JAPWLE010000002.1	470890	560642	PAGI-5	NZ_JAPWLE010000002.1	473501	556970	83470
PAPI-1	NZ_JAOWAL010000014.1	93494	183277	PAGI-5	NZ_JAOWAL010000014.1	94928	182661	87734
PAPI-1	NZ_CP026680.1	5281435	5371297	PAGI-5	NZ_CP026680.1	5284045	5367625	83581
PAPI-1	NZ_JACWGZ010000001.1	1046999	1136862	PAGI-5	NZ_JACWGZ010000001.1	1049609	1133190	83582
PAPI-1	NZ_KK213176.1	195890	285767	PAGI-5	NZ_KK213176.1	198503	275024	76522
PAPI-1	NZ_JAWLPI010000004.1	76486	166470	PAGI-5	NZ_JAWLPI010000004.1	79097	162798	83702
PAPI-1	NZ_CP054787.1	5470200	5560280	PAGI-5	NZ_CP054787.1	5472807	5556618	83812
PAPI-1	NZ_MPUX01000118.1	3136	93220	PAGI-5	NZ_MPUX01000118.1	5106	89551	84446
PAPI-1	NZ_JFJU01000010.1	99728	189825	PAGI-5	NZ_JFJU01000010.1	100735	189706	88972
PAPI-1	NZ_JAPWLF010000004.1	248734	338867	PAGI-5	NZ_JAPWLF010000004.1	251345	335195	83851
PAPI-1	NZ_JAPWLL010000005.1	293987	384120	PAGI-5	NZ_JAPWLL010000005.1	296598	380448	83851
PAPI-1	NZ_JANVBJ010000002.1	76217	166351	PAGI-5	NZ_JANVBJ010000002.1	78810	162742	83933
PAPI-1	NZ_JAGXMD010000018.1	174575	264741	PAGI-5	NZ_JAGXMD010000018.1	177186	261069	83884
PAPI-1	NZ_RWWX01000099.1	1791	91997	PAGI-5	NZ_RWWX01000099.1	1791	88310	86520
PAPI-1	NZ_RWXO01000047.1	1742	91948	PAGI-5	NZ_RWXO01000047.1	1742	88261	86520
PAPI-1	NZ_RWXQ01000037.1	1791	91997	PAGI-5	NZ_RWXQ01000037.1	1791	88310	86520
PAPI-1	NZ_CP135098.1	300446	390690	PAGI-5	NZ_CP135098.1	303053	387028	83976
PAPI-1	NZ_JUAS01000027.1	249758	340081	PAGI-5	NZ_JUAS01000027.1	252270	336390	84121
PAPI-1	NZ_RWLF01000008.1	175595	265919	PAGI-5	NZ_RWLF01000008.1	176602	263325	86724
PAPI-1	NZ_CP115269.1	2013112	2103441	PAGI-5	NZ_CP115269.1	2014119	2100847	86729
PAPI-1	NZ_FRLY01000019.1	99433	189762	PAGI-5	NZ_FRLY01000019.1	100440	187168	86729
PAPI-1	NZ_JAUZAZ010000003.1	295084	385413	PAGI-5	NZ_JAUZAZ010000003.1	297696	381741	84046
PAPI-1	NZ_RXEX01000008.1	172517	262846	PAGI-5	NZ_RXEX01000008.1	173524	260252	86729
PAPI-1	NZ_CP093024.1	4797191	4887611	PAGI-5	NZ_CP093024.1	4798649	4885017	86369
PAPI-1	NZ_MPBN01000001.1	237625	328045	PAGI-5	NZ_MPBN01000001.1	239083	325451	86369
PAPI-1	NZ_CP169522.1	6809307	6899734	PAGI-5	NZ_CP169522.1	6810311	6897060	86750
PAPI-1	NZ_CP118638.1	4574200	4664636	PAGI-5	NZ_CP118638.1	4576811	4660964	84154
PAPI-1	NZ_JAUFRW010000004.1	53899	144355	PAGI-5	NZ_JAUFRW010000004.1	56510	140683	84174
PAPI-1	NZ_RWMB01000008.1	7	90525	PAGI-5	NZ_RWMB01000008.1	7	87931	87925
PAPI-1	NC_018080.1	5097797	5188329	PAGI-5	NC_018080.1	5099993	5177584	77592
PAPI-1	NZ_AP031604.1	4458230	4548771	PAGI-5	NZ_AP031604.1	4460841	4545099	84259
PAPI-1	NZ_JASKWM010000003.1	68882	159473	PAGI-5	NZ_JASKWM010000003.1	69168	159448	90281
PAPI-1	NZ_RWPU01000003.1	208657	299261	PAGI-5	NZ_RWPU01000003.1	209665	296667	87003
PAPI-1	NZ_JARQZF010000001.1	583552	674179	PAGI-5	NZ_JARQZF010000001.1	586163	670507	84345
PAPI-1	NZ_CP050332.1	4893294	4984007	PAGI-5	NZ_CP050332.1	4896063	4980323	84261
PAPI-1	NZ_JTMK01000005.1	273384	364174	PAGI-5	NZ_JTMK01000005.1	273670	364149	90480
PAPI-1	NZ_CP021999.1	5296820	5387633	PAGI-5	NZ_CP021999.1	5299431	5383961	84531
PAPI-1	NZ_JTNQ01000014.1	19542	110358	PAGI-5	NZ_JTNQ01000014.1	21738	99614	77877
PAPI-1	NZ_JAPWKW020000002.1	620131	710948	PAGI-5	NZ_JAPWKW020000002.1	622742	707276	84535
PAPI-1	NZ_LLOY01000024.1	159508	250333	PAGI-5	NZ_LLOY01000024.1	159790	250308	90519
PAPI-1	NZ_CP050326.1	1781614	1872464	PAGI-5	NZ_CP050326.1	1782621	1869870	87250
PAPI-1	NZ_JAATIK010000001.1	1781611	1872461	PAGI-5	NZ_JAATIK010000001.1	1782618	1869867	87250
PAPI-1	NZ_JAJDRQ010000005.1	321585	412448	PAGI-5	NZ_JAJDRQ010000005.1	321870	412448	90579
PAPI-1	NZ_JASKWC010000015.1	15777	106670	PAGI-5	NZ_JASKWC010000015.1	16063	107906	90608
PAPI-1	NZ_KI519095.1	984433	1075345	PAGI-5	NZ_KI519095.1	986629	1064601	77973
PAPI-1	NZ_LFMT01000001.1	993200	1084146	PAGI-5	NZ_LFMT01000001.1	994641	1081550	86910
PAPI-1	NZ_KI914434.1	293837	384799	PAGI-5	NZ_KI914434.1	296424	381127	84704
PAPI-1	NZ_CP115259.1	6362894	6453880	PAGI-5	NZ_CP115259.1	6365089	6443136	78048
PAPI-1	NZ_JAPWKX010000010.1	99457	190444	PAGI-5	NZ_JAPWKX010000010.1	100465	190422	89958
PAPI-1	NZ_MWXN01000007.1	333768	424797	PAGI-5	NZ_MWXN01000007.1	334053	424797	90745
PAPI-1	NZ_KI519207.1	1273992	1365067	PAGI-5	NZ_KI519207.1	1275000	1362473	87474
PAPI-1	NZ_CATOWP010000004.1	275924	367021	PAGI-5	NZ_CATOWP010000004.1	278511	363349	84839
PAPI-1	NZ_JAUEGH010000001.1	586895	678015	PAGI-5	NZ_JAUEGH010000001.1	589497	674343	84847
PAPI-1	NZ_CP103790.1	5665685	5756847	PAGI-5	NZ_CP103790.1	5668287	5753175	84889
PAPI-1	NZ_LFMS01000011.1	204238	295406	PAGI-5	NZ_LFMS01000011.1	205679	292810	87132
PAPI-1	NZ_CP029097.1	1478833	1570007	PAGI-5	NZ_CP029097.1	1479841	1567413	87573
PAPI-1	NZ_CP115231.1	4589505	4680679	PAGI-5	NZ_CP115231.1	4590513	4678085	87573
PAPI-1	NZ_QVBF02000017.1	1	91181	PAGI-5	NZ_QVBF02000017.1	1	91989	91181
PAPI-1	NZ_RWPV01000008.1	208657	299858	PAGI-5	NZ_RWPV01000008.1	209665	297264	87600
PAPI-1	NZ_JABUGU010000001.1	499841	591043	PAGI-5	NZ_JABUGU010000001.1	502036	587371	85336
PAPI-1	NZ_JASOHV010000004.1	249759	340961	PAGI-5	NZ_JASOHV010000004.1	251954	337289	85336
PAPI-1	NZ_JAHVNW010000004.1	99803	191091	PAGI-5	NZ_JAHVNW010000004.1	100811	188497	87687
PAPI-1	NZ_RXCH01000010.1	2092	93414	PAGI-5	NZ_RXCH01000010.1	2092	89726	87635
PAPI-1	NZ_JAUUIP010000005.1	5617	96972	PAGI-5	NZ_JAUUIP010000005.1	8204	93300	85097
PAPI-1	NZ_CP046403.1	5864366	5955737	PAGI-5	NZ_CP046403.1	5866968	5952463	85496
PAPI-1	NZ_CP093023.1	4495930	4587303	PAGI-5	NZ_CP093023.1	4498125	4583631	85507
PAPI-1	NZ_JTRV01000002.1	294161	385547	PAGI-5	NZ_JTRV01000002.1	296748	381875	85128
PAPI-1	NZ_JAUEGJ010000002.1	189785	281213	PAGI-5	NZ_JAUEGJ010000002.1	190071	281015	90945
PAPI-1	NZ_JABLTZ010000002.1	292492	383925	PAGI-5	NZ_JABLTZ010000002.1	295076	380253	85178
PAPI-1	NZ_JAHVMZ010000007.1	1	91447	PAGI-5	NZ_JAHVMZ010000007.1	285	88853	88569
PAPI-1	NZ_QVBT02000002.1	1577	93071	PAGI-5	NZ_QVBT02000002.1	1577	89462	87886
PAPI-1	NZ_RXBX01000007.1	69	91575	PAGI-5	NZ_RXBX01000007.1	2215	87913	85699
PAPI-1	NZ_RWZM01000006.1	5788	97314	PAGI-5	NZ_RWZM01000006.1	8375	93642	85268
PAPI-1	NZ_RXDK01000004.1	361251	452831	PAGI-5	NZ_RXDK01000004.1	361536	452831	91296
PAPI-1	NZ_NSQO01000001.1	280968	372557	PAGI-5	NZ_NSQO01000001.1	283555	368885	85331
PAPI-1	NZ_RWLZ01000004.1	294769	386413	PAGI-5	NZ_RWLZ01000004.1	297356	382741	85386
PAPI-1	NZ_RWMC01000004.1	294249	385895	PAGI-5	NZ_RWMC01000004.1	296836	382223	85388
PAPI-1	NZ_RWPJ01000007.1	295541	387234	PAGI-5	NZ_RWPJ01000007.1	297736	387986	89499
PAPI-1	NZ_CAJHIY010000029.1	187803	279497	PAGI-5	NZ_CAJHIY010000029.1	188088	279497	91410
PAPI-1	NZ_JBGVWS010000008.1	140	91871	PAGI-5	NZ_JBGVWS010000008.1	5180	88228	83049
PAPI-1	NZ_CP123953.1	2783965	2875713	PAGI-5	NZ_CP123953.1	2787368	2871250	83883
PAPI-1	NZ_CP115215.1	371355	463172	PAGI-5	NZ_CP115215.1	373942	459500	85559
PAPI-1	NZ_CP115482.1	5958389	6050206	PAGI-5	NZ_CP115482.1	5960976	6046534	85559
PAPI-1	NZ_RWMD01000003.1	294249	386066	PAGI-5	NZ_RWMD01000003.1	296836	382394	85559
PAPI-1	NZ_JAHVNZ010000004.1	99977	191805	PAGI-5	NZ_JAHVNZ010000004.1	100985	189211	88227
PAPI-1	NZ_LLQF01000012.1	203706	295534	PAGI-5	NZ_LLQF01000012.1	204714	292940	88227
PAPI-1	NZ_CP030912.1	4829949	4921837	PAGI-5	NZ_CP030912.1	4827358	4918132	88184
PAPI-1	NZ_JAZHPC010000014.1	4518	96412	PAGI-5	NZ_JAZHPC010000014.1	4541	92725	88185
PAPI-1	NZ_RWQB01000003.1	214404	306300	PAGI-5	NZ_RWQB01000003.1	215412	303706	88295
PAPI-1	NZ_JABUGP010000013.1	101057	192963	PAGI-5	NZ_JABUGP010000013.1	102065	190367	88303
PAPI-1	NZ_JAJDSC010000001.1	552458	644390	PAGI-5	NZ_JAJDSC010000001.1	555069	640718	85650
PAPI-1	NZ_LLQH01000023.1	293395	385327	PAGI-5	NZ_LLQH01000023.1	296006	381655	85650
PAPI-1	NZ_NLBA01000009.1	100082	192016	PAGI-5	NZ_NLBA01000009.1	101540	192130	90477
PAPI-1	NZ_JAGHMM010000001.1	99578	191520	PAGI-5	NZ_JAGHMM010000001.1	100586	188926	88341
PAPI-1	NZ_JAGHMN010000001.1	158319	250261	PAGI-5	NZ_JAGHMN010000001.1	159327	247667	88341
PAPI-1	NZ_JAHERB010000007.1	99467	191409	PAGI-5	NZ_JAHERB010000007.1	100475	188815	88341
PAPI-1	NZ_JAQAPS010000006.1	225511	317453	PAGI-5	NZ_JAQAPS010000006.1	226519	314859	88341
PAPI-1	NZ_RXDF01000008.1	281909	373855	PAGI-5	NZ_RXDF01000008.1	284496	370183	85688
PAPI-1	NZ_CP115192.1	1944257	2036208	PAGI-5	NZ_CP115192.1	1944543	2036183	91641
PAPI-1	NZ_CP115273.1	5653390	5745341	PAGI-5	NZ_CP115273.1	5653676	5745316	91641
PAPI-1	NZ_CP024477.1	5256406	5348419	PAGI-5	NZ_CP024477.1	5259013	5344757	85745
PAPI-1	NZ_NSZE01000004.1	100925	192981	PAGI-5	NZ_NSZE01000004.1	101933	190387	88455
PAPI-1	NZ_RWLW01000003.1	157545	249601	PAGI-5	NZ_RWLW01000003.1	158553	247007	88455
PAPI-1	NZ_RWMZ01000003.1	157502	249558	PAGI-5	NZ_RWMZ01000003.1	158510	246964	88455
PAPI-1	NZ_RWQC01000004.1	209142	301198	PAGI-5	NZ_RWQC01000004.1	210150	298604	88455
PAPI-1	NZ_RWQE01000004.1	209142	301198	PAGI-5	NZ_RWQE01000004.1	210150	298604	88455
PAPI-1	NZ_JAJDSK010000001.1	307624	399691	PAGI-5	NZ_JAJDSK010000001.1	307910	399666	91757
PAPI-1	NZ_JPFA01000003.1	263492	355585	PAGI-5	NZ_JPFA01000003.1	266103	351913	85811
PAPI-1	NZ_CP031660.1	5228311	5320405	PAGI-5	NZ_CP031660.1	5230922	5316733	85812
PAPI-1	NZ_JAREJT010000008.1	934	93028	PAGI-5	NZ_JAREJT010000008.1	679	89356	88423
PAPI-1	NZ_JAQAPR010000003.1	99467	191637	PAGI-5	NZ_JAQAPR010000003.1	100475	189043	88569
PAPI-1	NZ_NIOQ01000006.1	99803	191973	PAGI-5	NZ_NIOQ01000006.1	100811	189379	88569
PAPI-1	NZ_CP115200.1	1439846	1532028	PAGI-5	NZ_CP115200.1	1440854	1529434	88581
PAPI-1	NZ_NSYB01000019.1	308	92567	PAGI-5	NZ_NSYB01000019.1	1611	90503	88893
PAPI-1	NZ_JAFBYH010000002.1	100036	192329	PAGI-5	NZ_JAFBYH010000002.1	101044	189735	88692
PAPI-1	NZ_JAREJV010000003.1	206219	298512	PAGI-5	NZ_JAREJV010000003.1	207227	295918	88692
PAPI-1	NZ_CP133094.1	4806892	4899193	PAGI-5	NZ_CP133094.1	4804298	4895489	88598
PAPI-1	NZ_CAXYQT010000004.1	54014	146376	PAGI-5	NZ_CAXYQT010000004.1	56626	142703	86078
PAPI-1	NZ_JAHWAY010000004.1	181827	274208	PAGI-5	NZ_JAHWAY010000004.1	184438	270536	86099
PAPI-1	NZ_CP110344.1	3028890	3121353	PAGI-5	NZ_CP110344.1	3030348	3118759	88412
PAPI-1	NZ_CP039988.1	5454619	5547091	PAGI-5	NZ_CP039988.1	5456845	5543418	86574
PAPI-1	NZ_QHCK01000002.1	1663998	1756489	PAGI-5	NZ_QHCK01000002.1	1666600	1752817	86218
PAPI-1	NZ_JAEUAA010000005.1	172490	265001	PAGI-5	NZ_JAEUAA010000005.1	173498	262407	88910
PAPI-1	NZ_JAHEQO010000001.1	4761600	4854163	PAGI-5	NZ_JAHEQO010000001.1	4763193	4851569	88377
PAPI-1	NZ_JAQAQR010000001.1	4761590	4854153	PAGI-5	NZ_JAQAQR010000001.1	4763183	4851559	88377
PAPI-1	NZ_JASKVG010000024.1	294311	386963	PAGI-5	NZ_JASKVG010000024.1	296922	383290	86369
PAPI-1	NZ_JAUEEO010000002.1	550015	642670	PAGI-5	NZ_JAUEEO010000002.1	552626	638998	86373
PAPI-1	NZ_JAJTWJ010000020.1	37705	130361	PAGI-5	NZ_JAJTWJ010000020.1	40316	126688	86373
PAPI-1	NZ_CP029089.1	6692527	6785283	PAGI-5	NZ_CP029089.1	6693985	6782689	88705
PAPI-1	NZ_JAEVFT010000006.1	486428	579191	PAGI-5	NZ_JAEVFT010000006.1	489039	575519	86481
PAPI-1	NZ_JAEVFW010000005.1	486428	579191	PAGI-5	NZ_JAEVFW010000005.1	489039	575519	86481
PAPI-1	NZ_JAEVFX010000010.1	314585	407348	PAGI-5	NZ_JAEVFX010000010.1	317196	403676	86481
PAPI-1	NZ_JASKWZ010000004.1	68889	161667	PAGI-5	NZ_JASKWZ010000004.1	69175	161642	92468
PAPI-1	NZ_JASKXF010000004.1	68889	161667	PAGI-5	NZ_JASKXF010000004.1	69175	161642	92468
PAPI-1	NZ_JAFBZD010000001.1	578774	671588	PAGI-5	NZ_JAFBZD010000001.1	581385	667916	86532
PAPI-1	NZ_JAREKU010000003.1	294864	387678	PAGI-5	NZ_JAREKU010000003.1	297475	384006	86532
PAPI-1	NZ_JAEVFU010000005.1	486456	579276	PAGI-5	NZ_JAEVFU010000005.1	489067	575604	86538
PAPI-1	NZ_JAEVFV010000007.1	486456	579276	PAGI-5	NZ_JAEVFV010000007.1	489067	575604	86538
PAPI-1	NZ_JAZHAN010000007.1	295513	388333	PAGI-5	NZ_JAZHAN010000007.1	298124	384661	86538
PAPI-1	NZ_RXCU01000001.1	572020	664840	PAGI-5	NZ_RXCU01000001.1	574631	661168	86538
PAPI-1	NZ_JAGXMA010000021.1	249410	342236	PAGI-5	NZ_JAGXMA010000021.1	252021	338564	86544
PAPI-1	NZ_JAGXMB010000022.1	169590	262416	PAGI-5	NZ_JAGXMB010000022.1	172201	258744	86544
PAPI-1	NZ_JASKWR010000007.1	53	92882	PAGI-5	NZ_JASKWR010000007.1	2664	89210	86547
PAPI-1	NZ_CP106742.1	2513826	2606689	PAGI-5	NZ_CP106742.1	2514112	2605381	91270
PAPI-1	NZ_CP056090.1	2581694	2674586	PAGI-5	NZ_CP056090.1	2583135	2671992	88858
PAPI-1	NZ_NIPH01000015.1	75889	168781	PAGI-5	NZ_NIPH01000015.1	77330	166187	88858
PAPI-1	NZ_KI519134.1	1639747	1732659	PAGI-5	NZ_KI519134.1	1642334	1728987	86654
PAPI-1	NZ_CP095774.1	932304	1025312	PAGI-5	NZ_CP095774.1	933762	1022716	88955
PAPI-1	NC_023149.1	4723787	4816844	PAGI-5	NC_023149.1	4726374	4814803	88430
PAPI-1	NZ_JTNR01000010.1	171772	264944	PAGI-5	NZ_JTNR01000010.1	172779	262350	89572
PAPI-1	NZ_JTPK01000008.1	171970	265163	PAGI-5	NZ_JTPK01000008.1	172977	262569	89593
PAPI-1	NZ_JAOXPI010000006.1	121950	215232	PAGI-5	NZ_JAOXPI010000006.1	122957	212638	89682
PAPI-1	NZ_JAGFPC010000002.1	101410	194759	PAGI-5	NZ_JAGFPC010000002.1	102418	192163	89746
PAPI-1	NZ_JAOXPJ010000001.1	171833	265191	PAGI-5	NZ_JAOXPJ010000001.1	172840	262597	89758
PAPI-1	NZ_CP086010.1	4694989	4788367	PAGI-5	NZ_CP086010.1	4692395	4784705	89717
PAPI-1	NZ_CP068678.1	3435321	3528705	PAGI-5	NZ_CP068678.1	3436192	3529941	92514
PAPI-1	NZ_CP113106.1	175691	269075	PAGI-5	NZ_CP113106.1	176699	266481	89783
PAPI-1	NZ_CP113230.1	2951792	3045178	PAGI-5	NZ_CP113230.1	2952800	3042584	89785
PAPI-1	NZ_RWNO01000009.1	100845	194304	PAGI-5	NZ_RWNO01000009.1	101849	191709	89861
PAPI-1	NZ_LLTT01000008.1	2556	96053	PAGI-5	NZ_LLTT01000008.1	2556	92379	89824
PAPI-1	NZ_JAPWLI010000006.1	100227	193786	PAGI-5	NZ_JAPWLI010000006.1	101235	191192	89958
PAPI-1	NZ_JANVBK010000002.1	88787	182347	PAGI-5	NZ_JANVBK010000002.1	89794	179753	89960
PAPI-1	NZ_JANVBL010000002.1	99539	193099	PAGI-5	NZ_JANVBL010000002.1	100546	190505	89960
PAPI-1	NZ_NSQX01000009.1	74851	168543	PAGI-5	NZ_NSQX01000009.1	77774	164873	87100
PAPI-1	NZ_CP028917.1	1699131	1792855	PAGI-5	NZ_CP028917.1	1700138	1789006	88869
PAPI-1	NZ_JABLUG010000003.1	99893	193624	PAGI-5	NZ_JABLUG010000003.1	100901	191030	90130
PAPI-1	NZ_NSSZ01000012.1	3353	97105	PAGI-5	NZ_NSSZ01000012.1	5323	93503	88181
PAPI-1	NZ_NJFL02000001.1	5032512	5126267	PAGI-5	NZ_NJFL02000001.1	5033520	5123673	90154
PAPI-1	NZ_JAYEEP010000007.1	176400	270203	PAGI-5	NZ_JAYEEP010000007.1	177408	267609	90202
PAPI-1	NZ_CP041771.1	4614135	4707948	PAGI-5	NZ_CP041771.1	4616331	4697194	80864
PAPI-1	NZ_JAHVZM010000005.1	102297	196181	PAGI-5	NZ_JAHVZM010000005.1	103305	193585	90281
PAPI-1	NZ_NSPM01000006.1	1	93918	PAGI-5	NZ_NSPM01000006.1	1	91322	91322
PAPI-1	NZ_CP047592.1	5607998	5701925	PAGI-5	NZ_CP047592.1	5610609	5698253	87645
PAPI-1	NZ_CP137510.1	5356950	5450939	PAGI-5	NZ_CP137510.1	5359138	5447277	88140
PAPI-1	NZ_JBIHTS010000001.1	4638894	4732920	PAGI-5	NZ_JBIHTS010000001.1	4641094	4729258	88165
PAPI-1	NZ_CP041774.1	5519587	5613622	PAGI-5	NZ_CP041774.1	5522197	5609950	87754
PAPI-1	NZ_CP131614.1	5717215	5811250	PAGI-5	NZ_CP131614.1	5719825	5807578	87754
PAPI-1	NZ_CATOXC010000002.1	275178	369231	PAGI-5	NZ_CATOXC010000002.1	277789	365559	87771
PAPI-1	NZ_JAHVZV010000005.1	100313	194417	PAGI-5	NZ_JAHVZV010000005.1	101321	191822	90502
PAPI-1	NZ_JTMN01000009.1	168	94328	PAGI-5	NZ_JTMN01000009.1	1810	90659	88850
PAPI-1	NZ_RWMR01000009.1	294005	388319	PAGI-5	NZ_RWMR01000009.1	296589	386109	89521
PAPI-1	NZ_JAVFEK010000005.1	30615	124976	PAGI-5	NZ_JAVFEK010000005.1	33227	121303	88077
PAPI-1	NZ_CP097383.1	5640317	5734800	PAGI-5	NZ_CP097383.1	5642904	5731138	88235
PAPI-1	NZ_JARELC010000005.1	323012	417533	PAGI-5	NZ_JARELC010000005.1	334903	410455	75553
PAPI-1	NZ_JARELF010000005.1	278143	372664	PAGI-5	NZ_JARELF010000005.1	290034	365586	75553
PAPI-1	NZ_JASKVQ010000035.1	293114	387752	PAGI-5	NZ_JASKVQ010000035.1	295725	384080	88356
PAPI-1	NZ_JASKVS010000032.1	293114	387753	PAGI-5	NZ_JASKVS010000032.1	295725	384081	88357
PAPI-1	NZ_LFMQ01000003.1	1502753	1597397	PAGI-5	NZ_LFMQ01000003.1	1505360	1593752	88393
PAPI-1	NZ_MWXZ01000004.1	333993	428661	PAGI-5	NZ_MWXZ01000004.1	334278	428463	94186
PAPI-1	NZ_MWYA01000005.1	338937	433605	PAGI-5	NZ_MWYA01000005.1	339222	433407	94186
PAPI-1	NZ_MWYB01000003.1	310227	404895	PAGI-5	NZ_MWYB01000003.1	310512	404697	94186
PAPI-1	NZ_MWYD01000005.1	333994	428662	PAGI-5	NZ_MWYD01000005.1	334279	428464	94186
PAPI-1	NZ_LLQP01000077.1	239	95019	PAGI-5	NZ_LLQP01000077.1	239	94989	94751
PAPI-1	NZ_NSSX01000007.1	100371	195170	PAGI-5	NZ_NSSX01000007.1	101379	192576	91198
PAPI-1	NZ_JAOXQZ010000001.1	187125	281930	PAGI-5	NZ_JAOXQZ010000001.1	188133	279335	91203
PAPI-1	NZ_RKJI01000001.1	1291187	1386023	PAGI-5	NZ_RKJI01000001.1	1292194	1383429	91236
PAPI-1	NZ_CP014866.1	4527280	4622131	PAGI-5	NZ_CP014866.1	4529476	4618433	88958
PAPI-1	NZ_WODL01000002.1	43214	138143	PAGI-5	NZ_WODL01000002.1	44655	135549	90895
PAPI-1	NZ_NIPA01000038.1	222	95189	PAGI-5	NZ_NIPA01000038.1	2295	91497	89203
PAPI-1	NZ_CP135096.1	2038264	2133268	PAGI-5	NZ_CP135096.1	2039722	2130674	90953
PAPI-1	NZ_JAGEYR010000001.1	175183	270202	PAGI-5	NZ_JAGEYR010000001.1	177767	266601	88835
PAPI-1	NZ_JAGEYT010000003.1	290669	385688	PAGI-5	NZ_JAGEYT010000003.1	293253	382087	88835
PAPI-1	NZ_JAGEYQ010000009.1	175182	270204	PAGI-5	NZ_JAGEYQ010000009.1	177766	266603	88838
PAPI-1	NZ_RXAB01000007.1	176401	271493	PAGI-5	NZ_RXAB01000007.1	177409	268899	91491
PAPI-1	NZ_JAKLBB010000001.1	185633	280747	PAGI-5	NZ_JAKLBB010000001.1	186641	278153	91513
PAPI-1	NZ_CP050331.1	4591367	4686500	PAGI-5	NZ_CP050331.1	4593951	4682899	88949
PAPI-1	NZ_CP141072.1	2502277	2597410	PAGI-5	NZ_CP141072.1	2503735	2594817	91083
PAPI-1	NZ_JAGEYS010000002.1	341953	437106	PAGI-5	NZ_JAGEYS010000002.1	342238	437081	94844
PAPI-1	NZ_JAGGEE010000002.1	341953	437106	PAGI-5	NZ_JAGGEE010000002.1	342238	437081	94844
PAPI-1	NZ_JACKWT010000001.1	4652576	4747820	PAGI-5	NZ_JACKWT010000001.1	4653584	4745224	91641
PAPI-1	NZ_NSUF01000004.1	101176	196420	PAGI-5	NZ_NSUF01000004.1	102184	193824	91641
PAPI-1	NZ_JASTXT010000006.1	294302	389823	PAGI-5	NZ_JASTXT010000006.1	296914	389978	92910
PAPI-1	NZ_JAQAQJ010000001.1	2182623	2278198	PAGI-5	NZ_JAQAQJ010000001.1	2184818	2274501	89684
PAPI-1	NZ_CP172306.1	5550617	5646355	PAGI-5	NZ_CP172306.1	5552812	5642658	89847
PAPI-1	NZ_AEVW03000003.1	294901	390647	PAGI-5	NZ_AEVW03000003.1	297096	386950	89855
PAPI-1	NZ_JAHERP010000001.1	2183361	2279107	PAGI-5	NZ_JAHERP010000001.1	2185556	2275410	89855
PAPI-1	NZ_NSUC01000001.1	560871	656646	PAGI-5	NZ_NSUC01000001.1	558277	652974	92104
PAPI-1	NZ_CP147622.1	5614958	5710839	PAGI-5	NZ_CP147622.1	5617544	5707216	89673
PAPI-1	NZ_CP147625.1	5614943	5710824	PAGI-5	NZ_CP147625.1	5617529	5707201	89673
PAPI-1	NZ_NSPL01000003.1	189293	285193	PAGI-5	NZ_NSPL01000003.1	190301	282597	92297
PAPI-1	NZ_JAMWBM010000001.1	4501535	4597520	PAGI-5	NZ_JAMWBM010000001.1	4503128	4594844	91717
PAPI-1	NZ_JAUEEA010000005.1	174478	270547	PAGI-5	NZ_JAUEEA010000005.1	175486	267953	92468
PAPI-1	NZ_CP089063.1	4259964	4356079	PAGI-5	NZ_CP089063.1	4262551	4352476	89926
PAPI-1	NZ_JAREKV010000002.1	198935	295175	PAGI-5	NZ_JAREKV010000002.1	199943	292581	92639
PAPI-1	NZ_JAZHAJ010000006.1	99562	195809	PAGI-5	NZ_JAZHAJ010000006.1	100570	193214	92645
PAPI-1	NZ_KI518657.1	2146429	2242731	PAGI-5	NZ_KI518657.1	2149030	2239059	90030
PAPI-1	NZ_JAOXGI010000001.1	564852	661170	PAGI-5	NZ_JAOXGI010000001.1	567047	657482	90436
PAPI-1	NZ_CP115208.1	5560073	5656488	PAGI-5	NZ_CP115208.1	5562267	5652790	90524
PAPI-1	NZ_CP065865.1	2432306	2528754	LESGI-3	NZ_CP065865.1	2454258	2586547	74497
PAPI-1	NZ_JAOXGD010000001.1	160672	257125	PAGI-5	NZ_JAOXGD010000001.1	160958	257100	96143
PAPI-1	NZ_JAOXGV010000001.1	160672	257125	PAGI-5	NZ_JAOXGV010000001.1	160958	257100	96143
PAPI-1	NZ_JAOXHA010000001.1	160672	257125	PAGI-5	NZ_JAOXHA010000001.1	160958	257100	96143
PAPI-1	NZ_JAVFEH010000001.1	161775	258228	PAGI-5	NZ_JAVFEH010000001.1	162061	258203	96143
PAPI-1	NZ_NTAB01000006.1	336139	432740	PAGI-5	NZ_NTAB01000006.1	336424	432324	95901
PAPI-1	NZ_NKXX01000013.1	4539	101426	PAGI-5	NZ_NKXX01000013.1	4619	97830	93212
PAPI-1	NZ_LLNT01000113.1	2028	98979	PAGI-5	NZ_LLNT01000113.1	3298	96383	93086
PAPI-1	NZ_CP093354.1	4789680	4886653	PAGI-5	NZ_CP093354.1	4792515	4882981	90467
PAPI-1	NZ_CP093354.1	4789680	4886653	PAGI-1	NZ_CP093354.1	4787989	4849741	60062
PAPI-1	NZ_JAHVOB010000020.1	2055	99142	PAGI-5	NZ_JAHVOB010000020.1	412	106116	97088
PAPI-1	NZ_CP118566.1	5485017	5582338	PAGI-5	NZ_CP118566.1	5487618	5578676	91059
PAPI-1	NZ_JAODAA010000006.1	160974	258548	PAGI-5	NZ_JAODAA010000006.1	163576	258703	94973
PAPI-1	NZ_KI518830.1	298946	396682	PAGI-5	NZ_KI518830.1	301141	392985	91845
PAPI-1	NZ_JBGVWP010000007.1	5545	103499	PAGI-5	NZ_JBGVWP010000007.1	17436	92754	75319
PAPI-1	NZ_JBGVWQ010000008.1	5576	103531	PAGI-5	NZ_JBGVWQ010000008.1	17467	92786	75320
PAPI-1	NZ_JAPWLD010000002.1	320916	418899	PAGI-5	NZ_JAPWLD010000002.1	321202	420135	97698
PAPI-1	NZ_LRYU01000029.1	292275	390346	PAGI-5	NZ_LRYU01000029.1	304166	379602	75437
PAPI-1	NZ_JTPO01000001.1	5511	103584	PAGI-5	NZ_JTPO01000001.1	17402	92840	75439
PAPI-1	NZ_JAUGQK010000002.1	5598	103672	PAGI-5	NZ_JAUGQK010000002.1	108	92927	87330
PAPI-1	NZ_JAWDIH010000017.1	5632	103706	PAGI-5	NZ_JAWDIH010000017.1	142	92961	87330
PAPI-1	NZ_JBCJLB010000010.1	5490	103564	PAGI-5	NZ_JBCJLB010000010.1	17381	92819	75439
PAPI-1	NZ_JUAE01000025.1	10081	108155	PAGI-5	NZ_JUAE01000025.1	21972	97410	75439
PAPI-1	NZ_LLMU01000012.1	294438	392512	PAGI-5	NZ_LLMU01000012.1	306329	381767	75439
PAPI-1	NZ_LLNG01000034.1	5729	103803	PAGI-5	NZ_LLNG01000034.1	17620	93058	75439
PAPI-1	NZ_LLQG01000034.1	5727	103801	PAGI-5	NZ_LLQG01000034.1	17618	93056	75439
PAPI-1	NZ_NSPA01000013.1	5788	103862	PAGI-5	NZ_NSPA01000013.1	17679	93117	75439
PAPI-1	NZ_JBGVWM010000004.1	120245	218333	PAGI-5	NZ_JBGVWM010000004.1	120526	218308	97783
PAPI-1	NZ_JBGVWN010000001.1	120214	218304	PAGI-5	NZ_JBGVWN010000001.1	120496	218279	97784
PAPI-1	NZ_JTUQ01000012.1	5510	103609	PAGI-5	NZ_JTUQ01000012.1	17297	92864	75568
PAPI-1	NZ_LLLH01000002.1	4659	102794	PAGI-5	NZ_LLLH01000002.1	4857	99198	94342
PAPI-1	NZ_JAOXLJ010000003.1	189665	287838	PAGI-5	NZ_JAOXLJ010000003.1	201556	277093	75538
PAPI-1	NZ_CP017353.1	599781	697964	PAGI-5	NZ_CP017353.1	594291	687220	87440
PAPI-1	NZ_CP093020.1	4622759	4720947	PAGI-5	NZ_CP093020.1	4617269	4710202	87444
PAPI-1	NZ_CP093355.1	4687492	4785680	PAGI-5	NZ_CP093355.1	4682002	4774935	87444
PAPI-1	NZ_CP093357.1	4616766	4714954	PAGI-5	NZ_CP093357.1	4611276	4704209	87444
PAPI-1	NZ_CP093358.1	4735360	4833548	PAGI-5	NZ_CP093358.1	4729870	4822803	87444
PAPI-1	NZ_CP109843.1	4718981	4817169	PAGI-5	NZ_CP109843.1	4713491	4806424	87444
PAPI-1	NZ_FNLW01000034.1	251173	349361	PAGI-5	NZ_FNLW01000034.1	263064	338616	75553
PAPI-1	NZ_JACCIQ010000002.1	294424	392612	PAGI-5	NZ_JACCIQ010000002.1	306315	381867	75553
PAPI-1	NZ_JASMQU010000004.1	5598	103786	PAGI-5	NZ_JASMQU010000004.1	108	93041	87444
PAPI-1	NZ_WOAP01000004.1	294553	392741	PAGI-5	NZ_WOAP01000004.1	306444	381996	75553
PAPI-1	NZ_FRLG01000059.1	310519	408729	PAGI-5	NZ_FRLG01000059.1	310801	408704	97904
PAPI-1	NZ_JASMQM010000001.1	320877	419088	PAGI-5	NZ_JASMQM010000001.1	321159	424602	97930
PAPI-1	NZ_SUMI01000004.1	132395	230606	PAGI-5	NZ_SUMI01000004.1	132677	236145	97930
PAPI-1	NZ_JUAP01000017.1	399676	497891	PAGI-5	NZ_JUAP01000017.1	399958	497866	97909
PAPI-1	NZ_JAOVYS010000002.1	2976	101229	PAGI-5	NZ_JAOVYS010000002.1	2491	101850	98254
PAPI-1	NZ_CP030861.1	4536858	4635178	PAGI-5	NZ_CP030861.1	4537140	4641850	98039
PAPI-1	NZ_CP107275.1	2482346	2580671	PAGI-5	NZ_CP107275.1	2482628	2580646	98019
PAPI-1	NZ_CP115278.1	1380255	1478580	PAGI-5	NZ_CP115278.1	1380537	1485253	98044
PAPI-1	NZ_CP115296.1	5322632	5420957	PAGI-5	NZ_CP115296.1	5322914	5427630	98044
PAPI-1	NZ_JAJDPZ010000007.1	264748	363073	PAGI-5	NZ_JAJDPZ010000007.1	265030	368637	98044
PAPI-1	NZ_JASMQI010000007.1	190228	288553	PAGI-5	NZ_JASMQI010000007.1	190510	294067	98044
PAPI-1	NZ_LLMT01000094.1	264860	363185	PAGI-5	NZ_LLMT01000094.1	265142	363160	98019
PAPI-1	NZ_MULF01000005.1	264748	363073	PAGI-5	NZ_MULF01000005.1	265030	363048	98019
PAPI-1	NZ_MVBQ01000006.1	264748	363073	PAGI-5	NZ_MVBQ01000006.1	265030	363048	98019
PAPI-1	NZ_NRBH01000008.1	163389	261714	PAGI-5	NZ_NRBH01000008.1	163671	261689	98019
PAPI-1	NZ_JUAZ01000005.1	163545	261871	PAGI-5	NZ_JUAZ01000005.1	163828	261846	98019
PAPI-1	NZ_KI519017.1	266038	364473	PAGI-5	NZ_KI519017.1	266320	370334	98154
PAPI-1	NZ_JAZHAQ010000001.1	484593	583091	PAGI-5	NZ_JAZHAQ010000001.1	484875	582893	98019
PAPI-1	NZ_CP131785.1	5391646	5490156	PAGI-5	NZ_CP131785.1	5393842	5486462	92621
PAPI-1	NZ_CP023316.1	5557947	5656585	PAGI-5	NZ_CP023316.1	5560147	5652924	92778
PAPI-1	NZ_CP124662.1	5009401	5108137	PAGI-5	NZ_CP124662.1	5016941	5104514	87574
PAPI-1	NZ_JTVY01000008.1	262757	361497	PAGI-5	NZ_JTVY01000008.1	263043	361472	98430
PAPI-1	NZ_CP050147.1	5532282	5631088	PAGI-5	NZ_CP050147.1	5534884	5627419	92536
PAPI-1	NZ_VLHS01000002.1	1	98844	PAGI-5	NZ_VLHS01000002.1	1	96248	96248
PAPI-1	NZ_JAHVZI010000005.1	312829	411699	PAGI-5	NZ_JAHVZI010000005.1	315447	408025	92579
PAPI-1	NZ_JAPKII010000001.1	2089842	2188791	PAGI-5	NZ_JAPKII010000001.1	2090849	2186197	95349
PAPI-1	NZ_JALJOE010000004.1	195425	294403	PAGI-5	NZ_JALJOE010000004.1	196866	291809	94944
PAPI-1	NZ_CP054792.1	5292237	5391254	PAGI-5	NZ_CP054792.1	5294849	5387584	92736
PAPI-1	NZ_CP027171.1	3284235	3383265	PAGI-5	NZ_CP027171.1	3286837	3379596	92760
PAPI-1	NZ_CP093022.1	5532288	5631322	PAGI-5	NZ_CP093022.1	5534890	5627653	92764
PAPI-1	NZ_JARELD010000012.1	124	99170	PAGI-5	NZ_JARELD010000012.1	125	96574	96450
PAPI-1	NZ_JARELE010000005.1	124	99170	PAGI-5	NZ_JARELE010000005.1	125	96574	96450
PAPI-1	NZ_JARGCZ010000009.1	124	99170	PAGI-5	NZ_JARGCZ010000009.1	125	96574	96450
PAPI-1	NZ_JABDTX010000006.1	2740	101840	PAGI-5	NZ_JABDTX010000006.1	3748	101682	97935
PAPI-1	NZ_KI518876.1	1217	100392	PAGI-5	NZ_KI518876.1	1189	96700	95484
PAPI-1	NZ_CP104866.1	5522309	5621613	PAGI-5	NZ_CP104866.1	5524535	5618011	93477
PAPI-1	NZ_CP115293.1	3611515	3710943	PAGI-5	NZ_CP115293.1	3606025	3701697	90183
PAPI-1	NZ_JAOZVP010000002.1	1	99484	PAGI-5	NZ_JAOZVP010000002.1	204	99462	99259
PAPI-1	NZ_JAHLTE010000001.1	334025	433612	PAGI-5	NZ_JAHLTE010000001.1	336618	429921	93304
PAPI-1	NZ_CP046404.1	5480203	5579807	PAGI-5	NZ_CP046404.1	5482815	5576133	93319
PAPI-1	NZ_JAUZAL010000005.1	171822	271481	PAGI-5	NZ_JAUZAL010000005.1	172830	268887	96058
PAPI-1	NZ_KI519072.1	1021777	1121465	PAGI-5	NZ_KI519072.1	1024370	1117774	93405
PAPI-1	NZ_WXZX01000001.1	109579	209277	PAGI-5	NZ_WXZX01000001.1	109864	209252	99389
PAPI-1	NZ_RWOG01000007.1	250838	350602	PAGI-5	NZ_RWOG01000007.1	253422	350602	97181
PAPI-1	NZ_RWOS01000008.1	250838	350602	PAGI-5	NZ_RWOS01000008.1	253422	350602	97181
PAPI-1	NZ_NQZI01000002.1	17218	117004	PAGI-5	NZ_NQZI01000002.1	17503	116979	99477
PAPI-1	NZ_CP115275.1	5020151	5120001	PAGI-5	NZ_CP115275.1	5021158	5117407	96250
PAPI-1	NZ_LSAI01000048.1	293380	393258	PAGI-5	NZ_LSAI01000048.1	295964	393258	97295
PAPI-1	NZ_LSAH01000004.1	75773	175652	PAGI-5	NZ_LSAH01000004.1	78357	175652	97296
PAPI-1	NZ_CP024024.1	3615907	3715787	PAGI-5	NZ_CP024024.1	3618519	3712111	93593
PAPI-1	NZ_FRHP01000135.1	78	99980	PAGI-5	NZ_FRHP01000135.1	284	100566	99697
PAPI-1	NZ_CP050323.1	1679900	1779876	PAGI-5	NZ_CP050323.1	1680908	1777282	96375
PAPI-1	NZ_RWKZ01000002.1	489204	589199	PAGI-5	NZ_RWKZ01000002.1	491810	585515	93706
PAPI-1	NZ_CP109932.1	6104393	6204407	PAGI-5	NZ_CP109932.1	6108702	6200725	92024
PAPI-1	NZ_CP115258.1	6143276	6243301	PAGI-5	NZ_CP115258.1	6143562	6243276	99715
PAPI-1	NZ_NRAU01000011.1	14634	114812	PAGI-5	NZ_NRAU01000011.1	17218	111211	93994
PAPI-1	NZ_NRGJ01000007.1	14634	114812	PAGI-5	NZ_NRGJ01000007.1	17218	111211	93994
PAPI-1	NZ_KI914456.1	326313	426511	PAGI-5	NZ_KI914456.1	326599	427747	99913
PAPI-1	NZ_CP050332.1	5650190	5750482	PAGI-5	NZ_CP050332.1	5652774	5746881	94108
PAPI-1	NZ_CP146218.1	4587976	4688553	PAGI-5	NZ_CP146218.1	4595516	4684942	89427
PAPI-1	NZ_CP151537.1	99517	200138	PAGI-5	NZ_CP151537.1	100524	197544	97021
PAPI-1	NZ_JAUKPN010000001.1	99517	200138	PAGI-5	NZ_JAUKPN010000001.1	100524	197544	97021
PAPI-1	NZ_CP133094.1	5689189	5789854	PAGI-5	NZ_CP133094.1	5691389	5786192	94804
PAPI-1	NZ_JAOXJY010000001.1	302893	403597	PAGI-5	NZ_JAOXJY010000001.1	305477	399996	94520
PAPI-1	NZ_JTQG01000002.1	100225	201057	PAGI-5	NZ_JTQG01000002.1	101230	198463	97234
PAPI-1	NZ_KI518876.1	768290	869226	PAGI-5	NZ_KI518876.1	770876	865603	94728
PAPI-1	NZ_CP120707.1	5745119	5846059	PAGI-5	NZ_CP120707.1	5747700	5842462	94763
PAPI-1	NZ_RWZH01000005.1	1	100945	PAGI-5	NZ_RWZH01000005.1	16646	98351	81706
PAPI-1	NZ_RWZK01000005.1	1	100945	PAGI-5	NZ_RWZK01000005.1	16646	98351	81706
PAPI-1	NZ_JAUYZD010000001.1	1765309	1866255	PAGI-5	NZ_JAUYZD010000001.1	1767890	1862654	94765
PAPI-1	NZ_CP060240.1	4664678	4765667	PAGI-5	NZ_CP060240.1	4667262	4762066	94805
PAPI-1	NZ_JAHWAM010000006.1	1149	102143	PAGI-5	NZ_JAHWAM010000006.1	893	98469	97321
PAPI-1	NZ_WXEV01000086.1	2501	103557	PAGI-5	NZ_WXEV01000086.1	2501	99884	97384
PAPI-1	NZ_UAUH01000008.1	163716	264828	PAGI-5	NZ_UAUH01000008.1	164001	264630	100630
PAPI-1	NZ_VOJF01000001.1	99819	200974	PAGI-5	NZ_VOJF01000001.1	100827	198378	97552
PAPI-1	NZ_VOKY01000004.1	75896	177051	PAGI-5	NZ_VOKY01000004.1	76904	174455	97552
PAPI-1	NZ_CP115237.1	2262	103484	PAGI-5	NZ_CP115237.1	2589	99883	97295
PAPI-1	NZ_CP115283.1	473435	574672	PAGI-5	NZ_CP115283.1	474442	572076	97635
PAPI-1	NZ_CP096956.1	5290575	5391935	PAGI-5	NZ_CP096956.1	5293168	5388263	95096
PAPI-1	NZ_CP054794.1	5265423	5366792	PAGI-5	NZ_CP054794.1	5268016	5363120	95105
PAPI-1	NZ_CP050149.1	4584006	4685469	PAGI-5	NZ_CP050149.1	4586599	4681797	95199
PAPI-1	NZ_JALF01000003.1	1	101465	PAGI-5	NZ_JALF01000003.1	1	101443	101443
PAPI-1	NZ_JACJGX010000009.1	171968	273470	PAGI-5	NZ_JACJGX010000009.1	172972	270876	97905
PAPI-1	NZ_NRGC01000001.1	17321	118823	PAGI-5	NZ_NRGC01000001.1	18325	116229	97905
PAPI-1	NZ_RXSX01000010.1	99810	201312	PAGI-5	NZ_RXSX01000010.1	100814	198718	97905
PAPI-1	NZ_CP029605.1	5752842	5854410	PAGI-5	NZ_CP029605.1	5755042	5850749	95708
PAPI-1	NZ_JAXCMM010000008.1	37630	139212	PAGI-5	NZ_JAXCMM010000008.1	40223	135527	95305
PAPI-1	NZ_CP143899.1	4869547	4971161	PAGI-5	NZ_CP143899.1	4870551	4968567	98017
PAPI-1	NZ_MVBT01000002.1	172809	274424	PAGI-5	NZ_MVBT01000002.1	173813	271830	98018
PAPI-1	NZ_MVBU01000002.1	172809	274424	PAGI-5	NZ_MVBU01000002.1	173813	271830	98018
PAPI-1	NZ_QJGV01000008.1	101588	203203	PAGI-5	NZ_QJGV01000008.1	102592	200609	98018
PAPI-1	NZ_CP115242.1	2027102	2128718	PAGI-5	NZ_CP115242.1	2028106	2126124	98019
PAPI-1	NZ_CP127016.1	5624588	5726204	PAGI-5	NZ_CP127016.1	5625592	5723610	98019
PAPI-1	NZ_CTFH01000029.1	99846	201462	PAGI-5	NZ_CTFH01000029.1	100850	198868	98019
PAPI-1	NZ_JAZHBD010000002.1	171598	273214	PAGI-5	NZ_JAZHBD010000002.1	172602	270620	98019
PAPI-1	NZ_MULG01000003.1	157560	259176	PAGI-5	NZ_MULG01000003.1	158564	256582	98019
PAPI-1	NZ_CP143897.1	2048645	2150262	PAGI-5	NZ_CP143897.1	2049649	2147668	98020
PAPI-1	NZ_CP096913.1	1173755	1275373	PAGI-5	NZ_CP096913.1	1174759	1272777	98019
PAPI-1	NZ_JANGZW010000002.1	6169	107934	PAGI-5	NZ_JANGZW010000002.1	17256	104260	87005
PAPI-1	NZ_CP116727.1	5805327	5907192	PAGI-5	NZ_CP116727.1	5807934	5902217	94284
PAPI-1	NZ_JAXCMO010000009.1	37630	139497	PAGI-5	NZ_JAXCMO010000009.1	40223	135812	95590
PAPI-1	NZ_NRAQ01000011.1	61927	163835	PAGI-5	NZ_NRAQ01000011.1	62211	163375	101165
PAPI-1	NZ_NRGG01000005.1	189090	290998	PAGI-5	NZ_NRGG01000005.1	189374	290538	101165
PAPI-1	NZ_NRGH01000004.1	189000	290908	PAGI-5	NZ_NRGH01000004.1	189284	290448	101165
PAPI-1	NZ_NMRT01000001.1	3023493	3125475	PAGI-5	NZ_NMRT01000001.1	3023775	3132148	101701
PAPI-1	NZ_JAHEQZ010000001.1	5113457	5215458	PAGI-5	NZ_JAHEQZ010000001.1	5110866	5211835	98379
PAPI-1	NZ_JAPMUN010000017.1	21063	123109	PAGI-5	NZ_JAPMUN010000017.1	23259	116031	92773
PAPI-1	NZ_JAYWSN010000009.1	173981	276095	PAGI-5	NZ_JAYWSN010000009.1	174266	276095	101830
PAPI-1	NZ_LR134308.1	718455	820581	PAGI-5	NZ_LR134308.1	718741	821817	101841
PAPI-1	NZ_JPFG01000004.1	2772755	2874892	PAGI-5	NZ_JPFG01000004.1	2775367	2871220	95854
PAPI-1	NZ_CP089849.1	1103920	1206128	PAGI-5	NZ_CP089849.1	1106965	1203452	96488
PAPI-1	NZ_JAOXHC010000010.1	160508	262744	PAGI-5	NZ_JAOXHC010000010.1	160793	262744	101952
PAPI-1	NZ_CP056100.1	5676724	5778971	PAGI-5	NZ_CP056100.1	5679334	5775328	95995
PAPI-1	NZ_JAMYAY010000001.1	478808	581082	PAGI-5	NZ_JAMYAY010000001.1	481392	577481	96090
PAPI-1	NZ_JTXI01000081.1	2742	105027	PAGI-5	NZ_JTXI01000081.1	8661	101355	92695
PAPI-1	NZ_JASKVL010000038.1	192316	294621	PAGI-5	NZ_JASKVL010000038.1	194908	290951	96044
PAPI-1	NZ_JAMYBA010000003.1	280591	382922	PAGI-5	NZ_JAMYBA010000003.1	283175	379321	96147
PAPI-1	NZ_JAMYBB010000003.1	376346	478677	PAGI-5	NZ_JAMYBB010000003.1	378930	475076	96147
PAPI-1	NZ_KI914540.1	5057682	5160034	PAGI-5	NZ_KI914540.1	5059878	5149291	89414
PAPI-1	NZ_JAYWSO010000004.1	249807	352279	PAGI-5	NZ_JAYWSO010000004.1	252391	348678	96288
PAPI-1	NZ_JAMYAV010000001.1	319675	422177	PAGI-5	NZ_JAMYAV010000001.1	322259	418576	96318
PAPI-1	NZ_JAVFDO010000001.1	319040	421619	PAGI-5	NZ_JAVFDO010000001.1	319325	421594	102270
PAPI-1	NZ_JAJPNS010000004.1	255320	357936	PAGI-5	NZ_JAJPNS010000004.1	257904	354335	96432
PAPI-1	NC_021577.1	1023500	1126250	PAGI-5	NC_021577.1	1023785	1126225	102441
PAPI-1	NZ_KK213220.1	300144	402943	PAGI-5	NZ_KK213220.1	302340	399267	96928
PAPI-1	NC_022806.1	5021926	5124762	PAGI-5	NC_022806.1	5022211	5124737	102527
PAPI-1	NZ_CP030861.1	29408	132289	LESGI-3	NZ_CP030861.1	10050	110057	80650
PAPI-1	NZ_CP030861.1	29408	132289	PAGI-2	NZ_CP030861.1	10050	137441	102882
PAPI-1	NZ_JABDUG010000003.1	7436	110396	PAGI-5	NZ_JABDUG010000003.1	7456	107801	100346
PAPI-1	NZ_QVBE02000016.1	3280	106296	PAGI-5	NZ_QVBE02000016.1	178	106451	103017
PAPI-1	NZ_KI518719.1	5622606	5725629	PAGI-5	NZ_KI518719.1	5625190	5722028	96839
PAPI-1	NZ_KI519010.1	293299	396322	PAGI-5	NZ_KI519010.1	295883	392721	96839
PAPI-1	NZ_KI519081.1	1009791	1112814	PAGI-5	NZ_KI519081.1	1012375	1109213	96839
PAPI-1	NZ_CP008860.2	5258485	5361624	PAGI-5	NZ_CP008860.2	5261069	5358023	96955
PAPI-1	NZ_CP115276.1	727079	830236	PAGI-5	NZ_CP115276.1	729663	826635	96973
PAPI-1	NZ_CP115191.1	4048100	4151299	PAGI-5	NZ_CP115191.1	4050684	4147698	97015
PAPI-1	NZ_RADI01000124.1	160006	263205	PAGI-5	NZ_RADI01000124.1	161013	260611	99599
PAPI-1	NZ_CP166819.1	5500585	5603805	PAGI-5	NZ_CP166819.1	5503197	5600133	96937
PAPI-1	NZ_JABLSM010000004.1	268706	371932	PAGI-5	NZ_JABLSM010000004.1	268992	372454	102941
PAPI-1	NZ_MAZD01000112.1	168702	271951	PAGI-5	NZ_MAZD01000112.1	171286	268350	97065
PAPI-1	NZ_LLUA01000008.1	50	103301	PAGI-5	NZ_LLUA01000008.1	2634	99700	97067
PAPI-1	NZ_MAZO01000049.1	239299	342550	PAGI-5	NZ_MAZO01000049.1	241883	338949	97067
PAPI-1	NZ_NRFP01000008.1	72045	175296	PAGI-5	NZ_NRFP01000008.1	74629	171695	97067
PAPI-1	NZ_AYUC01000052.1	89776	193048	PAGI-5	NZ_AYUC01000052.1	92389	189386	96998
PAPI-1	NZ_CP039749.1	4760261	4863533	PAGI-5	NZ_CP039749.1	4762874	4859871	96998
PAPI-1	NZ_RXAV01000002.1	495507	598847	PAGI-5	NZ_RXAV01000002.1	498117	595249	97133
PAPI-1	NZ_RXCR01000004.1	181863	285203	PAGI-5	NZ_RXCR01000004.1	184473	281605	97133
PAPI-1	NZ_MAKK01000031.1	239314	342676	PAGI-5	NZ_MAKK01000031.1	241898	339075	97178
PAPI-1	NZ_MBMJ01000060.1	237538	340901	PAGI-5	NZ_MBMJ01000060.1	240122	337300	97179
PAPI-1	NZ_MAZE01000040.1	292432	395796	PAGI-5	NZ_MAZE01000040.1	295016	392195	97180
PAPI-1	NZ_MAZS01000055.1	237540	340904	PAGI-5	NZ_MAZS01000055.1	240124	337303	97180
PAPI-1	NZ_NSQP01000006.1	248139	351503	PAGI-5	NZ_NSQP01000006.1	250723	347902	97180
PAPI-1	NZ_RWNV01000005.1	249212	352576	PAGI-5	NZ_RWNV01000005.1	251796	348975	97180
PAPI-1	NZ_JAGHMT010000001.1	427747	531112	PAGI-5	NZ_JAGHMT010000001.1	430331	527511	97181
PAPI-1	NZ_JAGXMV010000024.1	6352	109717	PAGI-5	NZ_JAGXMV010000024.1	8936	106116	97181
PAPI-1	NZ_MAKL01000033.1	237540	340905	PAGI-5	NZ_MAKL01000033.1	240124	337304	97181
PAPI-1	NZ_MAUP01000106.1	97928	201293	PAGI-5	NZ_MAUP01000106.1	100512	197692	97181
PAPI-1	NZ_MAUS01000064.1	142932	246297	PAGI-5	NZ_MAUS01000064.1	145516	242696	97181
PAPI-1	NZ_MAZL01000103.1	233964	337329	PAGI-5	NZ_MAZL01000103.1	236548	333728	97181
PAPI-1	NZ_MAZM01000035.1	239374	342739	PAGI-5	NZ_MAZM01000035.1	241958	339138	97181
PAPI-1	NZ_MAZR01000038.1	239306	342671	PAGI-5	NZ_MAZR01000038.1	241890	339070	97181
PAPI-1	NZ_MWXM01000004.1	250409	353774	PAGI-5	NZ_MWXM01000004.1	252993	350173	97181
PAPI-1	NZ_NQZP01000003.1	44820	148185	PAGI-5	NZ_NQZP01000003.1	47404	144584	97181
PAPI-1	NZ_RWRV01000006.1	254622	357987	PAGI-5	NZ_RWRV01000006.1	257206	354386	97181
PAPI-1	NZ_RWRW01000005.1	250823	354188	PAGI-5	NZ_RWRW01000005.1	253407	350587	97181
PAPI-1	NZ_RWSA01000005.1	254635	358000	PAGI-5	NZ_RWSA01000005.1	257219	354399	97181
PAPI-1	NZ_RWTY01000003.1	204495	307860	PAGI-5	NZ_RWTY01000003.1	207079	304259	97181
PAPI-1	NZ_RWTZ01000004.1	254693	358058	PAGI-5	NZ_RWTZ01000004.1	257277	354457	97181
PAPI-1	NZ_RWUE01000005.1	254697	358062	PAGI-5	NZ_RWUE01000005.1	257281	354461	97181
PAPI-1	NZ_RWUF01000005.1	250838	354203	PAGI-5	NZ_RWUF01000005.1	253422	350602	97181
PAPI-1	NZ_RXBU01000006.1	250832	354197	PAGI-5	NZ_RXBU01000006.1	253416	350596	97181
PAPI-1	NZ_RXDO01000005.1	250338	353703	PAGI-5	NZ_RXDO01000005.1	252922	350102	97181
PAPI-1	NZ_RXDQ01000003.1	255678	359043	PAGI-5	NZ_RXDQ01000003.1	258262	355442	97181
PAPI-1	NZ_MAZQ01000054.1	213991	317359	PAGI-5	NZ_MAZQ01000054.1	216575	313758	97184
PAPI-1	NZ_MAZV01000048.1	237545	340913	PAGI-5	NZ_MAZV01000048.1	240130	337312	97183
PAPI-1	NZ_MAUO01000095.1	187145	290515	PAGI-5	NZ_MAUO01000095.1	189729	286914	97186
PAPI-1	NZ_MBMK01000029.1	421523	524893	PAGI-5	NZ_MBMK01000029.1	424107	521292	97186
PAPI-1	NZ_JAGMWP010000001.1	146377	249762	PAGI-5	NZ_JAGMWP010000001.1	146662	249737	103076
PAPI-1	NZ_CP131784.1	5633202	5736593	PAGI-5	NZ_CP131784.1	5635814	5732921	97108
PAPI-1	NZ_CP166817.1	5503150	5606541	PAGI-5	NZ_CP166817.1	5505762	5602869	97108
PAPI-1	NZ_CP045002.1	5382646	5486038	PAGI-5	NZ_CP045002.1	5385256	5482366	97111
PAPI-1	NZ_JBCPWS010000001.1	240696	344113	PAGI-5	NZ_JBCPWS010000001.1	243280	340512	97233
PAPI-1	NZ_LSQJ01000025.1	332689	436120	PAGI-5	NZ_LSQJ01000025.1	335301	432448	97148
PAPI-1	NZ_KI518717.1	293166	396607	PAGI-5	NZ_KI518717.1	295750	393006	97257
PAPI-1	NZ_MAZU01000085.1	249555	353032	PAGI-5	NZ_MAZU01000085.1	252139	349431	97293
PAPI-1	NZ_CP008858.2	5314638	5418116	PAGI-5	NZ_CP008858.2	5317222	5414515	97294
PAPI-1	NZ_MAZT01000039.1	249555	353033	PAGI-5	NZ_MAZT01000039.1	252139	349432	97294
PAPI-1	NZ_MBML01000042.1	239269	342747	PAGI-5	NZ_MBML01000042.1	241853	339146	97294
PAPI-1	NZ_CP093356.1	5548796	5652275	PAGI-5	NZ_CP093356.1	5551380	5648674	97295
PAPI-1	NZ_CP115204.1	3147841	3251320	PAGI-5	NZ_CP115204.1	3150425	3247719	97295
PAPI-1	NZ_MAKM01000036.1	237540	341019	PAGI-5	NZ_MAKM01000036.1	240124	337418	97295
PAPI-1	NZ_MAUT01000075.1	239305	342784	PAGI-5	NZ_MAUT01000075.1	241889	339183	97295
PAPI-1	NZ_MAZI01000051.1	71377	174856	PAGI-5	NZ_MAZI01000051.1	73961	171255	97295
PAPI-1	NZ_MAZJ01000037.1	239292	342771	PAGI-5	NZ_MAZJ01000037.1	241876	339170	97295
PAPI-1	NZ_MAZK01000038.1	237540	341019	PAGI-5	NZ_MAZK01000038.1	240124	337418	97295
PAPI-1	NZ_MAZN01000037.1	237540	341019	PAGI-5	NZ_MAZN01000037.1	240124	337418	97295
PAPI-1	NZ_MBMI01000067.1	239292	342771	PAGI-5	NZ_MBMI01000067.1	241876	339170	97295
PAPI-1	NZ_MAZX01000039.1	239315	342795	PAGI-5	NZ_MAZX01000039.1	241899	339194	97296
PAPI-1	NZ_CP080369.1	5814331	5917812	PAGI-5	NZ_CP080369.1	5816915	5914211	97297
PAPI-1	NZ_CP113974.1	3741588	3845069	PAGI-5	NZ_CP113974.1	3744172	3841468	97297
PAPI-1	NZ_MAZP01000054.1	239309	342793	PAGI-5	NZ_MAZP01000054.1	241893	339192	97300
PAPI-1	NZ_MBMO01000058.1	237507	340991	PAGI-5	NZ_MBMO01000058.1	240091	337390	97300
PAPI-1	NZ_MBMP01000048.1	115051	218535	PAGI-5	NZ_MBMP01000048.1	117635	214934	97300
PAPI-1	NZ_MBMR01000031.1	237548	341033	PAGI-5	NZ_MBMR01000031.1	240133	337432	97300
PAPI-1	NZ_RWOZ01000010.1	75670	179158	PAGI-5	NZ_RWOZ01000010.1	78254	175557	97304
PAPI-1	NZ_NQZQ01000004.1	187844	291343	PAGI-5	NZ_NQZQ01000004.1	188129	291318	103190
PAPI-1	NZ_NQZR01000001.1	318858	422357	PAGI-5	NZ_NQZR01000001.1	319143	422332	103190
PAPI-1	NZ_JBHZPV010000005.1	75851	179373	PAGI-5	NZ_JBHZPV010000005.1	76859	176779	99921
PAPI-1	NZ_JBBLNE010000004.1	193003	296540	PAGI-5	NZ_JBBLNE010000004.1	193288	296515	103228
PAPI-1	NZ_KI519023.1	3741578	3845146	PAGI-5	NZ_KI519023.1	3744162	3841545	97384
PAPI-1	NZ_JBIBPD010000015.1	1	103600	PAGI-5	NZ_JBIBPD010000015.1	286	103575	103290
PAPI-1	NZ_NRAT01000020.1	7750	111354	PAGI-5	NZ_NRAT01000020.1	8756	108758	100003
PAPI-1	NZ_CP139424.1	4373541	4477172	PAGI-5	NZ_CP139424.1	4376125	4473571	97447
PAPI-1	NZ_RAEJ01000103.1	2041	105810	PAGI-5	NZ_RAEJ01000103.1	398	102148	100108
PAPI-1	NZ_CP041354.1	5208903	5312756	PAGI-5	NZ_CP041354.1	5211516	5302011	90496
PAPI-1	NZ_NSVZ01000005.1	248984	352851	PAGI-5	NZ_NSVZ01000005.1	251568	349178	97611
PAPI-1	NZ_UATT01000022.1	298862	402778	PAGI-5	NZ_UATT01000022.1	301062	399106	98045
PAPI-1	NZ_KI518705.1	363328	467322	PAGI-5	NZ_KI518705.1	365921	463704	97784
PAPI-1	NZ_JALLGU010000001.1	320765	424864	PAGI-5	NZ_JALLGU010000001.1	321051	424839	103789
PAPI-1	NZ_MULE01000003.1	1	104107	PAGI-5	NZ_MULE01000003.1	1	101513	101513
PAPI-1	NZ_JAFEVU010000003.1	100295	204425	PAGI-5	NZ_JAFEVU010000003.1	101302	201831	100530
PAPI-1	NZ_KI519185.1	1667565	1771724	PAGI-5	NZ_KI519185.1	1670177	1771724	101548
PAPI-1	NZ_PDLR01000016.1	734023	838201	PAGI-5	NZ_PDLR01000016.1	734308	838176	103869
PAPI-1	NZ_CP115248.1	4600268	4704450	PAGI-5	NZ_CP115248.1	4602971	4700777	97807
PAPI-1	NZ_JAUGQL010000001.1	279832	384014	PAGI-5	NZ_JAUGQL010000001.1	282535	380341	97807
PAPI-1	NZ_CP150882.1	5934183	6038394	PAGI-5	NZ_CP150882.1	5936784	6034722	97939
PAPI-1	NZ_CP031659.1	5260907	5365121	PAGI-5	NZ_CP031659.1	5263500	5361503	98004
PAPI-1	NZ_JAUEFF010000002.1	173595	277838	PAGI-5	NZ_JAUEFF010000002.1	174603	275246	100644
PAPI-1	NZ_JASGYH010000016.1	99445	203741	PAGI-5	NZ_JASGYH010000016.1	100453	201147	100695
PAPI-1	NZ_FRMH01000003.1	66991	171307	PAGI-5	NZ_FRMH01000003.1	67277	171282	104006
PAPI-1	NZ_FRMJ01000078.1	69705	174021	PAGI-5	NZ_FRMJ01000078.1	69991	173996	104006
PAPI-1	NZ_JACEPE010000008.1	161694	266175	PAGI-5	NZ_JACEPE010000008.1	161980	266175	104196
PAPI-1	NC_020912.1	5129502	5233987	PAGI-5	NC_020912.1	5131697	5230314	98618
PAPI-1	NZ_JTSC01000004.1	294581	399072	PAGI-5	NZ_JTSC01000004.1	298888	395385	96498
PAPI-1	NZ_JBEBLQ010000007.1	188011	292504	PAGI-5	NZ_JBEBLQ010000007.1	189019	291607	102589
PAPI-1	NZ_JAOVZZ010000001.1	495407	599943	PAGI-5	NZ_JAOVZZ010000001.1	498000	596334	98335
PAPI-1	NZ_JTRQ01000016.1	294582	399128	PAGI-5	NZ_JTRQ01000016.1	298889	395441	96553
PAPI-1	NZ_RAFS01000074.1	100122	204774	PAGI-5	NZ_RAFS01000074.1	101129	202180	101052
PAPI-1	NZ_JAOVZY010000001.1	320089	424760	PAGI-5	NZ_JAOVZY010000001.1	320374	424735	104362
PAPI-1	NZ_JAOWAA010000001.1	320089	424760	PAGI-5	NZ_JAOWAA010000001.1	320374	424735	104362
PAPI-1	NZ_NDFR01000057.1	47	104776	PAGI-5	NZ_NDFR01000057.1	3018	101104	98087
PAPI-1	NZ_CP116723.1	1310642	1415380	PAGI-5	NZ_CP116723.1	1312100	1412786	100687
PAPI-1	NZ_RACD01000217.1	16370	121136	PAGI-5	NZ_RACD01000217.1	17377	118542	101166
PAPI-1	NZ_JAOXFT010000011.1	99629	204398	PAGI-5	NZ_JAOXFT010000011.1	100636	201802	101167
PAPI-1	NZ_JAPMUL010000018.1	1	104844	PAGI-5	NZ_JAPMUL010000018.1	1	102250	102250
PAPI-1	NZ_JAOUSX010000011.1	4407	109279	PAGI-5	NZ_JAOUSX010000011.1	4202	105607	101201
PAPI-1	NZ_JBDZZU010000020.1	4407	109279	PAGI-5	NZ_JBDZZU010000020.1	4202	105607	101201
PAPI-1	NZ_NDFQ01000071.1	4427	109299	PAGI-5	NZ_NDFQ01000071.1	4222	105627	101201
PAPI-1	NZ_NDFS01000061.1	4427	109299	PAGI-5	NZ_NDFS01000061.1	4222	105627	101201
PAPI-1	NZ_NDFT01000069.1	4427	109299	PAGI-5	NZ_NDFT01000069.1	4222	105627	101201
PAPI-1	NZ_NDFU01000065.1	4427	109299	PAGI-5	NZ_NDFU01000065.1	4222	105627	101201
PAPI-1	NZ_NDFY01000057.1	4427	109299	PAGI-5	NZ_NDFY01000057.1	4222	105627	101201
PAPI-1	NZ_JAPDGU010000006.1	178166	283137	PAGI-5	NZ_JAPDGU010000006.1	179174	280514	101341
PAPI-1	NZ_CP127242.1	5291582	5396561	PAGI-5	NZ_CP127242.1	5294193	5392869	98677
PAPI-1	NZ_JAXCMN010000010.1	194403	299411	PAGI-5	NZ_JAXCMN010000010.1	195411	296817	101407
PAPI-1	NZ_JACWGN010000005.1	1802916	1907929	PAGI-2	NZ_JACWGN010000005.1	1795899	1960643	105014
PAPI-1	NZ_CP031878.1	5485151	5590207	PAGI-5	NZ_CP031878.1	5484946	5586535	101385
PAPI-1	NZ_CP031876.1	5754778	5859845	PAGI-5	NZ_CP031876.1	5754573	5856173	101396
PAPI-1	NZ_CP142601.1	4435640	4540762	PAGI-5	NZ_CP142601.1	4438343	4537089	98747
PAPI-1	NZ_CP014948.1	4463762	4568887	PAGI-5	NZ_CP014948.1	4465957	4565199	99243
PAPI-1	NZ_RXVD01000006.1	2501	107660	PAGI-5	NZ_RXVD01000006.1	2501	103987	101487
PAPI-1	NZ_KI519079.1	300609	405856	PAGI-5	NZ_KI519079.1	303193	402255	99063
PAPI-1	NZ_MUYS01000007.1	319936	425218	PAGI-5	NZ_MUYS01000007.1	320218	425193	104976
PAPI-1	NZ_JBFRWU010000001.1	5583575	5689140	PAGI-5	NZ_JBFRWU010000001.1	5586176	5685478	99303
PAPI-1	NZ_CP115213.1	2627819	2733434	PAGI-5	NZ_CP115213.1	2628104	2733236	105133
PAPI-1	NZ_CP115276.1	60	105893	PAGI-5	NZ_CP115276.1	2670	102295	99626
PAPI-1	NZ_RWRZ01000008.1	1	105923	PAGI-5	NZ_RWRZ01000008.1	253	103442	103190
PAPI-1	NZ_CP069177.1	2436465	2542395	PAGI-5	NZ_CP069177.1	2436751	2542370	105620
PAPI-1	NZ_CP040127.1	5251155	5357172	PAGI-5	NZ_CP040127.1	5253757	5353496	99740
PAPI-1	NZ_QBEK01000003.1	294513	400555	PAGI-5	NZ_QBEK01000003.1	297123	396883	99761
PAPI-1	NZ_AFXK01000001.1	5417299	5523342	PAGI-5	NZ_AFXK01000001.1	5419901	5519666	99766
PAPI-1	NZ_CP070355.1	3851061	3957107	PAGI-5	NZ_CP070355.1	3853654	3953498	99845
PAPI-1	NZ_JTZY01000005.1	295046	401109	PAGI-5	NZ_JTZY01000005.1	297630	397508	99879
PAPI-1	NZ_JTQN01000011.1	100082	206164	PAGI-5	NZ_JTQN01000011.1	101540	206203	104625
PAPI-1	NZ_JAHWAD010000005.1	293183	399269	PAGI-5	NZ_JAHWAD010000005.1	295785	395593	99809
PAPI-1	NZ_KI519281.1	3761489	3867590	PAGI-5	NZ_KI519281.1	3764073	3863989	99917
PAPI-1	NZ_CP172856.1	4563233	4669414	PAGI-5	NZ_CP172856.1	4560639	4665738	102506
PAPI-1	NZ_UAUD01000002.1	9867	116082	PAGI-5	NZ_UAUD01000002.1	12469	112406	99938
PAPI-1	NZ_JAYXKV010000001.1	395923	502140	PAGI-5	NZ_JAYXKV010000001.1	396208	502115	105908
PAPI-1	NZ_AFXI01000001.1	5499164	5605382	PAGI-5	NZ_AFXI01000001.1	5501766	5601706	99941
PAPI-1	NZ_CP021380.2	5530832	5637050	PAGI-5	NZ_CP021380.2	5533434	5633374	99941
PAPI-1	NZ_LVWC01000001.1	2091263	2197481	PAGI-5	NZ_LVWC01000001.1	2093865	2193805	99941
PAPI-1	NZ_AFXJ01000001.1	5440453	5546672	PAGI-5	NZ_AFXJ01000001.1	5443055	5542996	99942
PAPI-1	NZ_RXAJ01000006.1	295342	401575	PAGI-5	NZ_RXAJ01000006.1	297537	397878	100342
PAPI-1	NZ_MUKY01000001.1	412419	518709	PAGI-5	NZ_MUKY01000001.1	415003	515108	100106
PAPI-1	NZ_RWZT01000005.1	294916	401206	PAGI-5	NZ_RWZT01000005.1	297500	397605	100106
PAPI-1	NZ_WXTZ01000001.1	25074	131417	PAGI-5	NZ_WXTZ01000001.1	25359	131392	106034
PAPI-1	NZ_MUKO01000001.1	340943	447347	PAGI-5	NZ_MUKO01000001.1	343527	443746	100220
PAPI-1	NZ_JAGMWR010000005.1	99485	205953	PAGI-5	NZ_JAGMWR010000005.1	100492	203330	102839
PAPI-1	NZ_JARCYK010000017.1	908	107400	PAGI-5	NZ_JARCYK010000017.1	653	108412	106493
PAPI-1	NZ_JASOUC010000011.1	75793	182298	PAGI-5	NZ_JASOUC010000011.1	76800	179704	102905
PAPI-1	NZ_RXCV01000008.1	255959	362612	PAGI-5	NZ_RXCV01000008.1	258154	333244	75091
PAPI-1	NZ_CP106682.1	952128	1058804	PAGI-5	NZ_CP106682.1	953135	1056210	103076
PAPI-1	NZ_JAOXKO010000004.1	156670	263346	PAGI-5	NZ_JAOXKO010000004.1	157677	260752	103076
PAPI-1	NZ_NQZC01000002.1	184145	290821	PAGI-5	NZ_NQZC01000002.1	185152	288227	103076
PAPI-1	NZ_CP041013.1	1253381	1360077	PAGI-5	NZ_CP041013.1	1254839	1357483	102645
PAPI-1	NZ_JAUZBG010000001.1	329606	436360	PAGI-5	NZ_JAUZBG010000001.1	329892	436335	106444
PAPI-1	NZ_JTUV01000003.1	100356	207177	PAGI-5	NZ_JTUV01000003.1	101364	204583	103220
PAPI-1	NZ_RADC01000034.1	99604	206432	PAGI-5	NZ_RADC01000034.1	100611	203838	103228
PAPI-1	NZ_CP028584.2	5567178	5674025	PAGI-5	NZ_CP028584.2	5569374	5663271	93898
PAPI-1	NZ_CP028584.2	5567178	5674025	PAGI-1	NZ_CP028584.2	5635095	5670299	35205
PAPI-1	NZ_CP137562.1	2010809	2117713	PAGI-5	NZ_CP137562.1	2011816	2115119	103304
PAPI-1	NZ_JBCPWQ010000001.1	110608	217558	PAGI-5	NZ_JBCPWQ010000001.1	111615	214962	103348
PAPI-1	NZ_JASUWC010000001.1	703900	810918	PAGI-5	NZ_JASUWC010000001.1	706096	800164	94069
PAPI-1	NZ_JASUWC010000001.1	703900	810918	PAGI-1	NZ_JASUWC010000001.1	771988	807192	35205
PAPI-1	NZ_CP132949.1	5538649	5645668	PAGI-5	NZ_CP132949.1	5540845	5634914	94070
PAPI-1	NZ_CP132949.1	5538649	5645668	PAGI-1	NZ_CP132949.1	5606736	5641942	35207
PAPI-1	NZ_JTRE01000003.1	3231	110369	PAGI-5	NZ_JTRE01000003.1	6357	106697	100341
PAPI-1	NZ_JASUWB010000001.1	4868875	4976026	PAGI-5	NZ_JASUWB010000001.1	4869161	4976001	106841
PAPI-1	NZ_JASUWJ010000001.1	5207700	5314851	PAGI-5	NZ_JASUWJ010000001.1	5207986	5314826	106841
PAPI-1	NZ_JASUWM010000001.1	5445403	5552554	PAGI-5	NZ_JASUWM010000001.1	5445689	5552529	106841
PAPI-1	NZ_RWUX01000003.1	513618	620960	PAGI-5	NZ_RWUX01000003.1	516205	617357	101153
PAPI-1	NZ_RWUY01000003.1	541772	649114	PAGI-5	NZ_RWUY01000003.1	544359	645511	101153
PAPI-1	NZ_CP173023.1	4909856	5017385	PAGI-5	NZ_CP173023.1	4907265	5013713	103858
PAPI-1	NZ_RXBI01000005.1	190161	297801	PAGI-5	NZ_RXBI01000005.1	191168	295207	104040
PAPI-1	NZ_JACEPQ010000003.1	176466	284236	PAGI-5	NZ_JACEPQ010000003.1	179059	280567	101509
PAPI-1	NZ_RADU01000035.1	4451	112239	PAGI-5	NZ_RADU01000035.1	4279	108566	104116
PAPI-1	NZ_UAWV01000001.1	163420	271217	PAGI-5	NZ_UAWV01000001.1	165620	267555	101936
PAPI-1	NZ_CP173021.1	5128148	5235962	PAGI-5	NZ_CP173021.1	5125557	5232290	104143
PAPI-1	NZ_CP173022.1	4969426	5077240	PAGI-5	NZ_CP173022.1	4966835	5073568	104143
PAPI-1	NZ_JBHKAN010000001.1	5127021	5234835	PAGI-5	NZ_JBHKAN010000001.1	5124430	5231163	104143
PAPI-1	NZ_NSQV01000002.1	492674	600599	PAGI-5	NZ_NSQV01000002.1	490080	595586	102913
PAPI-1	NZ_CP034354.1	905295	1013337	PAGI-5	NZ_CP034354.1	902704	1009665	104371
PAPI-1	NZ_KI518757.1	1460481	1568596	PAGI-5	NZ_KI518757.1	1462677	1557852	95176
PAPI-1	NZ_KI518757.1	1460481	1568596	PAGI-1	NZ_KI518757.1	1507235	1564880	57646
PAPI-1	NZ_KI519165.1	1421731	1529870	PAGI-5	NZ_KI519165.1	1423927	1519126	95200
PAPI-1	NZ_KI519165.1	1421731	1529870	PAGI-1	NZ_KI519165.1	1468509	1526154	57646
PAPI-1	NZ_CP131785.1	4649228	4757628	PAGI-5	NZ_CP131785.1	4651842	4753962	102121
PAPI-1	NZ_JACCIK010000003.1	170149	278709	PAGI-5	NZ_JACCIK010000003.1	171157	276115	104959
PAPI-1	NZ_JBIDHP010000002.1	567455	676206	PAGI-5	NZ_JBIDHP010000002.1	570039	672605	102567
PAPI-1	NZ_JAREJY010000005.1	627	109504	PAGI-5	NZ_JAREJY010000005.1	627	105807	105181
PAPI-1	NZ_JTPD01000004.1	174991	283966	PAGI-5	NZ_JTPD01000004.1	175995	281370	105376
PAPI-1	NZ_JAZHBA010000004.1	100415	209499	PAGI-5	NZ_JAZHBA010000004.1	101422	206905	105484
PAPI-1	NZ_CP138326.1	4287542	4396646	PAGI-5	NZ_CP138326.1	4290129	4393045	102917
PAPI-1	NZ_CP030910.1	1166376	1275483	PAGI-5	NZ_CP030910.1	1166661	1272889	106229
PAPI-1	NZ_JTVN01000021.1	172309	281521	PAGI-5	NZ_JTVN01000021.1	173317	278927	105611
PAPI-1	NZ_KI519063.1	1519603	1628834	PAGI-5	NZ_KI519063.1	1521799	1626770	104972
PAPI-1	NZ_KI519063.1	1519603	1628834	PAGI-1	NZ_KI519063.1	1566357	1624002	57646
PAPI-1	NZ_CP115284.1	6828679	6938035	LESGI-3	NZ_CP115284.1	6848912	6940456	89124
PAPI-1	NZ_CP115284.1	6828679	6938035	PAGI-2	NZ_CP115284.1	6821661	6966782	109357
PAPI-1	NZ_JAOUSV010000010.1	189608	298971	PAGI-5	NZ_JAOUSV010000010.1	189893	298853	108961
PAPI-1	NZ_JAOUSW010000008.1	189608	298971	PAGI-5	NZ_JAOUSW010000008.1	189893	298853	108961
PAPI-1	NZ_JAFBYP010000015.1	99984	209381	PAGI-5	NZ_JAFBYP010000015.1	100991	209968	108391
PAPI-1	NZ_CP114761.1	5525827	5635263	PAGI-5	NZ_CP114761.1	5528023	5624509	96487
PAPI-1	NZ_CP114761.1	5525827	5635263	PAGI-1	NZ_CP114761.1	5596333	5631537	35205
PAPI-1	NZ_CP115267.1	2059227	2168745	PAGI-5	NZ_CP115267.1	2060234	2166151	105918
PAPI-1	NZ_CP086064.1	976216	1085860	PAGI-5	NZ_CP086064.1	977224	1083266	106043
PAPI-1	NZ_JAECTT010000003.1	99891	209535	PAGI-5	NZ_JAECTT010000003.1	100899	206941	106043
PAPI-1	NZ_NTAC01000022.1	11286	121008	PAGI-4	NZ_NTAC01000022.1	11286	42379	31094
PAPI-1	NZ_CP052759.1	5388976	5498785	PAGI-5	NZ_CP052759.1	5391560	5495112	103553
PAPI-1	NZ_NSTA01000009.1	37925	147794	PAGI-5	NZ_NSTA01000009.1	40537	144120	103584
PAPI-1	NZ_JBHKAL010000001.1	5131399	5241445	PAGI-5	NZ_JBHKAL010000001.1	5128808	5237773	106375
PAPI-1	NZ_JBHKAM010000001.1	5086220	5196266	PAGI-5	NZ_JBHKAM010000001.1	5083629	5192594	106375
PAPI-1	NZ_JAREJZ010000009.1	1771	111837	PAGI-5	NZ_JAREJZ010000009.1	1771	108165	106395
PAPI-1	NZ_NSYE01000001.1	333232	443381	PAGI-5	NZ_NSYE01000001.1	333518	443356	109839
PAPI-1	NZ_NSOR01000001.1	189903	300076	PAGI-5	NZ_NSOR01000001.1	190188	299148	108961
PAPI-1	NZ_JBHKAO010000002.1	416538	526743	PAGI-5	NZ_JBHKAO010000002.1	416824	527979	109920
PAPI-1	NZ_JBHKAP010000001.1	2862760	2972965	PAGI-5	NZ_JBHKAP010000001.1	2863046	2974201	109920
PAPI-1	NZ_CP093016.1	2880611	2990856	PAGI-5	NZ_CP093016.1	2881615	2988262	106648
PAPI-1	NZ_QVAT02000009.1	99730	210019	PAGI-5	NZ_QVAT02000009.1	100737	210827	109283
PAPI-1	NZ_CP022002.1	1700732	1811151	PAGI-5	NZ_CP022002.1	1701728	1808558	106831
PAPI-1	NZ_CP097560.1	5090703	5201293	PAGI-5	NZ_CP097560.1	5093316	5197588	104273
PAPI-1	NZ_CP097560.1	5956487	6067090	PAGI-5	NZ_CP097560.1	5971394	6063418	92025
PAPI-1	NZ_PSQS01000003.1	3108128	3218837	PAGI-5	NZ_PSQS01000003.1	3109133	3216243	107111
PAPI-1	NZ_JAVDLS010000002.1	223410	334297	PAGI-5	NZ_JAVDLS010000002.1	225606	334389	108692
PAPI-1	NZ_JBEDWF010000003.1	223186	334073	PAGI-5	NZ_JBEDWF010000003.1	225382	334165	108692
PAPI-1	NZ_JBICND010000002.1	223410	334297	PAGI-5	NZ_JBICND010000002.1	225606	334389	108692
PAPI-1	NZ_JAOZVO010000001.1	1191987	1303040	PAGI-5	NZ_JAOZVO010000001.1	1192272	1303040	110769
PAPI-1	NZ_QMGQ01000001.1	2141776	2252890	LESGI-3	NZ_QMGQ01000001.1	2162009	2255311	90882
PAPI-1	NZ_CP031449.2	5597718	5708858	PAGI-5	NZ_CP031449.2	5600330	5705170	104841
PAPI-1	NZ_CP087674.1	5607895	5719035	PAGI-5	NZ_CP087674.1	5610507	5715347	104841
PAPI-1	NZ_CP087675.1	5581471	5692611	PAGI-5	NZ_CP087675.1	5584083	5688923	104841
PAPI-1	NZ_CP115262.1	2643770	2755002	PAGI-5	NZ_CP115262.1	2644055	2756238	110948
PAPI-1	NZ_JAQAQP010000001.1	4294463	4405743	PAGI-5	NZ_JAQAQP010000001.1	4295467	4403149	107683
PAPI-1	NZ_JBBELH010000028.1	4755	116117	PAGI-5	NZ_JBBELH010000028.1	4806	116117	111312
PAPI-1	NZ_CP120881.1	4886147	4997532	PAGI-5	NZ_CP120881.1	4883097	4993835	107689
PAPI-1	NZ_JASTZH010000005.1	184623	296015	PAGI-5	NZ_JASTZH010000005.1	185631	293420	107790
PAPI-1	NZ_CP068678.1	5745909	5857454	PAGI-2	NZ_CP068678.1	5672959	5837375	91467
PAPI-1	NZ_CP008865.2	4715758	4827314	PAGI-5	NZ_CP008865.2	4717954	4816570	98617
PAPI-1	NZ_MPBR01000002.1	216999	328617	PAGI-5	NZ_MPBR01000002.1	218003	326023	108021
PAPI-1	NZ_MPBR01000002.1	216999	328617	PAGI-1	NZ_MPBR01000002.1	221846	279228	57383
PAPI-1	NZ_HG974234.1	187551	299242	PAGI-5	NZ_HG974234.1	188558	296647	108090
PAPI-1	NZ_CP028848.1	5164843	5276819	PAGI-5	NZ_CP028848.1	5167427	5273218	105792
PAPI-1	NZ_CP028849.1	5164139	5276115	PAGI-5	NZ_CP028849.1	5166723	5272514	105792
PAPI-1	NZ_CP028849.1	5164139	5276115	PAGI-1	NZ_CP028849.1	5147960	5219160	55022
PAPI-1	NZ_CP028959.1	5179054	5291030	PAGI-5	NZ_CP028959.1	5181638	5287429	105792
PAPI-1	NZ_CP028959.1	5179054	5291030	PAGI-1	NZ_CP028959.1	5162875	5234075	55022
PAPI-1	NZ_JAFBZE010000001.1	304059	416189	PAGI-5	NZ_JAFBZE010000001.1	306652	412497	105846
PAPI-1	NZ_JASMQT010000007.1	2311	114485	PAGI-5	NZ_JASMQT010000007.1	2311	110812	108502
PAPI-1	NZ_JABDTW010000002.1	34273	146460	PAGI-5	NZ_JABDTW010000002.1	36866	142768	105903
PAPI-1	NZ_JABDTY010000003.1	34766	146953	PAGI-5	NZ_JABDTY010000003.1	37359	143261	105903
PAPI-1	NZ_MUKZ01000003.1	393081	505393	PAGI-5	NZ_MUKZ01000003.1	393367	505148	111782
PAPI-1	NZ_MULA01000006.1	319756	432126	PAGI-5	NZ_MULA01000006.1	320042	431881	111840
PAPI-1	NZ_CP115198.1	129930	242446	PAGI-5	NZ_CP115198.1	132514	238845	106332
PAPI-1	NZ_CP151537.1	829966	942522	PAGI-5	NZ_CP151537.1	830251	942497	112247
PAPI-1	NZ_JAUKPN010000001.1	829966	942522	PAGI-5	NZ_JAUKPN010000001.1	830251	942497	112247
PAPI-1	NZ_KI518884.1	1402408	1514985	PAGI-5	NZ_KI518884.1	1405008	1511389	106382
PAPI-1	NZ_MVBR01000005.1	319756	432354	PAGI-5	NZ_MVBR01000005.1	320042	432109	112068
PAPI-1	NZ_LLLG01000023.1	489087	601712	PAGI-5	NZ_LLLG01000023.1	491687	598116	106430
PAPI-1	NZ_CP061699.1	2155724	2268860	PAGI-5	NZ_CP061699.1	2156009	2268860	112852
PAPI-1	NZ_KI519155.1	293440	406905	PAGI-5	NZ_KI519155.1	296041	403208	107168
PAPI-1	NZ_CP124649.1	2468338	2581880	LESGI-3	NZ_CP124649.1	2488731	2584302	93150
PAPI-1	NZ_CP050147.1	2412442	2525991	LESGI-3	NZ_CP050147.1	2432675	2528412	93317
PAPI-1	NZ_CP093022.1	2412443	2525992	LESGI-3	NZ_CP093022.1	2432676	2528413	93317
PAPI-1	NZ_CP121766.1	1673405	1787330	LESGI-3	NZ_CP121766.1	1693647	1789096	93684
PAPI-1	NZ_CP137556.1	2470754	2584681	LESGI-3	NZ_CP137556.1	2490997	2586447	93685
PAPI-1	NZ_OVCV01000001.1	304646	418602	PAGI-5	NZ_OVCV01000001.1	302052	414928	110283
PAPI-1	NZ_CP120706.1	5262747	5376747	PAGI-5	NZ_CP120706.1	5265349	5373085	107737
PAPI-1	NZ_CP053687.1	1570788	1684809	LESGI-3	NZ_CP053687.1	1591181	1687230	93629
PAPI-1	NZ_CP053687.1	1570788	1684809	PAGI-2	NZ_CP053687.1	1563770	1713629	114022
PAPI-1	NZ_CP124658.1	2321285	2435306	LESGI-3	NZ_CP124658.1	2341678	2437727	93629
PAPI-1	NZ_CP124658.1	2321285	2435306	PAGI-2	NZ_CP124658.1	2314267	2464046	114022
PAPI-1	NZ_JACWGN010000005.1	5085061	5199128	PAGI-5	NZ_JACWGN010000005.1	5087287	5195458	108172
PAPI-1	NZ_CP115270.1	3898308	4012477	PAGI-5	NZ_CP115270.1	3899316	4009883	110568
PAPI-1	NZ_CP120883.1	5562867	5677178	PAGI-5	NZ_CP120883.1	5565093	5673508	108416
PAPI-1	NZ_CP054789.1	5419753	5534066	PAGI-5	NZ_CP054789.1	5421979	5530396	108418
PAPI-1	NZ_CP054790.1	5579815	5694128	PAGI-5	NZ_CP054790.1	5582041	5690458	108418
PAPI-1	NZ_CAKNCR010000007.1	12906	127281	PAGI-5	NZ_CAKNCR010000007.1	12905	124685	111780
PAPI-1	NZ_CAHPSG010000002.1	100133	214698	PAGI-5	NZ_CAHPSG010000002.1	101138	212104	110967
PAPI-1	NZ_CP115227.1	1009070	1123641	PAGI-5	NZ_CP115227.1	1006479	1118714	109645
PAPI-1	NZ_LNIV02000036.1	117875	232597	PAGI-5	NZ_LNIV02000036.1	119604	230001	110398
PAPI-1	NZ_CP107029.1	2332958	2447788	PAGI-5	NZ_CP107029.1	2333244	2447763	114520
PAPI-1	NZ_JAZBSL010000001.1	928612	1043820	PAGI-5	NZ_JAZBSL010000001.1	931199	1040147	108949
PAPI-1	NZ_CP054790.1	4801703	4917115	PAGI-5	NZ_CP054790.1	4799109	4913453	111751
PAPI-1	NZ_CP054790.1	4801703	4917115	LESGI-13	NZ_CP054790.1	4788667	4806851	5149
PAPI-1	NZ_JAVQQA010000001.1	486467	601961	PAGI-5	NZ_JAVQQA010000001.1	488693	598291	109599
PAPI-1	NZ_NSOF01000006.1	1753	117324	PAGI-5	NZ_NSOF01000006.1	6837	113622	106786
PAPI-1	NZ_RXBQ01000012.1	550	116121	PAGI-5	NZ_RXBQ01000012.1	5634	112419	106786
PAPI-1	NZ_CP115191.1	1553057	1668778	LESGI-3	NZ_CP115191.1	1573453	1671199	95326
PAPI-1	NZ_CP115191.1	1553057	1668778	PAGI-2	NZ_CP115191.1	1546040	1692721	115722
PAPI-1	NZ_JPFB01000001.1	2398794	2514515	LESGI-3	NZ_JPFB01000001.1	2419190	2516936	95326
PAPI-1	NZ_JPFB01000001.1	2398794	2514515	PAGI-2	NZ_JPFB01000001.1	2391777	2538458	115722
PAPI-1	NZ_CP115262.1	1911112	2026841	PAGI-5	NZ_CP115262.1	1912120	2024246	112127
PAPI-1	NZ_LQBU02000007.1	1410914	1526891	PAGI-5	NZ_LQBU02000007.1	1411922	1524297	112376
PAPI-1	NZ_CP013245.1	3407656	3523768	PAGI-5	NZ_CP013245.1	3408662	3521174	112513
PAPI-1	NZ_CP008856.2	5221907	5338021	PAGI-5	NZ_CP008856.2	5224103	5334336	110234
PAPI-1	NZ_CP008856.2	5221907	5338021	PAGI-1	NZ_CP008856.2	5290381	5331696	41316
PAPI-1	NZ_CP050328.1	886369	1002501	PAGI-5	NZ_CP050328.1	887375	999907	112533
PAPI-1	NZ_CP024024.1	2845294	2961613	PAGI-5	NZ_CP024024.1	2842972	2950870	105577
PAPI-1	NZ_CP015377.1	4530964	4647345	LESGI-3	NZ_CP015377.1	4551357	4649766	95989
PAPI-1	NZ_CP015377.1	4530964	4647345	PAGI-2	NZ_CP015377.1	4523946	4676164	116382
PAPI-1	NC_023149.1	2391909	2508455	LESGI-3	NC_023149.1	2412309	2510876	96147
PAPI-1	NC_023149.1	2391909	2508455	PAGI-2	NC_023149.1	2384883	2537278	116547
PAPI-1	NZ_JAHERP010000001.1	5802650	5919585	LESGI-3	NZ_JAHERP010000001.1	5822884	5922006	96702
PAPI-1	NZ_JAHERP010000001.1	5802650	5919585	PAGI-2	NZ_JAHERP010000001.1	5795632	5948564	116936
PAPI-1	NZ_JAQAQJ010000001.1	5801740	5918675	LESGI-3	NZ_JAQAQJ010000001.1	5821974	5921096	96702
PAPI-1	NZ_JAQAQJ010000001.1	5801740	5918675	PAGI-2	NZ_JAQAQJ010000001.1	5794722	5947654	116936
PAPI-1	NZ_CP115192.1	5595464	5712433	LESGI-3	NZ_CP115192.1	5615699	5713884	96735
PAPI-1	NZ_CP115192.1	5595464	5712433	PAGI-2	NZ_CP115192.1	5588447	5740903	116970
PAPI-1	NZ_CP068238.1	4429075	4546276	PAGI-5	NZ_CP068238.1	4433111	4542584	109474
PAPI-1	NZ_CP089849.1	1850929	1968233	PAGI-5	NZ_CP089849.1	1851215	1966702	115488
PAPI-1	NZ_JAOEBH010000019.1	1644	119089	PAGI-4	NZ_JAOEBH010000019.1	89198	119089	29892
PAPI-1	NZ_JAOEBH010000019.1	1644	119089	PAGI-5	NZ_JAOEBH010000019.1	1644	119200	117446
PAPI-1	NZ_CP147622.1	4859408	4976854	PAGI-5	NZ_CP147622.1	4856814	4973162	113755
PAPI-1	NZ_CP147625.1	4859393	4976839	PAGI-5	NZ_CP147625.1	4856799	4973147	113755
PAPI-1	NZ_JASKXK010000032.1	294458	411999	PAGI-5	NZ_JASKXK010000032.1	297068	408356	111289
PAPI-1	NZ_JASKXP010000015.1	294458	411999	PAGI-5	NZ_JASKXP010000015.1	297068	408356	111289
PAPI-1	NZ_CAADJR010000001.1	4162238	4279787	PAGI-5	NZ_CAADJR010000001.1	4162524	4278243	115720
PAPI-1	NZ_JAHEQR010000002.1	282379	399933	PAGI-5	NZ_JAHEQR010000002.1	283386	397337	113952
PAPI-1	NZ_JAQAQT010000002.1	282377	399931	PAGI-5	NZ_JAQAQT010000002.1	283384	397335	113952
PAPI-1	NZ_CP118565.1	4507545	4625128	PAGI-5	NZ_CP118565.1	4509741	4621533	111793
PAPI-1	NZ_CP060086.1	5424287	5541951	PAGI-5	NZ_CP060086.1	5426893	5538279	111387
PAPI-1	NZ_CP093013.1	4078707	4196446	PAGI-5	NZ_CP093013.1	4079714	4193852	114139
PAPI-1	NZ_JPEY01000003.1	10	117936	PAGI-5	NZ_JPEY01000003.1	1	115342	115333
PAPI-1	NZ_JPFE01000005.1	1	118166	PAGI-5	NZ_JPFE01000005.1	1	115573	115573
PAPI-1	NZ_KI519199.1	1067873	1186095	PAGI-5	NZ_KI519199.1	1070479	1182423	111945
PAPI-1	NZ_JACKWS010000001.1	754633	872909	PAGI-5	NZ_JACKWS010000001.1	757037	872711	115675
PAPI-1	NZ_CP131784.1	2732648	2851102	LESGI-3	NZ_CP131784.1	2703808	2853523	118455
PAPI-1	NZ_CP131784.1	2732648	2851102	PAGI-2	NZ_CP131784.1	2703605	2853998	118455
PAPI-1	NZ_JAQAQW010000001.1	2077027	2195522	PAGI-5	NZ_JAQAQW010000001.1	2078034	2192928	114895
PAPI-1	NZ_RWPA01000002.1	4535	123030	PAGI-5	NZ_RWPA01000002.1	4847	119358	114512
PAPI-1	NZ_CP017969.1	4492228	4610733	PAGI-5	NZ_CP017969.1	4494834	4607061	112228
PAPI-1	NZ_CP020703.1	4867857	4986362	PAGI-5	NZ_CP020703.1	4870463	4982690	112228
PAPI-1	NZ_JACWHH010000003.1	243192	361699	PAGI-5	NZ_JACWHH010000003.1	245798	358027	112230
PAPI-1	NZ_KI519256.1	2510025	2628532	PAGI-5	NZ_KI519256.1	2512631	2624860	112230
PAPI-1	NZ_CP104869.1	4698786	4817301	PAGI-5	NZ_CP104869.1	4701392	4813628	112237
PAPI-1	NZ_JAOCCP010000009.1	4374	122962	PAGI-5	NZ_JAOCCP010000009.1	4202	119289	114916
PAPI-1	NZ_KI518793.1	4871416	4990208	PAGI-5	NZ_KI518793.1	4874022	4986536	112515
PAPI-1	NZ_JAHVZO010000001.1	189734	308551	PAGI-5	NZ_JAHVZO010000001.1	190019	309223	118533
PAPI-1	NZ_JBEBNB010000001.1	3676162	3794979	PAGI-5	NZ_JBEBNB010000001.1	3676447	3794781	118335
PAPI-1	NZ_JAOCLG010000009.1	100056	218910	PAGI-5	NZ_JAOCLG010000009.1	101064	219315	117847
PAPI-1	NZ_JAOECT010000014.1	35256	154110	PAGI-5	NZ_JAOECT010000014.1	36264	154680	117847
PAPI-1	NZ_CP031877.1	2260241	2379105	PAGI-5	NZ_CP031877.1	2260526	2378907	118382
PAPI-1	NZ_CP043328.1	5638661	5757759	PAGI-5	NZ_CP043328.1	5641263	5754083	112821
PAPI-1	NZ_CP109931.1	2321286	2440489	PAGI-5	NZ_CP109931.1	2321572	2440464	118893
PAPI-1	NZ_JAZHAH010000002.1	322257	441460	PAGI-5	NZ_JAZHAH010000002.1	322543	441435	118893
PAPI-1	NZ_JAZHAI010000001.1	322385	441588	PAGI-5	NZ_JAZHAI010000001.1	322671	441563	118893
PAPI-1	NZ_CP115274.1	5126244	5245720	PAGI-1	NZ_CP115274.1	5145982	5186221	40240
PAPI-1	NZ_NRGA01000002.1	188868	308467	PAGI-5	NZ_NRGA01000002.1	189875	305873	115999
PAPI-1	NZ_LLMO01000003.1	100890	220556	PAGI-5	NZ_LLMO01000003.1	101897	221143	118660
PAPI-1	NZ_FRRW01000069.1	385894	505633	PAGI-5	NZ_FRRW01000069.1	386179	505449	119271
PAPI-1	NZ_CP120858.1	5615278	5735188	PAGI-5	NZ_CP120858.1	5617871	5731496	113626
PAPI-1	NZ_JAHEQM010000002.1	458	120719	PAGI-5	NZ_JAHEQM010000002.1	458	120719	120262
PAPI-1	NZ_FRRS01000087.1	99845	220414	PAGI-5	NZ_FRRS01000087.1	100852	220236	119385
PAPI-1	NZ_JTUN01000005.1	1836	122456	PAGI-5	NZ_JTUN01000005.1	1836	118783	116948
PAPI-1	NZ_NLBB01000064.1	1918	122538	PAGI-5	NZ_NLBB01000064.1	1918	118865	116948
PAPI-1	NZ_JBIHTS010000001.1	5357174	5477935	PAGI-5	NZ_JBIHTS010000001.1	5359885	5474249	114365
PAPI-1	NZ_JBDKWO010000002.1	5520205	5641009	PAGI-5	NZ_JBDKWO010000002.1	5523264	5637304	114041
PAPI-1	NZ_JAJDFD010000039.1	176467	297338	PAGI-5	NZ_JAJDFD010000039.1	177475	294744	117270
PAPI-1	NZ_JAZHAT010000004.1	99649	221074	PAGI-5	NZ_JAZHAT010000004.1	101090	218480	117391
PAPI-1	NZ_JAXMQF010000001.1	249334	370926	PAGI-5	NZ_JAXMQF010000001.1	251918	367324	115407
PAPI-1	NZ_JAHEQN010000001.1	1441068	1562921	PAGI-5	NZ_JAHEQN010000001.1	1443674	1559249	115576
PAPI-1	NZ_QZZN01000071.1	177162	299177	PAGI-5	NZ_QZZN01000071.1	177447	299764	121731
PAPI-1	NZ_CP081202.1	2888650	3010835	LESGI-3	NZ_CP081202.1	2885054	2988763	100114
PAPI-1	NZ_CP081477.2	2848295	2970480	LESGI-3	NZ_CP081477.2	2844699	2948408	100114
PAPI-1	NZ_CP089067.2	2225358	2347670	PAGI-5	NZ_CP089067.2	2226366	2345076	118711
PAPI-1	NZ_JAZHQK010000015.1	35397	157892	PAGI-5	NZ_JAZHQK010000015.1	36405	155297	118893
PAPI-1	NZ_JADIWJ010000010.1	35328	158103	PAGI-5	NZ_JADIWJ010000010.1	36336	158665	121768
PAPI-1	NZ_CP078007.1	4553642	4676761	LESGI-13	NZ_CP078007.1	4540607	4558810	5169
PAPI-1	NZ_CP137491.1	2179858	2303459	PAGI-5	NZ_CP137491.1	2180866	2300863	119998
PAPI-1	NZ_JAOCLB010000007.1	100073	223838	PAGI-5	NZ_JAOCLB010000007.1	101081	223720	122640
PAPI-1	NZ_JAOECQ010000010.1	100070	223835	PAGI-5	NZ_JAOECQ010000010.1	101078	223717	122640
PAPI-1	NZ_JAOEEX010000012.1	75730	199495	PAGI-5	NZ_JAOEEX010000012.1	76738	199377	122640
PAPI-1	NZ_JTTE01000010.1	331696	455619	PAGI-5	NZ_JTTE01000010.1	331981	455594	123614
PAPI-1	NZ_CP115222.1	3932217	4056233	PAGI-2	NZ_CP115222.1	3925199	4090109	124017
PAPI-1	NZ_CP068238.1	2248883	2372930	LESGI-3	NZ_CP068238.1	2269482	2375351	103449
PAPI-1	NZ_CP068238.1	2248883	2372930	PAGI-2	NZ_CP068238.1	2241871	2396874	124048
PAPI-1	NZ_JAZIEE010000054.1	101380	226121	PAGI-5	NZ_JAZIEE010000054.1	102388	223527	121140
PAPI-1	NZ_JACEQB010000002.1	269886	394653	PAGI-5	NZ_JACEQB010000002.1	272081	395107	122573
PAPI-1	NZ_LOHH01000006.1	99503	224396	PAGI-5	NZ_LOHH01000006.1	100510	221800	121291
PAPI-1	NZ_JAJPGI010000002.1	2066592	2192607	PAGI-1	NZ_JAJPGI010000002.1	2128222	2188207	59986
PAPI-1	NZ_CP024630.1	5489958	5616105	PAGI-5	NZ_CP024630.1	5492158	5612443	120286
PAPI-1	NZ_ASRD01000064.1	49683	176101	PAGI-5	NZ_ASRD01000064.1	50691	176278	125411
PAPI-1	NZ_LT883143.1	5577659	5704200	PAGI-5	NZ_LT883143.1	5580243	5700599	120357
PAPI-1	NZ_JAUAWI010000010.1	296655	423509	PAGI-5	NZ_JAUAWI010000010.1	332876	419837	86962
PAPI-1	NZ_CP054845.1	891058	1018489	PAGI-5	NZ_CP054845.1	891344	1015893	124550
PAPI-1	NZ_CP058323.1	2777700	2905212	PAGI-5	NZ_CP058323.1	2778707	2850982	72276
PAPI-1	NZ_CP124664.1	5224101	5352111	PAGI-5	NZ_CP124664.1	5226703	5348439	121737
PAPI-1	NZ_CP124664.1	5224101	5352111	PAGI-1	NZ_CP124664.1	5290820	5348064	57245
PAPI-1	NZ_CP113235.1	5476102	5604249	PAGI-5	NZ_CP113235.1	5478712	5600564	121853
PAPI-1	NZ_CP113235.1	5476102	5604249	PAGI-1	NZ_CP113235.1	5556608	5597924	41317
PAPI-1	NZ_LLQU01000003.1	99952	228303	PAGI-5	NZ_LLQU01000003.1	100960	227764	126805
PAPI-1	NZ_KI518996.1	196623	325093	PAGI-5	NZ_KI518996.1	197630	322419	124790
PAPI-1	NZ_JTRP01000001.1	409432	538193	PAGI-5	NZ_JTRP01000001.1	412036	534519	122484
PAPI-1	NZ_LLNJ01000056.1	249980	378766	PAGI-5	NZ_LLNJ01000056.1	252567	375104	122538
PAPI-1	NZ_JTSB01000001.1	160977	289988	PAGI-5	NZ_JTSB01000001.1	161262	289963	128702
PAPI-1	NZ_CP135174.1	4514801	4643895	PAGI-5	NZ_CP135174.1	4521236	4640210	118975
PAPI-1	NZ_JAXCOB010000004.1	293151	422785	PAGI-5	NZ_JAXCOB010000004.1	295738	421686	125949
PAPI-1	NZ_CP072783.1	1800442	1930141	PAGI-5	NZ_CP072783.1	1800727	1929724	128998
PAPI-1	NZ_CP115191.1	4952596	5082420	PAGI-5	NZ_CP115191.1	4955199	5078747	123549
PAPI-1	NZ_CP115191.1	4952596	5082420	PAGI-1	NZ_CP115191.1	5014723	5064532	49810
PAPI-1	NZ_JASMQY010000003.1	292840	422672	PAGI-5	NZ_JASMQY010000003.1	295444	418999	123556
PAPI-1	NZ_CP115226.1	1095002	1224838	PAGI-5	NZ_CP115226.1	1097606	1221164	123559
PAPI-1	NZ_CP173219.1	5279819	5409660	PAGI-5	NZ_CP173219.1	5282423	5405986	123564
PAPI-1	NZ_CP173219.1	5279819	5409660	PAGI-1	NZ_CP173219.1	5341953	5391770	49818
PAPI-1	NZ_CP028162.1	2401117	2530981	LESGI-3	NZ_CP028162.1	2421350	2533402	109632
PAPI-1	NZ_CP028162.1	2401117	2530981	PAGI-2	NZ_CP028162.1	2394099	2559950	129865
PAPI-1	NZ_JAUAWH010000003.1	68475	198718	PAGI-5	NZ_JAUAWH010000003.1	69483	162542	93060
PAPI-1	NZ_JAUAWJ010000004.1	77998	208241	PAGI-5	NZ_JAUAWJ010000004.1	79006	172065	93060
PAPI-1	NZ_JAUAWK010000005.1	3993800	4124043	PAGI-5	NZ_JAUAWK010000005.1	3994808	4087867	93060
PAPI-1	NZ_CP061780.1	609038	739479	PAGI-5	NZ_CP061780.1	609037	735806	126769
PAPI-1	NZ_JBIGKK010000002.1	6366309	6496822	PAGI-5	NZ_JBIGKK010000002.1	6368911	6493125	124215
PAPI-1	NZ_CP150882.1	4754167	4885202	LESGI-3	NZ_CP150882.1	4763526	4862972	99447
PAPI-1	NZ_CP150882.1	4754167	4885202	PAGI-2	NZ_CP150882.1	4751084	4862916	108750
PAPI-1	NZ_CP166821.1	5410309	5541389	PAGI-5	NZ_CP166821.1	5412913	5537715	124803
PAPI-1	NZ_CP150883.1	2396399	2527499	LESGI-3	NZ_CP150883.1	2416792	2529920	110708
PAPI-1	NZ_RWPB01000007.1	75596	206901	PAGI-5	NZ_RWPB01000007.1	78189	203230	125042
PAPI-1	NZ_CP065867.1	4632232	4763542	PAGI-5	NZ_CP065867.1	4634834	4759840	125007
PAPI-1	NZ_RXAX01000001.1	888887	1020501	PAGI-5	NZ_RXAX01000001.1	891489	1016799	125311
PAPI-1	NZ_CP158570.1	4784415	4916156	PAGI-5	NZ_CP158570.1	4784415	4912494	128080
PAPI-1	NZ_CP158570.1	4784415	4916156	PAGI-1	NZ_CP158570.1	4779180	4847101	62687
PAPI-1	NZ_LT883143.1	5041594	5173396	LESGI-3	NZ_LT883143.1	5043180	5191790	130217
PAPI-1	NZ_LT883143.1	5041594	5173396	PAGI-2	NZ_LT883143.1	5043180	5191790	130217
PAPI-1	NZ_CP150883.1	5920873	6053021	PAGI-5	NZ_CP150883.1	5923474	6048473	125000
PAPI-1	NZ_CP116934.1	5565236	5697417	PAGI-5	NZ_CP116934.1	5567432	5693733	126302
PAPI-1	NZ_CP116934.1	5565236	5697417	PAGI-1	NZ_CP116934.1	5649779	5691093	41315
PAPI-1	NZ_CP115249.1	2084076	2216264	PAGI-5	NZ_CP115249.1	2086270	2212579	126310
PAPI-1	NZ_CP115249.1	2084076	2216264	PAGI-1	NZ_CP115249.1	2168619	2209939	41321
PAPI-1	NZ_CP093028.1	5680350	5812669	PAGI-5	NZ_CP093028.1	5682954	5808995	126042
PAPI-1	NZ_RWZR01000004.1	162769	295502	PAGI-5	NZ_RWZR01000004.1	165682	291800	126119
PAPI-1	NZ_CP118564.1	5205363	5338154	PAGI-5	NZ_CP118564.1	5207947	5334553	126607
PAPI-1	NZ_JAIWRD010000004.1	294682	427473	PAGI-5	NZ_JAIWRD010000004.1	297266	423872	126607
PAPI-1	NZ_QZXG01000022.1	225244	358114	PAGI-5	NZ_QZXG01000022.1	228157	354412	126256
PAPI-1	NZ_QZXF01000002.1	225130	358114	PAGI-5	NZ_QZXF01000002.1	228043	354412	126370
PAPI-1	NZ_QZXJ01000170.1	225414	358398	PAGI-5	NZ_QZXJ01000170.1	228327	354696	126370
PAPI-1	NZ_JAOXLD010000004.1	124572	257656	PAGI-5	NZ_JAOXLD010000004.1	127485	253955	126471
PAPI-1	NZ_JAHERG010000004.1	254683	388534	PAGI-5	NZ_JAHERG010000004.1	256879	384849	127971
PAPI-1	NZ_CP050325.1	5189883	5323911	PAGI-5	NZ_CP050325.1	5192467	5320310	127844
PAPI-1	NZ_KK213261.1	238999	373455	PAGI-5	NZ_KK213261.1	241600	369758	128159
PAPI-1	NZ_CP136399.1	5559464	5694044	PAGI-5	NZ_CP136399.1	5562167	5690371	128205
PAPI-1	NZ_CP053687.1	4623862	4758589	PAGI-5	NZ_CP053687.1	4626466	4754915	128450
PAPI-1	NZ_MWYK01000004.1	294605	429715	PAGI-5	NZ_MWYK01000004.1	296801	426042	129242
PAPI-1	NZ_CP137510.1	4602262	4737455	PAGI-5	NZ_CP137510.1	4604846	4733854	129009
PAPI-1	NZ_CP028917.1	4868478	5003890	LESGI-3	NZ_CP028917.1	4860000	4981802	113325
PAPI-1	NZ_CP028917.1	4868478	5003890	PAGI-2	NZ_CP028917.1	4860650	4983824	115347
PAPI-1	NZ_CP086213.1	2594936	2730780	LESGI-3	NZ_CP086213.1	2615171	2737951	115610
PAPI-1	NZ_CP056089.1	4427439	4563567	PAGI-2	NZ_CP056089.1	4418839	4541329	113891
PAPI-1	NZ_CP169522.1	2911193	3047322	PAGI-2	NZ_CP169522.1	2903787	3025083	113891
PAPI-1	NZ_JBIGKI010000002.1	2470746	2607121	LESGI-3	NZ_JBIGKI010000002.1	2480097	2585051	104955
PAPI-1	NZ_CP140615.1	5775555	5912129	PAGI-5	NZ_CP140615.1	5777748	5908444	130697
PAPI-1	NZ_CP140615.1	5775555	5912129	PAGI-1	NZ_CP140615.1	5864659	5905805	41147
PAPI-1	NZ_CP050335.1	5226255	5363000	PAGI-5	NZ_CP050335.1	5228839	5359399	130561
PAPI-1	NZ_KK111836.1	75658	212404	PAGI-5	NZ_KK111836.1	78270	183163	104894
PAPI-1	NZ_CP116933.1	5539265	5677936	PAGI-1	NZ_CP116933.1	5619452	5668265	48814
PAPI-1	NZ_CP115242.1	5072002	5210924	LESGI-3	NZ_CP115242.1	5088843	5188852	100010
PAPI-1	NZ_CP115242.1	5072002	5210924	PAGI-2	NZ_CP115242.1	5068536	5216076	138923
PAPI-1	NZ_CP115278.1	3722264	3861186	LESGI-3	NZ_CP115278.1	3739105	3839114	100010
PAPI-1	NZ_KI518709.1	3173002	3311924	LESGI-3	NZ_KI518709.1	3189843	3289852	100010
PAPI-1	NZ_CP173219.1	2049531	2188512	LESGI-3	NZ_CP173219.1	2069764	2190933	118749
PAPI-1	NZ_JAATII010000001.1	2395955	2534941	LESGI-3	NZ_JAATII010000001.1	2416190	2537362	118752
PAPI-1	NZ_CP093358.1	2322166	2461155	LESGI-3	NZ_CP093358.1	2342401	2463576	118755
PAPI-1	NZ_QMGO01000001.1	6155413	6294409	LESGI-3	NZ_QMGO01000001.1	6175646	6296830	118764
PAPI-1	NZ_KI914530.1	2387186	2526183	LESGI-3	NZ_KI914530.1	2407419	2528604	118765
PAPI-1	NZ_NRFV01000002.1	320313	459374	PAGI-4	NZ_NRFV01000002.1	320093	346184	25872
PAPI-1	NZ_CP146219.1	2675231	2814293	LESGI-3	NZ_CP146219.1	2692072	2792063	99992
PAPI-1	NZ_CP146219.1	2675231	2814293	PAGI-2	NZ_CP146219.1	2671766	2792007	116777
PAPI-1	NZ_CP143899.1	1121703	1260789	LESGI-3	NZ_CP143899.1	1138544	1238557	100014
PAPI-1	NZ_CP143899.1	1121703	1260789	PAGI-2	NZ_CP143899.1	1118237	1265941	139087
PAPI-1	NZ_CP143897.1	5016949	5156036	LESGI-3	NZ_CP143897.1	5033791	5133803	100013
PAPI-1	NZ_CP143897.1	5016949	5156036	PAGI-2	NZ_CP143897.1	5013483	5161188	139088
PAPI-1	NZ_KI519017.1	2628484	2767575	LESGI-3	NZ_KI519017.1	2645325	2745343	100019
PAPI-1	NZ_KI519017.1	2628484	2767575	PAGI-2	NZ_KI519017.1	2625018	2772727	139092
PAPI-1	NZ_CP118566.1	2342600	2481710	LESGI-3	NZ_CP118566.1	2362995	2484131	118716
PAPI-1	NZ_CP118566.1	2342600	2481710	PAGI-2	NZ_CP118566.1	2335584	2510533	139111
PAPI-1	NZ_CP136909.1	2388318	2527447	LESGI-3	NZ_CP136909.1	2408711	2529868	118737
PAPI-1	NZ_CP136909.1	2388318	2527447	PAGI-2	NZ_CP136909.1	2381300	2556265	139130
PAPI-1	NZ_CP017353.1	5102476	5241614	LESGI-3	NZ_CP017353.1	5122870	5244035	118745
PAPI-1	NZ_CP017353.1	5102476	5241614	PAGI-2	NZ_CP017353.1	5095492	5270430	139139
PAPI-1	NZ_CP166821.1	2382241	2521388	LESGI-3	NZ_CP166821.1	2402634	2523809	118755
PAPI-1	NZ_CP166821.1	2382241	2521388	PAGI-2	NZ_CP166821.1	2375223	2550206	139148
PAPI-1	NZ_CP143898.1	5307596	5446747	LESGI-3	NZ_CP143898.1	5327991	5449168	118757
PAPI-1	NZ_CP143898.1	5307596	5446747	PAGI-2	NZ_CP143898.1	5300612	5475564	139152
PAPI-1	NZ_CP130957.1	5542502	5681686	PAGI-1	NZ_CP130957.1	5623202	5672015	48814
PAPI-1	NZ_CP064399.1	4508777	4648173	LESGI-13	NZ_CP064399.1	4496143	4512163	3387
PAPI-1	NZ_JAQAQP010000001.1	562199	702535	PAGI-2	NZ_JAQAQP010000001.1	558733	682457	120259
PAPI-1	NZ_JAHERD010000001.1	1189012	1329570	PAGI-1	NZ_JAHERD010000001.1	1207245	1262217	54973
PAPI-1	NZ_JBIOAK010000004.1	3784736	3926269	LESGI-3	NZ_JBIOAK010000004.1	3804967	3928690	121303
PAPI-1	NZ_CP136539.1	4756642	4898367	LESGI-13	NZ_CP136539.1	4743587	4761789	5148
PAPI-1	NZ_CP071730.1	1270929	1412993	PAGI-4	NZ_CP071730.1	1384236	1409317	25082
PAPI-1	NZ_CP071731.1	1270920	1412984	PAGI-4	NZ_CP071731.1	1384227	1409308	25082
PAPI-1	NZ_CP115964.1	1270660	1412724	PAGI-4	NZ_CP115964.1	1383967	1409048	25082
PAPI-1	NZ_CP157581.1	5442149	5584905	PAGI-4	NZ_CP157581.1	5442871	5469733	26863
PAPI-1	NZ_CP157581.1	5442149	5584905	PAGI-1	NZ_CP157581.1	5448931	5491034	42104
PAPI-1	NZ_CP159883.1	2347011	2492669	LESGI-3	NZ_CP159883.1	2367405	2495090	125265
PAPI-1	NZ_CP159883.1	2347011	2492669	PAGI-2	NZ_CP159883.1	2339994	2516614	145659
PAPI-1	NZ_CP008871.2	4643935	4791060	LESGI-3	NZ_CP008871.2	4619984	4758371	114437
PAPI-1	NZ_CP008871.2	4643935	4791060	PAGI-5	NZ_CP008871.2	4682540	4780316	97777
PAPI-1	NZ_CP127016.1	1773049	1923282	LESGI-3	NZ_CP127016.1	1789890	1901210	111321
PAPI-1	NZ_QHCK01000002.1	6175934	6326232	LESGI-3	NZ_QHCK01000002.1	6196167	6328653	130066
PAPI-1	NZ_CP140615.1	2390957	2542918	LESGI-3	NZ_CP140615.1	2411351	2545339	131568
PAPI-1	NZ_CP138326.1	2636298	2791901	LESGI-3	NZ_CP138326.1	2637945	2767493	129549
PAPI-1	NZ_CP138326.1	2636298	2791901	PAGI-2	NZ_CP138326.1	2633374	2769644	133347
PAPI-1	NZ_RKJI01000001.1	4527436	4683120	LESGI-3	NZ_RKJI01000001.1	4544277	4660889	116613
PAPI-1	NZ_CP137495.1	2995991	3152240	PAGI-1	NZ_CP137495.1	3013367	3070325	56959
PAPI-1	NZ_CP028162.1	4789915	4953264	LESGI-3	NZ_CP028162.1	4816933	4923406	106474
PAPI-1	NZ_CP028162.1	4789915	4953264	PAGI-2	NZ_CP028162.1	4816933	4923406	106474
PAPI-1	NZ_CP120859.1	2079676	2248390	LESGI-3	NZ_CP120859.1	2111836	2220609	108774
PAPI-1	NZ_CP120859.1	2079676	2248390	PAGI-1	NZ_CP120859.1	2188176	2249059	60215
PAPI-1	NZ_JBIOAK010000004.1	609	172660	LESGI-3	NZ_JBIOAK010000004.1	45456	171942	126487
PAPI-1	NZ_CP109845.1	5577103	5749443	PAGI-5	NZ_CP109845.1	5658418	5738699	80282
PAPI-1	NZ_CP046406.2	4881258	5056695	PAGI-5	NZ_CP046406.2	4881257	4951080	69823
PAPI-1	NZ_CP046406.2	4881258	5056695	PAGI-1	NZ_CP046406.2	4876613	4936864	55607
LESGI-6	NZ_CP063237.1	6713047	6732649	PAGI-7	NZ_CP063237.1	6697711	6735355	19603
PAGI-11	NZ_CP030861.1	5695911	5697913	LESGI-11	NZ_CP030861.1	5660004	5697832	1922
PAGI-11	NZ_CP115242.1	3965222	3967224	LESGI-11	NZ_CP115242.1	3929304	3967143	1922
PAGI-11	NZ_CP115278.1	2559477	2561479	LESGI-11	NZ_CP115278.1	2523570	2561398	1922
PAGI-11	NZ_CP115296.1	42139	44141	LESGI-11	NZ_CP115296.1	6221	44060	1922
PAGI-11	NZ_CP143897.1	3937385	3939387	LESGI-11	NZ_CP143897.1	3901467	3939306	1922
PAGI-11	NZ_CP143899.1	42139	44141	LESGI-11	NZ_CP143899.1	6220	44060	1922
PAGI-11	NZ_CTFH01000045.1	41178	43180	LESGI-11	NZ_CTFH01000045.1	5271	43099	1922
PAGI-11	NZ_FRNW01000121.1	35968	37970	LESGI-11	NZ_FRNW01000121.1	61	37889	1922
PAGI-11	NZ_FRNZ01000054.1	35970	37972	LESGI-11	NZ_FRNZ01000054.1	63	37891	1922
PAGI-11	NZ_FROB01000180.1	35972	37974	LESGI-11	NZ_FROB01000180.1	65	37893	1922
PAGI-11	NZ_FRSC01000078.1	35970	37972	LESGI-11	NZ_FRSC01000078.1	63	37891	1922
PAGI-11	NZ_FRSF01000015.1	35974	37976	LESGI-11	NZ_FRSF01000015.1	67	37895	1922
PAGI-11	NZ_JACCIQ010000009.1	36051	38053	LESGI-11	NZ_JACCIQ010000009.1	144	37972	1922
PAGI-11	NZ_JAJDPZ010000027.1	36051	38053	LESGI-11	NZ_JAJDPZ010000027.1	144	37972	1922
PAGI-11	NZ_JAOZVP010000001.1	1124496	1126498	LESGI-11	NZ_JAOZVP010000001.1	1088589	1126417	1922
PAGI-11	NZ_JAPNKU010000057.1	36023	38025	LESGI-11	NZ_JAPNKU010000057.1	116	37944	1922
PAGI-11	NZ_JAPNKZ010000068.1	36045	38047	LESGI-11	NZ_JAPNKZ010000068.1	138	37966	1922
PAGI-11	NZ_JAPNLB010000049.1	36045	38047	LESGI-11	NZ_JAPNLB010000049.1	138	37966	1922
PAGI-11	NZ_JASMQL010000052.1	36001	38003	LESGI-11	NZ_JASMQL010000052.1	94	37922	1922
PAGI-11	NZ_JAUGQK010000005.1	36001	38003	LESGI-11	NZ_JAUGQK010000005.1	94	37922	1922
PAGI-11	NZ_JAWDIH010000011.1	36035	38037	LESGI-11	NZ_JAWDIH010000011.1	128	37956	1922
PAGI-11	NZ_JTPO01000032.1	35945	37947	LESGI-11	NZ_JTPO01000032.1	123	37866	1922
PAGI-11	NZ_JUAP01000075.1	35947	37949	LESGI-11	NZ_JUAP01000075.1	123	37868	1922
PAGI-11	NZ_JUAZ01000010.1	35944	37946	LESGI-11	NZ_JUAZ01000010.1	122	37865	1922
PAGI-11	NZ_KI519017.1	1492600	1494602	LESGI-11	NZ_KI519017.1	1453578	1494521	1922
PAGI-11	NZ_KV830059.1	35912	37914	LESGI-11	NZ_KV830059.1	90	37833	1922
PAGI-11	NZ_LLMT01000014.1	36163	38165	LESGI-11	NZ_LLMT01000014.1	256	38084	1922
PAGI-11	NZ_LLNG01000009.1	36163	38165	LESGI-11	NZ_LLNG01000009.1	256	38084	1922
PAGI-11	NZ_LR130528.1	3418924	3420926	LESGI-11	NZ_LR130528.1	3383160	3420845	1922
PAGI-11	NZ_LRYU01000009.1	36052	38054	LESGI-11	NZ_LRYU01000009.1	136	37973	1922
PAGI-11	NZ_LRYV01000010.1	36052	38054	LESGI-11	NZ_LRYV01000010.1	136	37973	1922
PAGI-11	NZ_MCMC01000006.1	36217	38219	LESGI-11	NZ_MCMC01000006.1	310	38138	1922
PAGI-11	NZ_MCMQ01000015.1	36222	38224	LESGI-11	NZ_MCMQ01000015.1	315	38143	1922
PAGI-11	NZ_MULF01000027.1	36051	38053	LESGI-11	NZ_MULF01000027.1	144	37972	1922
PAGI-11	NZ_MVBQ01000025.1	36051	38053	LESGI-11	NZ_MVBQ01000025.1	144	37972	1922
PAGI-11	NZ_MVBT01000039.1	36061	38063	LESGI-11	NZ_MVBT01000039.1	144	37982	1922
PAGI-11	NZ_MVBU01000023.1	36061	38063	LESGI-11	NZ_MVBU01000023.1	144	37982	1922
PAGI-11	NZ_NRBD01000019.1	36062	38064	LESGI-11	NZ_NRBD01000019.1	144	37983	1922
PAGI-11	NZ_NRBH01000026.1	36051	38053	LESGI-11	NZ_NRBH01000026.1	144	37972	1922
PAGI-11	NZ_NSMR01000015.1	36222	38224	LESGI-11	NZ_NSMR01000015.1	315	38143	1922
PAGI-11	NZ_NSMX01000016.1	36222	38224	LESGI-11	NZ_NSMX01000016.1	315	38143	1922
PAGI-11	NZ_NSNC01000018.1	40642	42644	LESGI-11	NZ_NSNC01000018.1	4989	42563	1922
PAGI-11	NZ_NSOY01000021.1	36194	38196	LESGI-11	NZ_NSOY01000021.1	287	38115	1922
PAGI-11	NZ_NSOZ01000020.1	36202	38204	LESGI-11	NZ_NSOZ01000020.1	295	38123	1922
PAGI-11	NZ_NSPA01000002.1	324743	326745	LESGI-11	NZ_NSPA01000002.1	274259	326664	1922
PAGI-11	NZ_NSPB01000019.1	36222	38224	LESGI-11	NZ_NSPB01000019.1	315	38143	1922
PAGI-11	NZ_NSPC01000016.1	36222	38224	LESGI-11	NZ_NSPC01000016.1	315	38143	1922
PAGI-11	NZ_NSPD01000018.1	36222	38224	LESGI-11	NZ_NSPD01000018.1	315	38143	1922
PAGI-11	NZ_NSPE01000018.1	36222	38224	LESGI-11	NZ_NSPE01000018.1	315	38143	1922
PAGI-11	NZ_NSPF01000021.1	36222	38224	LESGI-11	NZ_NSPF01000021.1	315	38143	1922
PAGI-11	NZ_NSPG01000009.1	36222	38224	LESGI-11	NZ_NSPG01000009.1	315	38143	1922
PAGI-11	NZ_NSQR01000021.1	36222	38223	LESGI-11	NZ_NSQR01000021.1	315	38142	1921
PAGI-11	NZ_NSWO01000017.1	36233	38235	LESGI-11	NZ_NSWO01000017.1	315	38154	1922
PAGI-11	NZ_NSZM01000016.1	36222	38224	LESGI-11	NZ_NSZM01000016.1	315	38143	1922
PAGI-11	NZ_NSZR01000019.1	36069	38071	LESGI-11	NZ_NSZR01000019.1	162	37990	1922
PAGI-11	NZ_NSZS01000027.1	40963	42965	LESGI-11	NZ_NSZS01000027.1	5136	42884	1922
PAGI-11	NZ_NSZT01000009.1	36233	38235	LESGI-11	NZ_NSZT01000009.1	315	38154	1922
PAGI-11	NZ_NSZU01000024.1	36245	38247	LESGI-11	NZ_NSZU01000024.1	338	38166	1922
PAGI-11	NZ_NSZW01000018.1	36233	38235	LESGI-11	NZ_NSZW01000018.1	315	38154	1922
PAGI-11	NZ_NTAJ01000005.1	36218	38220	LESGI-11	NZ_NTAJ01000005.1	311	38139	1922
PAGI-11	NZ_NTAP01000017.1	40811	42813	LESGI-11	NZ_NTAP01000017.1	5085	42732	1922
PAGI-11	NZ_QJGV01000020.1	36061	38063	LESGI-11	NZ_QJGV01000020.1	144	37982	1922
PAGI-11	NZ_RWLT01000017.1	36224	38226	LESGI-11	NZ_RWLT01000017.1	315	38145	1922
PAGI-11	NZ_RWRT01000015.1	36232	38234	LESGI-11	NZ_RWRT01000015.1	315	38153	1922
PAGI-11	NZ_RWTD01000010.1	252267	254269	LESGI-11	NZ_RWTD01000010.1	201938	254188	1922
PAGI-11	NZ_RWTE01000009.1	36315	38317	LESGI-11	NZ_RWTE01000009.1	397	38236	1922
PAGI-11	NZ_RWTF01000015.1	36349	38351	LESGI-11	NZ_RWTF01000015.1	431	38270	1922
PAGI-11	NZ_RWTG01000004.1	221415	223417	LESGI-11	NZ_RWTG01000004.1	180754	223336	1922
PAGI-11	NZ_RWTH01000009.1	252973	254975	LESGI-11	NZ_RWTH01000009.1	202665	254894	1922
PAGI-11	NZ_RWTI01000015.1	41189	43191	LESGI-11	NZ_RWTI01000015.1	5271	43110	1922
PAGI-11	NZ_RWTJ01000017.1	36278	38280	LESGI-11	NZ_RWTJ01000017.1	360	38199	1922
PAGI-11	NZ_RWUI01000014.1	36074	38076	LESGI-11	NZ_RWUI01000014.1	162	37995	1922
PAGI-11	NZ_RWVD01000017.1	36222	38224	LESGI-11	NZ_RWVD01000017.1	315	38143	1922
PAGI-11	NZ_RWZQ01000016.1	36222	38224	LESGI-11	NZ_RWZQ01000016.1	315	38143	1922
PAGI-11	NZ_RXSX01000004.1	35936	37938	LESGI-11	NZ_RXSX01000004.1	103	37857	1922
LESGI-11	NZ_CP017353.1	2181985	2222079	PAGI-6	NZ_CP017353.1	2196375	2241959	25705
LESGI-11	NZ_CP017353.1	5324839	5370906	PAGI-1	NZ_CP017353.1	5326595	5370786	44192
LESGI-11	NZ_CP030075.1	4526731	4572474	PAGI-1	NZ_CP030075.1	4528487	4572354	43868
LESGI-11	NZ_CP030861.1	6738872	6779976	PAGI-1	NZ_CP030861.1	6735341	6778738	39867
LESGI-11	NZ_CP046069.1	2422929	2468999	PAGI-1	NZ_CP046069.1	2424686	2468879	44194
LESGI-11	NZ_CP050327.1	3343642	3384798	PAGI-1	NZ_CP050327.1	3340112	3383561	39920
LESGI-11	NZ_CP093013.1	250592	286566	PAGI-1	NZ_CP093013.1	249989	285328	34737
LESGI-11	NZ_CP093020.1	2463251	2509321	PAGI-1	NZ_CP093020.1	2465008	2509201	44194
LESGI-11	NZ_CP093355.1	2463480	2509550	PAGI-1	NZ_CP093355.1	2465237	2509430	44194
LESGI-11	NZ_CP093357.1	2422954	2469024	PAGI-1	NZ_CP093357.1	2424711	2468904	44194
LESGI-11	NZ_CP093358.1	2544532	2590602	PAGI-1	NZ_CP093358.1	2546289	2590482	44194
LESGI-11	NZ_CP094677.1	567706	609631	PAGI-1	NZ_CP094677.1	564175	608943	41238
LESGI-11	NZ_CP094677.1	4936285	4974728	PAGI-1	NZ_CP094677.1	4936300	4974728	38429
LESGI-11	NZ_CP109843.1	2505227	2551297	PAGI-1	NZ_CP109843.1	2506984	2551177	44194
LESGI-11	NZ_CP115239.1	1363134	1412033	PAGI-1	NZ_CP115239.1	1364890	1411913	47024
LESGI-11	NZ_CP115275.1	1242783	1278757	PAGI-1	NZ_CP115275.1	1242180	1277519	34737
LESGI-11	NZ_CP115293.1	1338218	1384288	PAGI-1	NZ_CP115293.1	1339975	1384168	44194
LESGI-11	NZ_CP118641.1	2597372	2643438	PAGI-1	NZ_CP118641.1	2599128	2643318	44191
LESGI-11	NZ_CP134695.1	2550838	2588848	PAGI-1	NZ_CP134695.1	2552595	2588728	36134
LESGI-11	NZ_CP143897.1	4891596	4932703	PAGI-1	NZ_CP143897.1	4888065	4931465	39870
LESGI-11	NZ_CP143898.1	5529975	5576047	PAGI-1	NZ_CP143898.1	5531732	5575927	44196
LESGI-11	NZ_CP143899.1	996347	1037454	PAGI-1	NZ_CP143899.1	992816	1036216	39870
LESGI-11	NZ_CP173021.1	2709791	2755857	PAGI-1	NZ_CP173021.1	2711547	2755737	44191
LESGI-11	NZ_CP173022.1	2644736	2690802	PAGI-1	NZ_CP173022.1	2646492	2690682	44191
LESGI-11	NZ_CP173023.1	2644710	2690776	PAGI-1	NZ_CP173023.1	2646466	2690656	44191
LESGI-11	NZ_JAOZVP010000001.1	2238900	2280006	PAGI-1	NZ_JAOZVP010000001.1	2235369	2278768	39869
LESGI-11	NZ_JBIGKI010000002.1	2351204	2387178	PAGI-1	NZ_JBIGKI010000002.1	2350601	2385940	34737
LESGI-11	NZ_KI519017.1	2508566	2544238	PAGI-1	NZ_KI519017.1	2505035	2543000	34435
LESGI-11	NZ_KI914540.1	4370299	4410703	PAGI-1	NZ_KI914540.1	4370464	4410759	40240
LESGI-11	NZ_OX638564.1	2595487	2644136	PAGI-1	NZ_OX638564.1	2597243	2644016	46774
LESGI-11	NZ_OX638610.1	5004383	5045485	PAGI-1	NZ_OX638610.1	5000852	5044248	39866
LESGI-3	NC_011770.1	2796836	2907406	PAGI-2	NC_011770.1	2796634	2907882	110571
LESGI-3	NC_018080.1	2495158	2596968	PAGI-2	NC_018080.1	2494955	2597444	101811
LESGI-3	NC_023066.1	2754633	2865203	PAGI-2	NC_023066.1	2754431	2865679	110571
LESGI-3	NC_023149.1	2412309	2510876	PAGI-2	NC_023149.1	2384883	2537278	98568
LESGI-3	NZ_AJHI01000009.1	395306	497117	PAGI-2	NZ_AJHI01000009.1	395103	497593	101812
LESGI-3	NZ_AP014839.1	2416893	2514638	PAGI-2	NZ_AP014839.1	2389642	2541034	97746
LESGI-3	NZ_CAAKMQ010000110.1	71133	214194	PAGI-2	NZ_CAAKMQ010000110.1	50826	216346	143062
LESGI-3	NZ_CAAKMU010000101.1	71133	214194	PAGI-2	NZ_CAAKMU010000101.1	50826	216346	143062
LESGI-3	NZ_CABMLY010000024.1	168532	289704	PAGI-2	NZ_CABMLY010000024.1	141121	316041	121173
LESGI-3	NZ_CAKNCR010000005.1	199366	311986	PAGI-2	NZ_CAKNCR010000005.1	172115	343086	112621
LESGI-3	NZ_CANDNV010000001.1	2770745	2891902	PAGI-2	NZ_CANDNV010000001.1	2770542	2892378	121158
LESGI-3	NZ_CATOWP010000001.1	650748	763368	PAGI-2	NZ_CATOWP010000001.1	616800	794316	112621
LESGI-3	NZ_CATOWU010000005.1	84146	205228	PAGI-2	NZ_CATOWU010000005.1	56735	231625	121083
LESGI-3	NZ_CBXZ010000019.1	320604	418098	PAGI-2	NZ_CBXZ010000019.1	293350	444661	97495
LESGI-3	NZ_CGFY01000016.1	37601	135346	PAGI-2	NZ_CGFY01000016.1	10189	136310	97746
LESGI-3	NZ_CP006980.1	2746674	2857244	PAGI-2	NZ_CP006980.1	2746472	2857720	110571
LESGI-3	NZ_CP006981.1	2704441	2815010	PAGI-2	NZ_CP006981.1	2704239	2815486	110570
LESGI-3	NZ_CP006982.1	2796537	2907111	PAGI-2	NZ_CP006982.1	2796335	2907587	110575
LESGI-3	NZ_CP006983.1	2745688	2856258	PAGI-2	NZ_CP006983.1	2745486	2856734	110571
LESGI-3	NZ_CP006984.1	2746242	2856812	PAGI-2	NZ_CP006984.1	2746040	2857288	110571
LESGI-3	NZ_CP006985.1	2730716	2841286	PAGI-2	NZ_CP006985.1	2730514	2841762	110571
LESGI-3	NZ_CP008857.1	336927	459452	PAGI-2	NZ_CP008857.1	336724	459928	122526
LESGI-3	NZ_CP008866.2	2591570	2709647	PAGI-2	NZ_CP008866.2	2591367	2710123	118078
LESGI-3	NZ_CP008870.2	3498758	3599592	PAGI-2	NZ_CP008870.2	3498758	3601729	100835
LESGI-3	NZ_CP008871.2	4619984	4758371	PAGI-5	NZ_CP008871.2	4682540	4780316	75832
LESGI-3	NZ_CP010555.1	1388503	1505942	PAGI-2	NZ_CP010555.1	1388503	1507933	117440
LESGI-3	NZ_CP011857.1	2616930	2738086	PAGI-2	NZ_CP011857.1	2616727	2738562	121157
LESGI-3	NZ_CP013113.1	2668484	2768902	PAGI-2	NZ_CP013113.1	2668281	2769378	100419
LESGI-3	NZ_CP015377.1	4551357	4649766	PAGI-2	NZ_CP015377.1	4523946	4676164	98410
LESGI-3	NZ_CP017353.1	5122870	5244035	PAGI-2	NZ_CP017353.1	5095492	5270430	121166
LESGI-3	NZ_CP023255.1	302174	399919	PAGI-2	NZ_CP023255.1	274922	426475	97746
LESGI-3	NZ_CP024630.1	2752523	2852941	PAGI-2	NZ_CP024630.1	2752320	2853417	100419
LESGI-3	NZ_CP025050.1	2372966	2466234	PAGI-2	NZ_CP025050.1	2345715	2492793	93269
LESGI-3	NZ_CP028162.1	2421350	2533402	PAGI-2	NZ_CP028162.1	2394099	2559950	112053
LESGI-3	NZ_CP028162.1	4816933	4923406	PAGI-2	NZ_CP028162.1	4816933	4923406	106474
LESGI-3	NZ_CP028917.1	4860000	4981802	PAGI-2	NZ_CP028917.1	4860650	4983824	121153
LESGI-3	NZ_CP029088.1	2856367	2979147	PAGI-2	NZ_CP029088.1	2856164	2979147	122781
LESGI-3	NZ_CP029097.1	4399902	4499921	PAGI-2	NZ_CP029097.1	4399902	4501913	100020
LESGI-3	NZ_CP029605.1	2724379	2838555	PAGI-2	NZ_CP029605.1	2724176	2839030	114177
LESGI-3	NZ_CP030327.1	5882907	5982572	PAGI-2	NZ_CP030327.1	5882704	5983048	99666
LESGI-3	NZ_CP030861.1	10050	110057	PAGI-2	NZ_CP030861.1	10050	137441	100008
LESGI-3	NZ_CP030912.1	2808158	2930947	PAGI-2	NZ_CP030912.1	2807955	2930947	122790
LESGI-3	NZ_CP033684.1	2496650	2593119	PAGI-2	NZ_CP033684.1	2469210	2627802	96470
LESGI-3	NZ_CP033684.1	2892962	3007630	PAGI-2	NZ_CP033684.1	2892759	3008106	114669
LESGI-3	NZ_CP033771.1	393704	493723	PAGI-2	NZ_CP033771.1	393704	495714	100020
LESGI-3	NZ_CP033832.1	4279504	4400689	PAGI-2	NZ_CP033832.1	4279301	4401165	121186
LESGI-3	NZ_CP044006.1	2746130	2853598	PAGI-2	NZ_CP044006.1	2745927	2854074	107469
LESGI-3	NZ_CP045916.1	2693554	2800810	PAGI-2	NZ_CP045916.1	2693352	2801286	107257
LESGI-3	NZ_CP046060.1	2503744	2614047	PAGI-2	NZ_CP046060.1	2476492	2640443	110304
LESGI-3	NZ_CP046060.1	2924524	3077084	PAGI-2	NZ_CP046060.1	2921637	3077084	152561
LESGI-3	NZ_CP046061.1	2503744	2614047	PAGI-2	NZ_CP046061.1	2476492	2640443	110304
LESGI-3	NZ_CP046061.1	2924524	3077084	PAGI-2	NZ_CP046061.1	2921637	3077084	152561
LESGI-3	NZ_CP046402.2	636959	736978	PAGI-2	NZ_CP046402.2	616652	739130	100020
LESGI-3	NZ_CP046403.1	2943259	3067071	PAGI-2	NZ_CP046403.1	2943056	3067547	123813
LESGI-3	NZ_CP046404.1	3175774	3280195	PAGI-2	NZ_CP046404.1	3175571	3280671	104422
LESGI-3	NZ_CP050326.1	4446095	4546929	PAGI-2	NZ_CP050326.1	4446095	4549066	100835
LESGI-3	NZ_CP053687.1	1591181	1687230	PAGI-2	NZ_CP053687.1	1563770	1713629	96050
LESGI-3	NZ_CP056090.1	5474655	5574662	PAGI-2	NZ_CP056090.1	5474655	5576654	100008
LESGI-3	NZ_CP056092.1	2971408	3072417	PAGI-2	NZ_CP056092.1	2971205	3072893	101010
LESGI-3	NZ_CP056100.1	2773099	2887918	PAGI-2	NZ_CP056100.1	2772896	2888394	114820
LESGI-3	NZ_CP060243.1	2836523	2959303	PAGI-2	NZ_CP060243.1	2836320	2959303	122781
LESGI-3	NZ_CP061777.1	2147288	2250246	PAGI-2	NZ_CP061777.1	2120037	2277042	102959
LESGI-3	NZ_CP061777.1	2582917	2737493	PAGI-2	NZ_CP061777.1	2582714	2737493	154577
LESGI-3	NZ_CP061779.1	1391747	1485072	PAGI-2	NZ_CP061779.1	1364496	1511460	93326
LESGI-3	NZ_CP065966.1	6205468	6326624	PAGI-2	NZ_CP065966.1	6205265	6327100	121157
LESGI-3	NZ_CP068238.1	2269482	2375351	PAGI-2	NZ_CP068238.1	2241871	2396874	105870
LESGI-3	NZ_CP069177.1	4497915	4601675	PAGI-2	NZ_CP069177.1	4497915	4603667	103761
LESGI-3	NZ_CP080280.1	3769449	3869468	PAGI-2	NZ_CP080280.1	3769449	3871460	100020
LESGI-3	NZ_CP080369.1	3032373	3147032	PAGI-2	NZ_CP080369.1	3032170	3147508	114660
LESGI-3	NZ_CP082822.1	2736598	2849218	PAGI-2	NZ_CP082822.1	2736396	2854246	112621
LESGI-3	NZ_CP089063.1	2190641	2311771	PAGI-2	NZ_CP089063.1	2190438	2312247	121131
LESGI-3	NZ_CP092846.1	4159956	4274921	PAGI-2	NZ_CP092846.1	4146985	4274921	114966
LESGI-3	NZ_CP093024.1	534086	657679	PAGI-2	NZ_CP093024.1	534086	659671	123594
LESGI-3	NZ_CP093356.1	2745706	2860365	PAGI-2	NZ_CP093356.1	2745503	2860841	114660
LESGI-3	NZ_CP101912.1	2616944	2738100	PAGI-2	NZ_CP101912.1	2616741	2738576	121157
LESGI-3	NZ_CP104870.1	2771596	2892771	PAGI-2	NZ_CP104870.1	2771393	2893247	121176
LESGI-3	NZ_CP106681.1	2793932	2893951	PAGI-2	NZ_CP106681.1	2793932	2895943	100020
LESGI-3	NZ_CP106682.1	3695600	3796434	PAGI-2	NZ_CP106682.1	3695600	3798571	100835
LESGI-3	NZ_CP106744.1	2754116	2909113	PAGI-2	NZ_CP106744.1	2753913	2859001	104886
LESGI-3	NZ_CP106745.1	2462193	2572764	PAGI-2	NZ_CP106745.1	2461991	2573240	110572
LESGI-3	NZ_CP106784.1	2694735	2807355	PAGI-2	NZ_CP106784.1	2694533	2812383	112621
LESGI-3	NZ_CP107275.1	4583836	4699571	PAGI-2	NZ_CP107275.1	4583836	4701563	115736
LESGI-3	NZ_CP109845.1	2803491	2918159	PAGI-2	NZ_CP109845.1	2803288	2918635	114669
LESGI-3	NZ_CP110349.1	2925595	3046780	PAGI-2	NZ_CP110349.1	2925392	3047256	121186
LESGI-3	NZ_CP110353.1	2746173	2856743	PAGI-2	NZ_CP110353.1	2745971	2857219	110571
LESGI-3	NZ_CP113974.1	992191	1106859	PAGI-2	NZ_CP113974.1	991988	1107335	114669
LESGI-3	NZ_CP115191.1	1573453	1671199	PAGI-2	NZ_CP115191.1	1546040	1692721	97747
LESGI-3	NZ_CP115192.1	5615699	5713884	PAGI-2	NZ_CP115192.1	5588447	5740903	98186
LESGI-3	NZ_CP115192.1	6018979	6132828	PAGI-2	NZ_CP115192.1	6018777	6137856	113850
LESGI-3	NZ_CP115208.1	2520021	2638686	PAGI-2	NZ_CP115208.1	2492600	2665085	118666
LESGI-3	NZ_CP115223.1	2298580	2398589	PAGI-2	NZ_CP115223.1	2298580	2400581	100010
LESGI-3	NZ_CP115224.1	3049011	3149020	PAGI-2	NZ_CP115224.1	3049011	3151012	100010
LESGI-3	NZ_CP115231.1	559102	659121	PAGI-2	NZ_CP115231.1	559102	661113	100020
LESGI-3	NZ_CP115237.1	4051948	4166607	PAGI-2	NZ_CP115237.1	4051745	4167083	114660
LESGI-3	NZ_CP115239.1	1610899	1723192	PAGI-2	NZ_CP115239.1	1610697	1723192	112294
LESGI-3	NZ_CP115242.1	5088843	5188852	PAGI-2	NZ_CP115242.1	5068536	5216076	100010
LESGI-3	NZ_CP115259.1	4368066	4469874	PAGI-2	NZ_CP115259.1	4367863	4470350	101809
LESGI-3	NZ_CP115267.1	4784645	4885470	PAGI-2	NZ_CP115267.1	4784645	4887607	100826
LESGI-3	NZ_CP115284.1	6848912	6940456	PAGI-2	NZ_CP115284.1	6821661	6966782	91545
LESGI-3	NZ_CP116715.1	2751570	2874349	PAGI-2	NZ_CP116715.1	2751367	2874349	122780
LESGI-3	NZ_CP116720.1	2811311	2934091	PAGI-2	NZ_CP116720.1	2811108	2934091	122781
LESGI-3	NZ_CP116721.1	2857761	2981657	PAGI-2	NZ_CP116721.1	2857558	2981657	123897
LESGI-3	NZ_CP116722.1	2903980	3026769	PAGI-2	NZ_CP116722.1	2903777	3026769	122790
LESGI-3	NZ_CP116725.1	2852462	2977660	PAGI-2	NZ_CP116725.1	2852259	2977660	125199
LESGI-3	NZ_CP116727.1	2837850	2960630	PAGI-2	NZ_CP116727.1	2837647	2960630	122781
LESGI-3	NZ_CP117300.1	4159962	4274927	PAGI-2	NZ_CP117300.1	4146991	4274927	114966
LESGI-3	NZ_CP118566.1	2362995	2484131	PAGI-2	NZ_CP118566.1	2335584	2510533	121137
LESGI-3	NZ_CP120859.1	2111836	2220609	PAGI-1	NZ_CP120859.1	2188176	2249059	32434
LESGI-3	NZ_CP124658.1	2341678	2437727	PAGI-2	NZ_CP124658.1	2314267	2464046	96050
LESGI-3	NZ_CP124660.1	2905815	3026996	PAGI-2	NZ_CP124660.1	2905612	3027472	121182
LESGI-3	NZ_CP124660.1	5398751	5529034	PAGI-2	NZ_CP124660.1	5391331	5529034	130284
LESGI-3	NZ_CP130750.1	2645573	2752831	PAGI-2	NZ_CP130750.1	2645371	2753307	107259
LESGI-3	NZ_CP130751.1	2645558	2752817	PAGI-2	NZ_CP130751.1	2645356	2753293	107260
LESGI-3	NZ_CP130752.1	2645655	2752915	PAGI-2	NZ_CP130752.1	2645453	2753391	107261
LESGI-3	NZ_CP131781.1	2868809	2991589	PAGI-2	NZ_CP131781.1	2868606	2991589	122781
LESGI-3	NZ_CP131784.1	2703808	2853523	PAGI-2	NZ_CP131784.1	2703605	2853998	149716
LESGI-3	NZ_CP136399.1	2753391	2852764	PAGI-2	NZ_CP136399.1	2753188	2853240	99374
LESGI-3	NZ_CP136539.1	2657100	2778282	PAGI-2	NZ_CP136539.1	2656897	2778758	121183
LESGI-3	NZ_CP136909.1	2408711	2529868	PAGI-2	NZ_CP136909.1	2381300	2556265	121158
LESGI-3	NZ_CP138326.1	2156538	2270109	PAGI-2	NZ_CP138326.1	2156538	2272246	113572
LESGI-3	NZ_CP138326.1	2637945	2767493	PAGI-2	NZ_CP138326.1	2633374	2769644	129549
LESGI-3	NZ_CP141072.1	5289023	5408880	PAGI-2	NZ_CP141072.1	5289023	5410872	119858
LESGI-3	NZ_CP143645.1	2826481	2949261	PAGI-2	NZ_CP143645.1	2826278	2949261	122781
LESGI-3	NZ_CP143646.1	2831027	2953807	PAGI-2	NZ_CP143646.1	2830824	2953807	122781
LESGI-3	NZ_CP143647.1	2831445	2954225	PAGI-2	NZ_CP143647.1	2831242	2954225	122781
LESGI-3	NZ_CP143648.1	2831036	2953816	PAGI-2	NZ_CP143648.1	2830833	2953816	122781
LESGI-3	NZ_CP143649.1	2831011	2953791	PAGI-2	NZ_CP143649.1	2830808	2953791	122781
LESGI-3	NZ_CP143897.1	5033791	5133803	PAGI-2	NZ_CP143897.1	5013483	5161188	100013
LESGI-3	NZ_CP143898.1	5327991	5449168	PAGI-2	NZ_CP143898.1	5300612	5475564	121178
LESGI-3	NZ_CP143899.1	1138544	1238557	PAGI-2	NZ_CP143899.1	1118237	1265941	100014
LESGI-3	NZ_CP146219.1	73566	190288	PAGI-2	NZ_CP146219.1	73566	179655	106090
LESGI-3	NZ_CP146219.1	2692072	2792063	PAGI-2	NZ_CP146219.1	2671766	2792007	99936
LESGI-3	NZ_CP147557.1	2768459	2889644	PAGI-2	NZ_CP147557.1	2768256	2890120	121186
LESGI-3	NZ_CP147558.1	2768444	2889629	PAGI-2	NZ_CP147558.1	2768241	2890105	121186
LESGI-3	NZ_CP150882.1	4763526	4862972	PAGI-2	NZ_CP150882.1	4751084	4862916	99391
LESGI-3	NZ_CP150883.1	5368494	5473015	PAGI-2	NZ_CP150883.1	5368494	5473015	104522
LESGI-3	NZ_CP156078.1	2821191	2942376	PAGI-2	NZ_CP156078.1	2820988	2942852	121186
LESGI-3	NZ_CP157459.1	2410033	2531190	PAGI-2	NZ_CP157459.1	2382622	2557587	121158
LESGI-3	NZ_CP157460.1	2410877	2532034	PAGI-2	NZ_CP157460.1	2383466	2558431	121158
LESGI-3	NZ_CP159883.1	2367405	2495090	PAGI-2	NZ_CP159883.1	2339994	2516614	127686
LESGI-3	NZ_CP160311.1	2457033	2578190	PAGI-2	NZ_CP160311.1	2429624	2604609	121158
LESGI-3	NZ_CP166821.1	2402634	2523809	PAGI-2	NZ_CP166821.1	2375223	2550206	121176
LESGI-3	NZ_CP173021.1	2932349	3063690	PAGI-2	NZ_CP173021.1	2932146	3063690	131342
LESGI-3	NZ_CTFH01000055.1	203	121378	PAGI-2	NZ_CTFH01000055.1	1	147774	121176
LESGI-3	NZ_JAATIK010000001.1	4446089	4546923	PAGI-2	NZ_JAATIK010000001.1	4446089	4549060	100835
LESGI-3	NZ_JACEQD010000003.1	117593	217611	PAGI-2	NZ_JACEQD010000003.1	95822	219763	100019
LESGI-3	NZ_JACEQK010000001.1	115101	226418	PAGI-2	NZ_JACEQK010000001.1	94794	228414	111318
LESGI-3	NZ_JACEUY010000002.1	156450	254196	PAGI-2	NZ_JACEUY010000002.1	129037	275718	97747
LESGI-3	NZ_JACWGN010000005.1	2199223	2301809	PAGI-2	NZ_JACWGN010000005.1	2199020	2301809	102587
LESGI-3	NZ_JACWGQ010000001.1	2633246	2778158	PAGI-2	NZ_JACWGQ010000001.1	2633246	2782341	144913
LESGI-3	NZ_JACWGX010000003.1	208340	306588	PAGI-2	NZ_JACWGX010000003.1	181392	333714	98249
LESGI-3	NZ_JACWGX010000003.1	616731	729344	PAGI-2	NZ_JACWGX010000003.1	616528	734371	112614
LESGI-3	NZ_JACWGZ010000003.1	914687	1027299	PAGI-2	NZ_JACWGZ010000003.1	887579	1058194	112613
LESGI-3	NZ_JACWID010000001.1	199931	300765	PAGI-2	NZ_JACWID010000001.1	199931	302902	100835
LESGI-3	NZ_JAFBXZ010000002.1	203	97949	PAGI-2	NZ_JAFBXZ010000002.1	1	119471	97747
LESGI-3	NZ_JAFBYE010000007.1	203	97949	PAGI-2	NZ_JAFBYE010000007.1	1	119471	97747
LESGI-3	NZ_JAFBYZ010000003.1	203	97949	PAGI-2	NZ_JAFBYZ010000003.1	1	119471	97747
LESGI-3	NZ_JAFBZK010000002.1	69225	170177	PAGI-2	NZ_JAFBZK010000002.1	56249	172152	100953
LESGI-3	NZ_JAFCHM010000001.1	2877255	2977080	PAGI-2	NZ_JAFCHM010000001.1	2849836	3003408	99826
LESGI-3	NZ_JAGFKM010000004.1	156256	254002	PAGI-2	NZ_JAGFKM010000004.1	128843	275524	97747
LESGI-3	NZ_JAGFKP010000004.1	156262	254008	PAGI-2	NZ_JAGFKP010000004.1	128849	275530	97747
LESGI-3	NZ_JAGXFB010000002.1	396499	489818	PAGI-2	NZ_JAGXFB010000002.1	369391	516161	93320
LESGI-3	NZ_JAGXLY010000053.1	41910	139656	PAGI-2	NZ_JAGXLY010000053.1	14497	161178	97747
LESGI-3	NZ_JAGXMH010000051.1	41877	139623	PAGI-2	NZ_JAGXMH010000051.1	14464	161145	97747
LESGI-3	NZ_JAGXMQ010000019.1	522412	626839	PAGI-2	NZ_JAGXMQ010000019.1	522209	627315	104428
LESGI-3	NZ_JAGXMT010000063.1	4801	100851	PAGI-2	NZ_JAGXMT010000063.1	1	127244	96051
LESGI-3	NZ_JAHEQZ010000001.1	2973410	3096190	PAGI-2	NZ_JAHEQZ010000001.1	2973207	3096190	122781
LESGI-3	NZ_JAHERD010000002.1	1201481	1302926	PAGI-2	NZ_JAHERD010000002.1	1174070	1329325	101446
LESGI-3	NZ_JAHERN010000001.1	2467445	2590225	PAGI-2	NZ_JAHERN010000001.1	2440033	2611891	122781
LESGI-3	NZ_JAHERP010000001.1	5822884	5922006	PAGI-2	NZ_JAHERP010000001.1	5795632	5948564	99123
LESGI-3	NZ_JAHERS010000001.1	4965225	5090071	PAGI-2	NZ_JAHERS010000001.1	4965022	5090547	124847
LESGI-3	NZ_JAHWAZ010000003.1	361	122144	PAGI-2	NZ_JAHWAZ010000003.1	1	148547	121784
LESGI-3	NZ_JAHWBF010000002.1	301915	423698	PAGI-2	NZ_JAHWBF010000002.1	274666	450101	121784
LESGI-3	NZ_JAHWUT010000002.1	362030	456168	PAGI-2	NZ_JAHWUT010000002.1	334618	487118	94139
LESGI-3	NZ_JAHWVA010000002.1	362030	456168	PAGI-2	NZ_JAHWVA010000002.1	334618	487118	94139
LESGI-3	NZ_JAIQJL010000002.1	391204	485436	PAGI-2	NZ_JAIQJL010000002.1	363785	511746	94233
LESGI-3	NZ_JAIQKX010000003.1	98290	198309	PAGI-2	NZ_JAIQKX010000003.1	76519	200461	100020
LESGI-3	NZ_JAJBHQ010000001.1	874132	991577	PAGI-2	NZ_JAJBHQ010000001.1	868050	991521	117390
LESGI-3	NZ_JAJBHS010000001.1	6218115	6340895	PAGI-2	NZ_JAJBHS010000001.1	6190703	6362561	122781
LESGI-3	NZ_JAJDQN010000002.1	40489	140508	PAGI-2	NZ_JAJDQN010000002.1	20183	142660	100020
LESGI-3	NZ_JAJDQR010000001.1	425910	540577	PAGI-2	NZ_JAJDQR010000001.1	425707	541053	114668
LESGI-3	NZ_JAJDRJ010000007.1	84213	205398	PAGI-2	NZ_JAJDRJ010000007.1	56802	219891	121186
LESGI-3	NZ_JAJDRQ010000001.1	406706	527457	PAGI-2	NZ_JAJDRQ010000001.1	379294	553853	120752
LESGI-3	NZ_JAJPKX010000002.1	632356	747024	PAGI-2	NZ_JAJPKX010000002.1	632153	747500	114669
LESGI-3	NZ_JAJPKY010000001.1	632356	747024	PAGI-2	NZ_JAJPKY010000001.1	632153	747500	114669
LESGI-3	NZ_JAJPLY010000004.1	291203	405862	PAGI-2	NZ_JAJPLY010000004.1	291000	406338	114660
LESGI-3	NZ_JAJPNX010000003.1	365156	466122	PAGI-2	NZ_JAJPNX010000003.1	337894	492684	100967
LESGI-3	NZ_JAKLAL010000004.1	156306	254052	PAGI-2	NZ_JAKLAL010000004.1	128893	275574	97747
LESGI-3	NZ_JAKRGR010000003.1	341394	462550	PAGI-2	NZ_JAKRGR010000003.1	313984	463026	121157
LESGI-3	NZ_JAKVDK010000001.1	6567678	6691617	PAGI-2	NZ_JAKVDK010000001.1	6567678	6693609	123940
LESGI-3	NZ_JALF01000001.1	2669856	2770647	PAGI-2	NZ_JALF01000001.1	2669856	2772784	100792
LESGI-3	NZ_JALJNQ010000002.1	400981	508240	PAGI-2	NZ_JALJNQ010000002.1	373570	534638	107260
LESGI-3	NZ_JAMDFM010000006.1	75876	175867	PAGI-2	NZ_JAMDFM010000006.1	55570	177859	99992
LESGI-3	NZ_JAMKXN010000001.1	362581	483766	PAGI-2	NZ_JAMKXN010000001.1	335162	510094	121186
LESGI-3	NZ_JANTQN010000001.1	317027	413076	PAGI-2	NZ_JANTQN010000001.1	289616	439475	96050
LESGI-3	NZ_JAOCKQ010000005.1	104470	205456	PAGI-2	NZ_JAOCKQ010000005.1	91480	207431	100987
LESGI-3	NZ_JAOCKR010000001.1	16767	117753	PAGI-2	NZ_JAOCKR010000001.1	3777	119728	100987
LESGI-3	NZ_JAOUSZ010000001.1	946481	1064476	PAGI-2	NZ_JAOUSZ010000001.1	946278	1064952	117996
LESGI-3	NZ_JAOVYS010000001.1	2846286	2960954	PAGI-2	NZ_JAOVYS010000001.1	2846083	2961430	114669
LESGI-3	NZ_JAOXKG010000003.1	198998	303800	PAGI-2	NZ_JAOXKG010000003.1	198795	304276	104803
LESGI-3	NZ_JAPTZH010000012.1	53289	154114	PAGI-2	NZ_JAPTZH010000012.1	40299	156251	100826
LESGI-3	NZ_JAQAPV010000003.1	1201586	1303031	PAGI-2	NZ_JAQAPV010000003.1	1174175	1329430	101446
LESGI-3	NZ_JAQAPZ010000001.1	2676765	2783589	PAGI-2	NZ_JAQAPZ010000001.1	2649513	2809987	106825
LESGI-3	NZ_JAQAQG010000002.1	611884	729329	PAGI-2	NZ_JAQAQG010000002.1	605802	731481	117446
LESGI-3	NZ_JAQAQJ010000001.1	5821974	5921096	PAGI-2	NZ_JAQAQJ010000001.1	5794722	5947654	99123
LESGI-3	NZ_JAQAQL010000001.1	608132	729888	PAGI-2	NZ_JAQAQL010000001.1	608132	731880	121757
LESGI-3	NZ_JARBCU010000001.1	761496	882681	PAGI-2	NZ_JARBCU010000001.1	761293	883157	121186
LESGI-3	NZ_JARDUU010000001.1	313142	413133	PAGI-2	NZ_JARDUU010000001.1	313142	415125	99992
LESGI-3	NZ_JARDVR010000001.1	400957	522142	PAGI-2	NZ_JARDVR010000001.1	400754	522618	121186
LESGI-3	NZ_JAREJR010000003.1	172279	273104	PAGI-2	NZ_JAREJR010000003.1	172279	275241	100826
LESGI-3	NZ_JASGBM010000014.1	50046	147774	PAGI-2	NZ_JASGBM010000014.1	49742	174109	97729
LESGI-3	NZ_JASKVA010000022.1	154875	258644	PAGI-2	NZ_JASKVA010000022.1	154875	260636	103770
LESGI-3	NZ_JASKVB010000019.1	154873	258642	PAGI-2	NZ_JASKVB010000019.1	154873	260634	103770
LESGI-3	NZ_JASMQT010000001.1	84114	181860	PAGI-2	NZ_JASMQT010000001.1	56701	203382	97747
LESGI-3	NZ_JASMQX010000014.1	203	97949	PAGI-2	NZ_JASMQX010000014.1	1	119471	97747
LESGI-3	NZ_JASMQZ010000003.1	203	97949	PAGI-2	NZ_JASMQZ010000003.1	1	119471	97747
LESGI-3	NZ_JASTXA010000003.1	394769	507389	PAGI-2	NZ_JASTXA010000003.1	367520	538504	112621
LESGI-3	NZ_JAUEEP010000001.1	1155603	1270271	PAGI-2	NZ_JAUEEP010000001.1	1155400	1270747	114669
LESGI-3	NZ_JAUEEU010000003.1	154076	251822	PAGI-2	NZ_JAUEEU010000003.1	126663	273344	97747
LESGI-3	NZ_JAUEEV010000005.1	203	97949	PAGI-2	NZ_JAUEEV010000005.1	1	119471	97747
LESGI-3	NZ_JAUEEX010000003.1	156256	254002	PAGI-2	NZ_JAUEEX010000003.1	128843	275524	97747
LESGI-3	NZ_JAUEFD010000016.1	523	121680	PAGI-2	NZ_JAUEFD010000016.1	1	148077	121158
LESGI-3	NZ_JAUEFE010000014.1	203	97949	PAGI-2	NZ_JAUEFE010000014.1	1	119471	97747
LESGI-3	NZ_JAUEFH010000002.1	114536	257973	PAGI-2	NZ_JAUEFH010000002.1	94229	257973	143438
LESGI-3	NZ_JAUEFS010000004.1	156262	254008	PAGI-2	NZ_JAUEFS010000004.1	128849	275530	97747
LESGI-3	NZ_JAUEFV010000001.1	28594	134683	PAGI-2	NZ_JAUEFV010000001.1	29233	168470	105451
LESGI-3	NZ_JAVFEK010000001.1	693485	811486	PAGI-2	NZ_JAVFEK010000001.1	693282	811962	118002
LESGI-3	NZ_JAVFEO010000001.1	131353	231372	PAGI-2	NZ_JAVFEO010000001.1	109582	233524	100020
LESGI-3	NZ_JAVFHH010000001.1	114838	214857	PAGI-2	NZ_JAVFHH010000001.1	94531	217009	100020
LESGI-3	NZ_JAWLPJ010000007.1	84100	177342	PAGI-2	NZ_JAWLPJ010000007.1	56680	203735	93243
LESGI-3	NZ_JAWPMH010000001.1	594834	717482	PAGI-2	NZ_JAWPMH010000001.1	594631	717958	122649
LESGI-3	NZ_JAXCMM010000003.1	394802	516585	PAGI-2	NZ_JAXCMM010000003.1	367393	542988	121784
LESGI-3	NZ_JAXCPH010000002.1	870614	988556	PAGI-2	NZ_JAXCPH010000002.1	870411	989032	117943
LESGI-3	NZ_JAZHAQ010000002.1	1521272	1638032	PAGI-2	NZ_JAZHAQ010000002.1	1493851	1664430	116761
LESGI-3	NZ_JAZHAR010000001.1	312024	408073	PAGI-2	NZ_JAZHAR010000001.1	284613	434472	96050
LESGI-3	NZ_JBCIVR010000009.1	42786	175272	PAGI-2	NZ_JBCIVR010000009.1	15535	189759	132487
LESGI-3	NZ_JBCIXQ010000008.1	82529	182538	PAGI-2	NZ_JBCIXQ010000008.1	62222	184690	100010
LESGI-3	NZ_JBEVAR010000004.1	21700	127958	PAGI-2	NZ_JBEVAR010000004.1	1	126528	104829
LESGI-3	NZ_JMKR01000006.1	943118	1043106	PAGI-2	NZ_JMKR01000006.1	943118	1045098	99989
LESGI-3	NZ_JPFB01000001.1	2419190	2516936	PAGI-2	NZ_JPFB01000001.1	2391777	2538458	97747
LESGI-3	NZ_JTMD01000029.1	7126	111553	PAGI-2	NZ_JTMD01000029.1	6923	112029	104428
LESGI-3	NZ_JTMY01000036.1	110060	201474	PAGI-2	NZ_JTMY01000036.1	82648	223621	91415
LESGI-3	NZ_JTMZ01000002.1	4961	126118	PAGI-2	NZ_JTMZ01000002.1	1	152515	121158
LESGI-3	NZ_JTSJ01000040.1	4895	104021	PAGI-2	NZ_JTSJ01000040.1	1	130419	99127
LESGI-3	NZ_JTSK01000008.1	168539	267665	PAGI-2	NZ_JTSK01000008.1	141127	294063	99127
LESGI-3	NZ_JTTI01000003.1	1226	98972	PAGI-2	NZ_JTTI01000003.1	1	120494	97747
LESGI-3	NZ_JTTS01000003.1	117561	238718	PAGI-2	NZ_JTTS01000003.1	90150	265115	121158
LESGI-3	NZ_JTWK01000026.1	41567	139313	PAGI-2	NZ_JTWK01000026.1	14314	160995	97747
LESGI-3	NZ_JTWW01000054.1	4894	126079	PAGI-2	NZ_JTWW01000054.1	7	152467	121186
LESGI-3	NZ_JTXU01000006.1	352903	471182	PAGI-2	NZ_JTXU01000006.1	325493	497578	118280
LESGI-3	NZ_JTYB01000030.1	99824	211142	PAGI-2	NZ_JTYB01000030.1	79517	213294	111319
LESGI-3	NZ_JTYY01000003.1	400396	493664	PAGI-2	NZ_JTYY01000003.1	373145	520223	93269
LESGI-3	NZ_JTZZ01000018.1	42321	146748	PAGI-2	NZ_JTZZ01000018.1	42118	147224	104428
LESGI-3	NZ_JUAB01000015.1	25531	129963	PAGI-2	NZ_JUAB01000015.1	25328	130439	104433
LESGI-3	NZ_JUAF01000025.1	4715	98514	PAGI-2	NZ_JUAF01000025.1	1	169098	93800
LESGI-3	NZ_JVCT01000079.1	347	117107	PAGI-2	NZ_JVCT01000079.1	1	143583	116761
LESGI-3	NZ_KI517348.1	518746	644757	PAGI-2	NZ_KI517348.1	518746	646749	126012
LESGI-3	NZ_KI518678.1	1976997	2098182	PAGI-2	NZ_KI518678.1	1976794	2098658	121186
LESGI-3	NZ_KI518716.1	2746609	2861268	PAGI-2	NZ_KI518716.1	2746406	2861744	114660
LESGI-3	NZ_KI518719.1	2756108	2870767	PAGI-2	NZ_KI518719.1	2755905	2871243	114660
LESGI-3	NZ_KI518758.1	2682869	2800949	PAGI-2	NZ_KI518758.1	2682666	2801425	118081
LESGI-3	NZ_KI518781.1	1174293	1295450	PAGI-2	NZ_KI518781.1	1146882	1321847	121158
LESGI-3	NZ_KI518856.1	1816820	1944515	PAGI-2	NZ_KI518856.1	1816617	1944991	127696
LESGI-3	NZ_KI518951.1	676154	790823	PAGI-2	NZ_KI518951.1	648903	817378	114670
LESGI-3	NZ_KI518996.1	2441982	2563157	PAGI-2	NZ_KI518996.1	2441779	2563633	121176
LESGI-3	NZ_KI519017.1	2645325	2745343	PAGI-2	NZ_KI519017.1	2625018	2772727	100019
LESGI-3	NZ_KI519064.1	1913302	2031382	PAGI-2	NZ_KI519064.1	1913099	2031858	118081
LESGI-3	NZ_KI519078.1	2815504	2919926	PAGI-2	NZ_KI519078.1	2815301	2920402	104423
LESGI-3	NZ_KI519153.1	2840637	2961812	PAGI-2	NZ_KI519153.1	2840434	2962288	121176
LESGI-3	NZ_KI519173.1	2014120	2135305	PAGI-2	NZ_KI519173.1	2013917	2135781	121186
LESGI-3	NZ_KI519208.1	56375	177550	PAGI-2	NZ_KI519208.1	56172	178026	121176
LESGI-3	NZ_KI519287.1	1963703	2084878	PAGI-2	NZ_KI519287.1	1963500	2085354	121176
LESGI-3	NZ_KK111654.1	61249	161240	PAGI-2	NZ_KK111654.1	40943	163392	99992
LESGI-3	NZ_KK212160.1	396057	517804	PAGI-2	NZ_KK212160.1	368648	544207	121748
LESGI-3	NZ_KK213168.1	1562054	1683211	PAGI-2	NZ_KK213168.1	1534643	1709608	121158
LESGI-3	NZ_KK213188.1	2047947	2175300	PAGI-2	NZ_KK213188.1	2047744	2175776	127354
LESGI-3	NZ_KK213202.1	1966258	2093620	PAGI-2	NZ_KK213202.1	1966055	2094096	127363
LESGI-3	NZ_KK213259.1	1664922	1786097	PAGI-2	NZ_KK213259.1	1664719	1786573	121176
LESGI-3	NZ_KN050641.1	6205735	6326891	PAGI-2	NZ_KN050641.1	6205532	6327367	121157
LESGI-3	NZ_KV830052.1	397753	519311	PAGI-2	NZ_KV830052.1	370374	545707	121559
LESGI-3	NZ_LFMN01000010.1	1822352	1943508	PAGI-2	NZ_LFMN01000010.1	1822149	1943984	121157
LESGI-3	NZ_LFXS01000014.1	284780	389202	PAGI-2	NZ_LFXS01000014.1	284575	389607	104423
LESGI-3	NZ_LJYZ01000118.1	41891	139636	PAGI-2	NZ_LJYZ01000118.1	14479	166032	97746
LESGI-3	NZ_LJZJ01000121.1	76900	181323	PAGI-2	NZ_LJZJ01000121.1	49489	207646	104424
LESGI-3	NZ_LLLA01000056.1	186463	290890	PAGI-2	NZ_LLLA01000056.1	186260	291366	104428
LESGI-3	NZ_LLLV01000001.1	466844	571267	PAGI-2	NZ_LLLV01000001.1	466641	571742	104424
LESGI-3	NZ_LLPI01000048.1	102434	202425	PAGI-2	NZ_LLPI01000048.1	68733	204577	99992
LESGI-3	NZ_LLRE01000095.1	102410	202401	PAGI-2	NZ_LLRE01000095.1	68719	204553	99992
LESGI-3	NZ_LLRN01000098.1	156418	254164	PAGI-2	NZ_LLRN01000098.1	129005	275571	97747
LESGI-3	NZ_LLSL01000023.1	156418	254164	PAGI-2	NZ_LLSL01000023.1	129005	275615	97747
LESGI-3	NZ_LLUJ01000036.1	400595	505018	PAGI-2	NZ_LLUJ01000036.1	373184	519505	104424
LESGI-3	NZ_LR130528.1	4539558	4640807	PAGI-2	NZ_LR130528.1	4519250	4668190	101250
LESGI-3	NZ_LR134309.1	2616937	2738093	PAGI-2	NZ_LR134309.1	2616734	2738569	121157
LESGI-3	NZ_LR898867.1	2341601	2448495	PAGI-2	NZ_LR898867.1	2314182	2474823	106895
LESGI-3	NZ_LRYD01000084.1	47807	159124	PAGI-2	NZ_LRYD01000084.1	27501	161276	111318
LESGI-3	NZ_LRYF01000006.1	47935	159252	PAGI-2	NZ_LRYF01000006.1	27629	161404	111318
LESGI-3	NZ_LRYQ01000011.1	228646	329636	PAGI-2	NZ_LRYQ01000011.1	228646	331611	100991
LESGI-3	NZ_LRYR01000064.1	47988	159308	PAGI-2	NZ_LRYR01000064.1	27682	161460	111321
LESGI-3	NZ_LRYS01000022.1	228649	329475	PAGI-2	NZ_LRYS01000022.1	228649	331612	100827
LESGI-3	NZ_LRYT01000011.1	256731	357557	PAGI-2	NZ_LRYT01000011.1	256731	359694	100827
LESGI-3	NZ_LS998783.1	2940591	3063371	PAGI-2	NZ_LS998783.1	2940388	3063371	122781
LESGI-3	NZ_LSAG01000022.1	417984	518817	PAGI-2	NZ_LSAG01000022.1	405154	521114	100834
LESGI-3	NZ_LSAH01000011.1	446269	547101	PAGI-2	NZ_LSAH01000011.1	433437	549398	100833
LESGI-3	NZ_LSAI01000011.1	417984	518816	PAGI-2	NZ_LSAI01000011.1	405152	521113	100833
LESGI-3	NZ_LSQB01000056.1	412607	508656	PAGI-2	NZ_LSQB01000056.1	385196	535055	96050
LESGI-3	NZ_LT883143.1	2412864	2517286	PAGI-2	NZ_LT883143.1	2385453	2543681	104423
LESGI-3	NZ_LT883143.1	5043180	5191790	PAGI-2	NZ_LT883143.1	5043180	5191790	148611
LESGI-3	NZ_LYLY01000024.1	168532	289704	PAGI-2	NZ_LYLY01000024.1	141121	316041	121173
LESGI-3	NZ_MPUV01000027.1	46716	146735	PAGI-2	NZ_MPUV01000027.1	26409	148727	100020
LESGI-3	NZ_MPVG01000119.1	286	121443	PAGI-2	NZ_MPVG01000119.1	1	147840	121158
LESGI-3	NZ_MUKZ01000001.1	425761	525781	PAGI-2	NZ_MUKZ01000001.1	405454	527933	100021
LESGI-3	NZ_MULA01000001.1	425758	525777	PAGI-2	NZ_MULA01000001.1	405451	527929	100020
LESGI-3	NZ_MULF01000004.1	168484	289659	PAGI-2	NZ_MULF01000004.1	141105	316055	121176
LESGI-3	NZ_MVBQ01000005.1	168489	289664	PAGI-2	NZ_MVBQ01000005.1	141110	316060	121176
LESGI-3	NZ_MVBR01000001.1	275200	375219	PAGI-2	NZ_MVBR01000001.1	254893	377371	100020
LESGI-3	NZ_MWWM01000019.1	203	93522	PAGI-2	NZ_MWWM01000019.1	1	119865	93320
LESGI-3	NZ_MWXH01000001.1	398599	513258	PAGI-2	NZ_MWXH01000001.1	371188	539653	114660
LESGI-3	NZ_MWXK01000002.1	689609	804277	PAGI-2	NZ_MWXK01000002.1	689406	804753	114669
LESGI-3	NZ_MWXM01000003.1	290289	404957	PAGI-2	NZ_MWXM01000003.1	290086	405433	114669
LESGI-3	NZ_MWXN01000003.1	100944	212118	PAGI-2	NZ_MWXN01000003.1	80637	214270	111175
LESGI-3	NZ_MWXO01000001.1	100920	212238	PAGI-2	NZ_MWXO01000001.1	80613	214390	111319
LESGI-3	NZ_MWXV01000001.1	775957	882215	PAGI-2	NZ_MWXV01000001.1	775754	880785	104829
LESGI-3	NZ_MWYA01000001.1	100944	212262	PAGI-2	NZ_MWYA01000001.1	80637	214414	111319
LESGI-3	NZ_MWYF01000001.1	913123	1027791	PAGI-2	NZ_MWYF01000001.1	912920	1028267	114669
LESGI-3	NZ_MWYH01000001.1	689118	803786	PAGI-2	NZ_MWYH01000001.1	688915	804262	114669
LESGI-3	NZ_NFGD01000006.1	203	97949	PAGI-2	NZ_NFGD01000006.1	1	119471	97747
LESGI-3	NZ_NFGE01000006.1	203	97949	PAGI-2	NZ_NFGE01000006.1	1	119471	97747
LESGI-3	NZ_NFGG01000006.1	203	97949	PAGI-2	NZ_NFGG01000006.1	1	119471	97747
LESGI-3	NZ_NFGM01000005.1	203	97949	PAGI-2	NZ_NFGM01000005.1	1	119471	97747
LESGI-3	NZ_NIOL01000080.1	330261	425989	PAGI-2	NZ_NIOL01000080.1	303008	447671	95729
LESGI-3	NZ_NIOS01000057.1	297424	418609	PAGI-2	NZ_NIOS01000057.1	270173	444997	121186
LESGI-3	NZ_NIOT01000053.1	4802	100530	PAGI-2	NZ_NIOT01000053.1	92	122212	95729
LESGI-3	NZ_NIPC01000005.1	422241	517969	PAGI-2	NZ_NIPC01000005.1	394988	539571	95729
LESGI-3	NZ_NRBH01000003.1	103844	203853	PAGI-2	NZ_NRBH01000003.1	83537	231237	100010
LESGI-3	NZ_NSNC01000001.1	102163	202172	PAGI-2	NZ_NSNC01000001.1	81856	229556	100010
LESGI-3	NZ_NSNF01000003.1	129196	233455	PAGI-2	NZ_NSNF01000003.1	116375	235607	104260
LESGI-3	NZ_NSOG01000003.1	396330	489649	PAGI-2	NZ_NSOG01000003.1	369222	515992	93320
LESGI-3	NZ_NSQN01000001.1	131480	231499	PAGI-2	NZ_NSQN01000001.1	109709	233651	100020
LESGI-3	NZ_NSQP01000004.1	424890	539548	PAGI-2	NZ_NSQP01000004.1	424687	540024	114659
LESGI-3	NZ_NSRA01000001.1	155037	259299	PAGI-2	NZ_NSRA01000001.1	155037	261291	104263
LESGI-3	NZ_NSSB01000006.1	102218	203700	PAGI-2	NZ_NSSB01000006.1	81911	205852	101483
LESGI-3	NZ_NSSQ01000002.1	45399	146233	PAGI-2	NZ_NSSQ01000002.1	45399	148370	100835
[truncated: 180 more rows]

## Sheet: Supplementary Table 4
Supplementary Table 4. Recurrent combinations and co-occurrence patterns of Pseudomonas genomic islands across bacterial genomes
Full dataset combo estimation						Pairwise comparisons robustness check after Mash dereplication
Combo	Count	Combo Size				f1	f2	a_full	b_full	c_full	d_full	OR_full	p_full	a_clust	b_clust	c_clust	d_clust	OR_cluster	p_cluster	q_full	q_cluster	delta_log2OR	sig_full	sig_cluster	concordant_sig
LESGI-11	162	1				LESGI-8	LESGI-9	2048	710	728	6380	25.2521	0	943	284	289	2211	25.3337	0	0	0	0.00465391	TRUE	TRUE	TRUE
PAGI-6	124	1				PAGI-5	PAPI-1	1150	903	546	7267	16.9338	0	594	341	179	2613	25.3466	3.89881e-273	0	7.36876e-271	0.581888	TRUE	TRUE	TRUE
LESGI-15	95	1				LESGI-3	PAGI-2	431	906	168	8361	23.6209	3.61383e-259	210	299	64	3154	34.3737	9.66228e-141	4.55343e-257	1.21745e-138	0.541238	TRUE	TRUE	TRUE
LESGI-11 + PAGI-10	90	2				LESGI-2	LESGI-9	764	406	2012	6684	6.24669	1.84391e-177	354	181	878	2314	5.14583	6.02898e-65	1.7425e-175	2.53217e-63	-0.27969	TRUE	TRUE	TRUE
PAGI-10	81	1				PAGI-2	PAGI-3	212	387	169	9098	29.4366	5.34661e-167	96	178	83	3370	21.8221	1.25249e-66	4.04203e-165	6.76345e-65	-0.431819	TRUE	TRUE	TRUE
LESGI-4	78	1				LESGI-2	LESGI-7	471	699	756	7940	7.07511	3.48836e-153	201	334	351	2841	4.86969	8.29851e-47	2.19767e-151	1.96052e-45	-0.538922	TRUE	TRUE	TRUE
LESGI-12	68	1				LESGI-2	LESGI-8	712	458	2046	6650	5.04996	2.25447e-140	333	202	894	2298	4.2319	2.83043e-51	1.21741e-138	8.91585e-50	-0.254968	TRUE	TRUE	TRUE
LESGI-11 + LESGI-14	63	2				LESGI-13	LESGI-7	505	1066	722	7573	4.96843	8.39557e-118	236	443	316	2732	4.60388	1.76892e-49	3.96691e-116	5.14349e-48	-0.10994	TRUE	TRUE	TRUE
LESGI-6	55	1				LESGI-12	LESGI-16	1257	1391	1725	5493	2.87713	3.64553e-108	538	503	573	2113	3.94144	2.35608e-70	1.53112e-106	1.48433e-68	0.454095	TRUE	TRUE	TRUE
LESGI-11 + LESGI-15	53	2				LESGI-3	PAGI-3	231	1106	150	8379	11.6488	1.1772e-107	106	403	73	3145	11.2956	3.05094e-49	4.44982e-106	8.23754e-48	-0.0444234	TRUE	TRUE	TRUE
PAGI-1	52	1				LESGI-16	LESGI-9	1286	1696	1490	5394	2.74458	4.17236e-101	614	497	618	1998	3.99111	3.77378e-76	1.43378e-99	2.85298e-74	0.540206	TRUE	TRUE	TRUE
PAGI-9	50	1				LESGI-12	LESGI-9	1172	1476	1604	5614	2.77876	3.74615e-98	604	437	628	2058	4.52547	3.26589e-87	1.18004e-96	3.08626e-85	0.703628	TRUE	TRUE	TRUE
LESGI-14	47	1				LESGI-13	LESGI-9	791	780	1985	6310	3.22309	4.81934e-93	409	270	823	2225	4.0912	1.17002e-58	1.40132e-91	4.42267e-57	0.344081	TRUE	TRUE	TRUE
LESGI-16	45	1				LESGI-7	LESGI-9	660	567	2116	6523	3.58731	9.73347e-92	331	221	901	2274	3.77598	3.60881e-45	2.62804e-90	7.57851e-44	0.0739483	TRUE	TRUE	TRUE
LESGI-3	43	1				LESGI-3	PAGI-5	578	759	1475	7054	3.64169	2.17058e-90	216	293	719	2499	2.56255	1.88046e-20	5.46986e-89	1.69241e-19	-0.507027	TRUE	TRUE	TRUE
LESGI-11 + LESGI-15 + PAGI-10	41	3				LESGI-12	LESGI-13	757	1891	814	6404	3.14898	4.58632e-88	348	693	331	2355	3.57072	1.0161e-46	1.08352e-86	2.25933e-45	0.181329	TRUE	TRUE	TRUE
LESGI-11 + PAPI-2	39	2				LESGI-13	LESGI-2	442	1129	728	7567	4.06958	1.14998e-85	215	464	320	2728	3.94964	5.04413e-39	2.55702e-84	1.00352e-37	-0.0431599	TRUE	TRUE	TRUE
LESGI-15 + PAGI-6	38	2				LESGI-16	LESGI-8	1242	1740	1516	5368	2.52716	3.97426e-85	576	535	651	1965	3.24787	6.05799e-56	8.34594e-84	2.08175e-54	0.361976	TRUE	TRUE	TRUE
LESGI-8 + LESGI-9	30	2				LESGI-13	LESGI-16	811	760	2171	6124	3.00954	5.34038e-84	365	314	746	2302	3.58457	7.21484e-48	1.06245e-82	1.81814e-46	0.252255	TRUE	TRUE	TRUE
LESGI-11 + LESGI-15 + LESGI-17 + LESGI-6 + PAPI-2	30	5				LESGI-12	LESGI-8	1103	1545	1655	5563	2.39951	4.62703e-72	567	474	660	2026	3.66947	1.99249e-65	8.74508e-71	9.41454e-64	0.612833	TRUE	TRUE	TRUE
PAGI-1 + PAGI-6	28	2				LESGI-16	LESGI-7	642	2340	585	6299	2.95355	3.36913e-67	260	851	292	2324	2.43123	1.57458e-20	6.06444e-66	1.45169e-19	-0.280759	TRUE	TRUE	TRUE
LESGI-11 + PAGI-9	27	2				PAGI-3	PAGI-5	231	150	1822	7663	6.46806	4.95712e-67	111	68	824	2724	5.37874	7.5609e-27	8.51723e-66	8.40594e-26	-0.266065	TRUE	TRUE	TRUE
LESGI-15 + PAGI-10	27	2				LESGI-17	LESGI-6	454	840	1213	7359	3.27948	1.98193e-66	295	358	611	2463	3.32066	1.7217e-38	3.23408e-65	3.25401e-37	0.018004	TRUE	TRUE	TRUE
LESGI-11 + PAGI-6	26	2				LESGI-13	LESGI-8	731	840	2027	6268	2.69079	2.05338e-66	370	309	857	2191	3.05939	7.37923e-38	3.23408e-65	1.32826e-36	0.185216	TRUE	TRUE	TRUE
LESGI-12 + PAGI-9	26	2				LESGI-3	PAPI-1	467	870	1229	7300	3.18887	2.79707e-65	186	323	587	2631	2.58226	4.88529e-19	4.22918e-64	4.01443e-18	-0.304411	TRUE	TRUE	TRUE
PAPI-1	25	1				LESGI-12	LESGI-2	565	2083	605	6613	2.96453	3.8828e-63	260	781	275	2411	2.91773	2.75398e-28	5.645e-62	3.25314e-27	-0.0229609	TRUE	TRUE	TRUE
LESGI-11 + LESGI-12 + LESGI-14 + LESGI-17 + LESGI-6 + LESGI-9	25	6				LESGI-4	LESGI-9	887	1188	1889	5902	2.3327	8.05459e-59	469	459	763	2036	2.72537	1.97965e-37	1.12764e-57	3.4014e-36	0.224453	TRUE	TRUE	TRUE
LESGI-11 + PAGI-1	25	2				PAGI-2	PAPI-1	265	334	1431	7836	4.34509	6.21599e-58	121	153	652	2801	3.39843	1.15814e-19	8.39158e-57	9.72834e-19	-0.35452	TRUE	TRUE	TRUE
PAGI-5 + PAPI-1	24	2				LESGI-13	PAPI-2	3	1568	797	7498	0.0209811	9.40929e-58	11	668	357	2691	0.129513	1.41829e-20	1.22645e-56	1.34029e-19	2.62594	TRUE	TRUE	TRUE
PAPI-2	22	1				LESGI-16	LESGI-2	587	2395	583	6301	2.64859	2.12227e-52	238	873	297	2319	2.12879	7.48161e-15	2.67406e-51	4.87595e-14	-0.315191	TRUE	TRUE	TRUE
LESGI-8	21	1				LESGI-16	PAPI-2	71	2911	729	6155	0.207218	1.24923e-51	58	1053	310	2306	0.41249	9.00826e-11	1.52326e-50	3.82598e-10	0.99321	TRUE	TRUE	TRUE
LESGI-11 + PAPI-1	21	2				LESGI-7	LESGI-8	574	653	2184	6455	2.5979	3.15759e-51	313	239	914	2261	3.23702	9.64206e-36	3.72991e-50	1.58465e-34	0.317319	TRUE	TRUE	TRUE
LESGI-2	19	1				LESGI-12	LESGI-7	554	2094	673	6545	2.57292	1.64397e-49	264	777	288	2398	2.82826	2.64841e-27	1.88309e-48	3.03363e-26	0.136507	TRUE	TRUE	TRUE
LESGI-11 + LESGI-8 + LESGI-9	18	3				LESGI-4	LESGI-8	851	1224	1907	5884	2.14522	1.07854e-47	457	471	770	2029	2.55579	5.39814e-33	1.19908e-46	7.5574e-32	0.252649	TRUE	TRUE	TRUE
PAGI-1 + PAGI-10	18	2				LESGI-12	PAPI-2	64	2584	736	6482	0.219661	4.83659e-44	54	987	314	2372	0.416337	4.44147e-10	5.22352e-43	1.80524e-09	0.922473	TRUE	TRUE	TRUE
LESGI-16 + LESGI-4	17	2				LESGI-1	PAGI-8	56	243	120	9447	18.192	9.37412e-43	14	59	42	3612	20.7143	1.02349e-12	9.84283e-42	5.37331e-12	0.187326	TRUE	TRUE	TRUE
PAGI-10 + PAGI-6	17	2				LESGI-16	LESGI-4	886	2096	1189	5695	2.02466	3.28806e-42	428	683	500	2116	2.6511	2.26438e-34	3.35915e-41	3.56639e-33	0.388915	TRUE	TRUE	TRUE
LESGI-6 + PAGI-10	17	2				LESGI-3	PAGI-4	125	1212	144	8385	6.00652	2.07856e-40	47	462	63	3155	5.1036	2.60209e-14	2.06762e-39	1.53686e-13	-0.235016	TRUE	TRUE	TRUE
PAGI-5	17	1				LESGI-16	PAGI-3	238	2744	143	6741	4.08253	6.53446e-40	115	996	64	2552	4.58681	2.40401e-22	6.3334e-39	2.39136e-21	0.168026	TRUE	TRUE	TRUE
LESGI-14 + PAGI-10	17	2				PAGI-2	PAGI-5	263	336	1790	7477	3.27023	1.18696e-39	142	132	793	2660	3.60591	4.21203e-23	1.12168e-38	4.3031e-22	0.140975	TRUE	TRUE	FALSE
LESGI-11 + LESGI-14 + PAGI-10	16	3				LESGI-12	LESGI-4	792	1856	1283	5935	1.97408	2.67427e-37	402	639	526	2160	2.58274	8.49968e-32	2.46555e-36	1.07096e-30	0.38772	TRUE	TRUE	TRUE
LESGI-9	16	1				LESGI-6	LESGI-9	688	979	2088	6111	2.0569	5.73593e-37	451	455	781	2040	2.58808	1.86235e-33	5.16234e-36	2.70757e-32	0.331409	TRUE	TRUE	TRUE
LESGI-4 + PAGI-6	16	2				PAGI-3	PAPI-1	165	216	1531	7954	3.97042	2.97432e-34	82	97	691	2857	3.49658	1.5212e-14	2.61464e-33	9.42645e-14	-0.183346	TRUE	TRUE	TRUE
LESGI-14 + LESGI-8 + LESGI-9	15	3				LESGI-7	PAGI-5	426	801	1627	7012	2.29281	6.17985e-34	190	362	745	2430	1.71331	9.51065e-08	5.30905e-33	3.04663e-07	-0.420332	TRUE	TRUE	TRUE
LESGI-11 + LESGI-15 + LESGI-17 + PAGI-10 + PAPI-1 + PAPI-2	15	6				LESGI-17	PAGI-3	141	1153	240	8332	4.2501	1.14861e-33	84	569	95	2979	4.62917	8.97847e-21	9.64836e-33	8.70221e-20	0.123257	TRUE	TRUE	TRUE
LESGI-11 + LESGI-14 + LESGI-15	15	3				LESGI-1	LESGI-15	171	128	2335	7232	4.13304	3.00875e-32	33	40	1188	2466	1.71661	0.0314176	2.47241e-31	0.0466174	-1.26764	TRUE	TRUE	TRUE
LESGI-11 + PAGI-5	15	2				PAGI-4	PAGI-5	142	127	1911	7686	4.49427	7.93661e-32	69	41	866	2751	5.31787	2.56944e-17	6.38306e-31	1.86778e-16	0.242762	TRUE	TRUE	TRUE
LESGI-15 + LESGI-4	15	2				LESGI-7	PAPI-2	14	1213	786	7853	0.119314	2.32763e-30	12	540	356	2819	0.182906	5.74845e-14	1.83301e-29	3.34295e-13	0.616331	TRUE	TRUE	TRUE
LESGI-3 + PAGI-1	15	2				LESGI-2	PAPI-2	13	1157	787	7909	0.117142	3.28975e-29	12	523	356	2836	0.189984	3.16298e-13	2.53781e-28	1.73276e-12	0.697623	TRUE	TRUE	TRUE
LESGI-17	15	1				PAGI-5	PAGI-7	193	1860	246	7567	3.19291	4.09203e-29	102	833	124	2668	2.63582	1.28553e-11	3.09358e-28	5.99912e-11	-0.276619	TRUE	TRUE	TRUE
LESGI-11 + PAGI-10 + PAPI-1	15	3				PAGI-3	PAGI-4	59	322	210	9275	8.12966	6.92747e-29	29	150	81	3467	8.33958	6.92722e-15	5.13448e-28	4.59384e-14	0.0367801	TRUE	TRUE	TRUE
LESGI-11 + LESGI-6	15	2				LESGI-11	LESGI-7	742	3763	485	4876	1.98163	1.30139e-28	352	1520	200	1655	1.9142	5.00561e-12	9.46009e-28	2.4258e-11	-0.0499486	TRUE	TRUE	TRUE
LESGI-11 + LESGI-15 + PAGI-10 + PAPI-1	14	4				LESGI-13	LESGI-4	497	1074	1578	6717	1.97038	4.0816e-27	259	420	669	2379	2.19334	1.67481e-17	2.91103e-26	1.24133e-16	0.154658	TRUE	TRUE	TRUE
LESGI-13	14	1				PAGI-3	PAGI-7	72	309	367	9118	5.81224	8.12536e-27	40	139	186	3362	5.23437	7.28429e-14	5.68775e-26	4.17191e-13	-0.151078	TRUE	TRUE	TRUE
LESGI-11 + PAGI-1 + PAGI-10	14	3				LESGI-1	LESGI-3	112	187	1225	8342	4.08446	4.41377e-26	23	50	486	3168	3.03073	7.78421e-05	3.03346e-25	0.000186075	-0.430478	TRUE	TRUE	TRUE
LESGI-12 + LESGI-16	14	2				LESGI-11	PAGI-5	1148	3357	905	4456	1.68353	1.32777e-25	547	1325	388	1467	1.56024	5.58665e-09	8.96242e-25	2.11176e-08	-0.10972	TRUE	TRUE	TRUE
LESGI-12 + LESGI-14	13	2				LESGI-4	LESGI-7	403	1672	824	6967	2.03875	4.19685e-25	239	689	313	2486	2.755	6.36498e-25	2.78317e-24	6.87417e-24	0.43437	TRUE	TRUE	TRUE
LESGI-12 + LESGI-8 + LESGI-9	13	3				LESGI-11	PAPI-1	968	3537	728	4633	1.74134	4.29502e-25	458	1414	315	1540	1.5827	1.839e-08	2.79917e-24	6.6204e-08	-0.137807	TRUE	TRUE	TRUE
LESGI-12 + LESGI-4	13	2				LESGI-17	LESGI-8	520	774	2238	6334	1.90175	1.96622e-24	349	304	878	2196	2.86978	5.6741e-33	1.25972e-23	7.66004e-32	0.593611	TRUE	TRUE	TRUE
LESGI-12 + LESGI-16 + LESGI-4	13	3				LESGI-9	PAPI-2	109	2667	691	6399	0.379895	4.48107e-24	80	1152	288	2207	0.534453	6.28348e-07	2.82307e-23	1.8702e-06	0.492464	TRUE	TRUE	TRUE
LESGI-11 + LESGI-4	12	2				LESGI-2	PAGI-9	70	1100	1406	7290	0.33206	7.48269e-24	60	475	509	2683	0.670135	0.00423293	4.63682e-23	0.00744207	1.01301	TRUE	TRUE	TRUE
LESGI-11 + LESGI-15 + PAPI-2	12	3				LESGI-2	LESGI-3	276	894	1061	7635	2.22348	2.30559e-23	102	433	407	2785	1.61626	0.00017181	1.40567e-22	0.000391231	-0.46016	TRUE	TRUE	TRUE
LESGI-11 + PAGI-7	12	2				LESGI-16	PAGI-5	807	2175	1246	5638	1.67902	4.66394e-23	345	766	590	2026	1.5469	7.43661e-08	2.79836e-22	2.42331e-07	-0.118235	TRUE	TRUE	TRUE
LESGI-14 + LESGI-15	12	2				LESGI-6	PAGI-1	461	1206	1384	6815	1.88299	4.95613e-23	300	606	538	2283	2.10101	1.52234e-17	2.92722e-22	1.15089e-16	0.158057	TRUE	TRUE	TRUE
LESGI-11 + PAGI-5 + PAPI-1	12	3				PAGI-1	PAGI-3	152	1693	229	7792	3.05759	8.07977e-23	80	758	99	2790	2.97645	1.26579e-11	4.6987e-22	5.98084e-11	-0.0387985	TRUE	TRUE	TRUE
LESGI-11 + LESGI-14 + LESGI-15 + PAGI-10	12	4				LESGI-6	LESGI-8	634	1033	2124	6075	1.75568	1.09129e-22	450	456	777	2044	2.59502	1.5355e-33	6.25009e-22	2.32167e-32	0.563712	TRUE	TRUE	TRUE
LESGI-16 + PAGI-9	12	2				LESGI-11	LESGI-15	1355	3150	1151	4210	1.57322	1.56643e-22	695	1177	526	1329	1.49151	1.24135e-08	8.83745e-22	4.64585e-08	-0.0769478	TRUE	TRUE	TRUE
LESGI-11 + LESGI-16	12	2				LESGI-11	PAGI-8	143	4362	33	5328	5.23211	1.66232e-22	52	1820	4	1851	11.8653	8.28507e-12	9.24053e-22	3.96425e-11	1.18129	TRUE	TRUE	TRUE
LESGI-11 + PAGI-10 + PAGI-9	11	3				LESGI-16	LESGI-17	537	2445	757	6127	1.77792	2.54632e-20	304	807	349	2267	2.4465	2.30141e-23	1.39494e-19	2.41648e-22	0.46053	TRUE	TRUE	TRUE
LESGI-12 + PAGI-6	11	2				PAGI-2	PAGI-4	61	538	208	9059	4.96235	5.41697e-20	32	242	78	3375	5.76289	2.82607e-12	2.92516e-19	1.4056e-11	0.215768	TRUE	TRUE	TRUE
LESGI-16 + PAGI-1 + PAGI-9	11	3				LESGI-3	PAGI-7	131	1206	308	8221	2.90465	7.29395e-20	73	436	153	3065	3.36276	1.19715e-13	3.82932e-19	6.75409e-13	0.21128	TRUE	TRUE	TRUE
LESGI-11 + LESGI-16 + LESGI-4	11	3				LESGI-2	LESGI-4	371	799	1704	6992	1.90623	7.28833e-20	187	348	741	2451	1.77877	1.69091e-08	3.82932e-19	6.20547e-08	-0.0998458	TRUE	TRUE	TRUE
LESGI-11 + PAGI-6 + PAGI-9	11	3				LESGI-16	LESGI-6	661	2321	1006	5878	1.66423	2.03025e-19	415	696	491	2125	2.57981	3.59352e-32	1.04122e-18	4.68397e-31	0.632407	TRUE	TRUE	TRUE
LESGI-4 + LESGI-6	11	2				LESGI-4	PAPI-2	76	1999	724	7067	0.373222	2.03838e-19	66	862	302	2497	0.636565	0.000940855	1.04122e-18	0.00180529	0.770273	TRUE	TRUE	TRUE
LESGI-7	11	1				LESGI-17	LESGI-9	501	793	2275	6297	1.7491	1.03537e-18	344	309	888	2186	2.73918	3.11608e-30	5.21828e-18	3.79961e-29	0.647129	TRUE	TRUE	TRUE
LESGI-11 + PAGI-10 + PAPI-2	11	3				LESGI-17	LESGI-7	265	1029	962	7610	2.03916	1.2253e-18	177	476	375	2699	2.67799	9.8304e-20	6.09427e-18	8.44521e-19	0.393177	TRUE	TRUE	FALSE
LESGI-14 + PAGI-9	11	2				PAGI-4	PAGI-7	50	219	389	9208	5.43924	1.99155e-18	23	87	203	3414	4.50633	8.75709e-08	9.77668e-18	2.82921e-07	-0.271454	TRUE	TRUE	TRUE
LESGI-6 + LESGI-8 + LESGI-9	11	3				LESGI-6	PAPI-1	414	1253	1282	6917	1.78358	2.47098e-18	272	634	501	2320	1.98722	1.61616e-14	1.19747e-17	9.85335e-14	0.155976	TRUE	TRUE	TRUE
LESGI-14 + LESGI-8	10	2				LESGI-2	PAPI-1	312	858	1384	7312	1.92257	3.51226e-18	142	393	631	2561	1.4689	0.00053084	1.68055e-17	0.00109053	-0.388305	TRUE	TRUE	TRUE
LESGI-12 + LESGI-16 + PAGI-9	10	3				LESGI-4	PAGI-1	260	1815	1585	6206	0.561684	4.71114e-17	288	640	550	2249	1.84058	2.24496e-12	2.19853e-16	1.14675e-11	1.71233	TRUE	TRUE	TRUE
PAGI-6 + PAGI-9	10	2				LESGI-16	PAGI-2	276	2706	323	6561	2.07213	4.68528e-17	114	997	160	2456	1.75685	1.88958e-05	2.19853e-16	4.89219e-05	-0.238121	TRUE	TRUE	TRUE
LESGI-11 + LESGI-14 + LESGI-16 + LESGI-2 + LESGI-3 + LESGI-7 + LESGI-9 + PAGI-5 + PAPI-1	10	9				PAGI-3	PAGI-8	36	345	140	9345	7.02702	7.65845e-17	16	163	40	3508	8.74244	3.18261e-09	3.53036e-16	1.24023e-08	0.315123	TRUE	TRUE	TRUE
PAGI-1 + PAGI-9	10	2				LESGI-10	PAGI-4	32	160	237	9437	8.0464	8.52868e-17	14	71	96	3546	7.45306	1.09418e-07	3.88415e-16	3.44668e-07	-0.110511	TRUE	TRUE	TRUE
LESGI-11 + LESGI-15 + LESGI-6 + PAGI-1	10	4				LESGI-14	LESGI-7	346	1537	881	7102	1.81584	8.93114e-17	146	725	406	2450	1.21729	0.0720211	4.01901e-16	0.0993576	-0.576961	TRUE	FALSE	TRUE
LESGI-13 + LESGI-14	10	2				LESGI-17	PAGI-6	138	1156	1695	6877	0.485777	1.13441e-16	112	541	661	2413	0.758004	0.012485	5.04481e-16	0.020342	0.641911	TRUE	TRUE	TRUE
LESGI-15 + PAGI-10 + PAGI-6	10	3				PAGI-1	PAGI-9	394	1451	1082	6939	1.74233	2.00771e-16	164	674	405	2484	1.49428	0.000129776	8.82459e-16	0.000299119	-0.221566	TRUE	TRUE	TRUE
LESGI-11 + LESGI-6 + PAGI-10	10	3				PAGI-9	PAPI-2	48	1428	752	7638	0.344638	3.51921e-16	28	541	340	2818	0.43566	5.64338e-06	1.52904e-15	1.5458e-05	0.33812	TRUE	TRUE	TRUE
LESGI-11 + LESGI-15 + PAGI-6	10	3				LESGI-16	PAGI-8	105	2877	71	6813	3.49383	3.86926e-16	37	1074	19	2597	4.64885	1.9662e-08	1.66202e-15	7.01156e-08	0.412067	TRUE	TRUE	TRUE
LESGI-14 + LESGI-17 + LESGI-4 + LESGI-6 + LESGI-8 + LESGI-9 + PAPI-2	10	7				LESGI-17	PAGI-4	85	1209	184	8388	3.21402	1.13749e-15	39	614	71	3003	2.70021	4.78757e-06	4.83114e-15	1.34052e-05	-0.251308	TRUE	TRUE	TRUE
LESGI-11 + PAGI-10 + PAGI-6 + PAGI-9	10	4				PAGI-4	PAPI-1	100	169	1596	8001	2.97166	1.81892e-15	64	46	709	2908	5.68622	2.87642e-18	7.63945e-15	2.21895e-17	0.936201	TRUE	TRUE	TRUE
LESGI-11 + PAPI-1 + PAPI-2	9	3				LESGI-16	LESGI-3	531	2451	806	6078	1.63404	2.03479e-15	187	924	322	2294	1.44295	0.00031365	8.45221e-15	0.0006893	-0.17942	TRUE	TRUE	TRUE
LESGI-6 + PAGI-1	9	2				LESGI-11	PAGI-10	1376	3129	1256	4105	1.43716	2.06544e-15	682	1190	514	1341	1.49478	1.26949e-08	8.48626e-15	4.70457e-08	0.0567177	TRUE	TRUE	TRUE
LESGI-14 + LESGI-16	9	2				PAGI-6	PAGI-8	78	1755	98	7935	3.60252	2.34375e-15	27	746	29	2925	3.65326	5.50425e-06	9.52622e-15	1.51869e-05	0.0201777	TRUE	TRUE	FALSE
LESGI-4 + LESGI-8 + LESGI-9	9	3				LESGI-7	PAGI-10	445	782	2187	6452	1.67936	2.87338e-15	245	307	951	2224	1.86651	5.63259e-11	1.15547e-14	2.44726e-10	0.152432	TRUE	TRUE	TRUE
PAGI-10 + PAGI-5	9	2				LESGI-14	LESGI-9	669	1214	2107	5876	1.53711	6.51198e-15	350	521	882	1974	1.50375	4.9532e-07	2.59108e-14	1.49785e-06	-0.0316516	TRUE	TRUE	TRUE
LESGI-11 + PAGI-10 + PAGI-6	9	3				LESGI-7	PAGI-3	102	1125	279	8360	2.72414	1.04635e-14	63	489	116	3059	3.40679	2.68784e-12	4.12001e-14	1.35467e-11	0.322615	TRUE	TRUE	TRUE
LESGI-12 + LESGI-4 + PAGI-9	9	3				LESGI-2	PAGI-5	348	822	1705	6991	1.73694	1.24005e-14	167	368	768	2424	1.43402	0.000552517	4.83234e-14	0.00112893	-0.276484	TRUE	TRUE	TRUE
LESGI-12 + LESGI-16 + PAGI-1 + PAGI-9	9	4				LESGI-8	PAPI-2	134	2624	666	6442	0.49537	1.47363e-14	86	1141	282	2218	0.595088	3.15638e-05	5.684e-14	7.90141e-05	0.264596	TRUE	TRUE	TRUE
LESGI-11 + LESGI-14 + LESGI-6	9	3				LESGI-12	LESGI-14	640	2008	1243	5975	1.53241	2.51036e-14	306	735	565	2121	1.56336	1.05577e-07	9.585e-14	3.35362e-07	0.0288425	TRUE	TRUE	TRUE
LESGI-11 + LESGI-12 + LESGI-15	9	3				LESGI-9	PAGI-3	176	2600	205	6885	2.27411	2.87556e-14	106	1126	73	2422	3.11598	2.08335e-13	1.08696e-13	1.1581e-12	0.454384	TRUE	TRUE	TRUE
LESGI-15 + LESGI-8 + LESGI-9	9	3				LESGI-3	PAGI-1	354	983	1491	7038	1.70098	4.60634e-14	153	356	685	2533	1.59134	1.75953e-05	1.72396e-13	4.58692e-05	-0.0961248	TRUE	TRUE	TRUE
LESGI-11 + LESGI-13 + LESGI-16	9	3				LESGI-12	LESGI-17	462	2186	832	6386	1.62271	5.08252e-14	278	763	375	2311	2.24543	7.1381e-19	1.88352e-13	5.62126e-18	0.468588	TRUE	TRUE	FALSE
LESGI-11 + LESGI-12 + LESGI-13 + LESGI-14 + LESGI-15 + LESGI-16 + LESGI-2 + LESGI-4 + LESGI-7 + LESGI-8 + LESGI-9	9	11				LESGI-13	LESGI-14	411	1160	1472	6823	1.64315	5.38901e-14	181	498	690	2358	1.24361	0.0273415	1.97772e-13	0.0411756	-0.40193	TRUE	TRUE	FALSE
PAGI-7	9	1				LESGI-15	LESGI-6	547	1959	1120	6240	1.55613	8.82295e-14	359	862	547	1959	1.49177	5.4813e-07	3.2068e-13	1.64439e-06	-0.0609423	TRUE	TRUE	TRUE
LESGI-16 + PAGI-1	9	2				PAGI-2	PAGI-7	69	530	370	8897	3.14615	1.18349e-13	52	222	174	3279	4.43447	9.57769e-15	4.26057e-13	6.13621e-14	0.495174	TRUE	TRUE	TRUE
LESGI-16 + LESGI-6	9	2				LESGI-17	PAPI-1	320	974	1376	7196	1.71946	1.46912e-13	227	426	546	2528	2.46794	1.99329e-20	5.23894e-13	1.75224e-19	0.521356	TRUE	TRUE	FALSE
LESGI-3 + LESGI-4 + LESGI-8 + LESGI-9	9	4				LESGI-3	PAGI-8	62	1275	114	8415	3.60142	1.71034e-13	21	488	35	3183	3.94685	5.97343e-06	6.04212e-13	1.62443e-05	0.132134	TRUE	TRUE	TRUE
LESGI-12 + LESGI-4 + LESGI-8 + LESGI-9	9	4				LESGI-17	PAGI-1	341	953	1504	7068	1.68269	2.92305e-13	230	423	608	2466	2.20617	1.81451e-16	1.02307e-12	1.29412e-15	0.390768	TRUE	TRUE	TRUE
LESGI-11 + LESGI-3 + PAGI-10	9	3				PAGI-10	PAPI-1	575	2057	1121	6113	1.52474	4.01445e-13	321	875	452	2079	1.68758	5.43017e-10	1.39217e-12	2.18362e-09	0.146394	TRUE	TRUE	TRUE
LESGI-15 + LESGI-16	9	2				PAPI-1	PAPI-2	215	1481	585	7585	1.88453	8.9587e-13	139	634	229	2725	2.611	2.07213e-15	3.07854e-12	1.45049e-14	0.470395	TRUE	TRUE	FALSE
LESGI-12 + LESGI-14 + LESGI-9	9	3				LESGI-1	LESGI-12	137	162	2511	7056	2.37742	9.50522e-13	36	37	1005	2649	2.56474	0.000100646	3.23691e-12	0.000234842	0.109417	TRUE	TRUE	FALSE
LESGI-11 + LESGI-15 + PAGI-1	8	3				LESGI-1	LESGI-4	115	184	1960	7607	2.42919	3.04554e-12	31	42	897	2757	2.27721	0.000903957	1.02787e-11	0.00175229	-0.0932068	TRUE	TRUE	TRUE
LESGI-16 + LESGI-8 + LESGI-9	8	3				LESGI-2	PAGI-2	129	1041	470	8226	2.17403	3.80696e-12	52	483	222	2970	1.44965	0.0311896	1.27348e-11	0.0465994	-0.584671	TRUE	TRUE	TRUE
LESGI-12 + PAGI-10	8	2				LESGI-1	LESGI-13	95	204	1476	8091	2.55921	5.14361e-12	19	54	660	2994	1.62214	0.0912219	1.70551e-11	0.12315	-0.657795	TRUE	FALSE	TRUE
LESGI-1 + LESGI-13 + LESGI-14 + LESGI-16 + LESGI-7 + PAGI-10	8	6				LESGI-11	PAPI-2	458	4047	342	5019	1.66017	8.03339e-12	211	1661	157	1698	1.37276	0.0042743	2.64054e-11	0.00748002	-0.27425	TRUE	TRUE	TRUE
LESGI-15 + LESGI-17	8	2				LESGI-11	LESGI-9	1420	3085	1356	4005	1.35942	8.11746e-12	698	1174	534	1321	1.47039	3.67038e-08	2.64517e-11	1.26128e-07	0.113212	TRUE	TRUE	TRUE
LESGI-11 + LESGI-12 + LESGI-14	8	3				PAGI-4	PAPI-2	57	212	743	8854	3.22249	8.40839e-12	38	72	330	3287	5.28223	6.86466e-13	2.71656e-11	3.70691e-12	0.712969	TRUE	TRUE	TRUE
LESGI-3 + LESGI-4	8	2				LESGI-1	LESGI-16	146	153	2836	6731	2.26495	9.75651e-12	29	44	1082	2572	1.5754	0.0701093	3.12539e-11	0.0973972	-0.523764	TRUE	FALSE	TRUE
LESGI-11 + LESGI-15 + PAPI-1 + PAPI-2	8	4				LESGI-10	PAGI-1	76	116	1769	7905	2.93369	1.42491e-11	47	38	791	2851	4.44483	3.17826e-11	4.52619e-11	1.39695e-10	0.599412	TRUE	TRUE	FALSE
PAGI-1 + PAGI-10 + PAGI-6	8	3				LESGI-16	PAGI-1	679	2303	1166	5718	1.4461	1.70921e-11	356	755	482	2134	2.08749	5.92755e-19	5.38402e-11	4.76726e-18	0.529599	TRUE	TRUE	FALSE
LESGI-4 + PAGI-9	8	2				LESGI-6	PAPI-2	207	1460	593	7606	1.82088	2.19788e-11	132	774	236	2585	1.87029	1.78384e-07	6.8661e-11	5.52697e-07	0.0386246	TRUE	TRUE	TRUE
LESGI-3 + PAGI-2	8	2				LESGI-12	LESGI-6	560	2088	1107	6111	1.48097	2.32573e-11	345	696	561	2125	1.87775	1.96112e-14	7.20594e-11	1.17667e-13	0.342468	TRUE	TRUE	FALSE
LESGI-11 + LESGI-15 + LESGI-8 + LESGI-9	8	4				LESGI-6	PAGI-3	116	1551	265	7934	2.24403	2.81312e-11	84	822	95	2726	2.93307	1.33977e-11	8.64518e-11	6.176e-11	0.386319	TRUE	TRUE	FALSE
PAGI-10 + PAPI-2	8	2				PAGI-1	PAGI-4	96	1749	173	7848	2.49517	3.13512e-11	40	798	70	2819	2.02844	0.000724859	9.55705e-11	0.00143454	-0.298766	TRUE	TRUE	TRUE
LESGI-14 + LESGI-9	8	2				LESGI-1	LESGI-14	105	194	1778	7789	2.37568	3.57205e-11	13	60	858	2796	0.726864	0.327593	1.08019e-10	0.379847	-1.70859	TRUE	FALSE	TRUE
LESGI-11 + LESGI-15 + PAGI-9	8	3				LESGI-1	PAGI-10	132	167	2500	7067	2.23584	4.22374e-11	31	42	1165	2489	1.58315	0.058278	1.26712e-10	0.0825059	-0.498019	TRUE	FALSE	TRUE
LESGI-11 + LESGI-12 + LESGI-13 + LESGI-16 + LESGI-2 + LESGI-3 + LESGI-4 + LESGI-8 + LESGI-9	8	9				PAGI-1	PAGI-6	444	1401	1389	6632	1.5139	5.59881e-11	256	582	517	2372	2.01877	1.40546e-14	1.66642e-10	8.8544e-14	0.415208	TRUE	TRUE	TRUE
LESGI-12 + LESGI-17	8	2				PAGI-1	PAGI-2	176	1669	423	7598	1.89685	6.06421e-11	109	729	165	2724	2.47103	2.84243e-11	1.79084e-10	1.26404e-10	0.381506	TRUE	TRUE	FALSE
LESGI-11 + LESGI-12 + LESGI-16 + LESGI-17 + LESGI-6 + LESGI-8 + LESGI-9 + PAGI-1 + PAGI-10 + PAGI-6 + PAPI-1	8	11				LESGI-9	PAPI-1	588	2188	1108	5982	1.45127	1.11292e-10	327	905	446	2049	1.66016	1.64271e-09	3.26113e-10	6.46817e-09	0.194009	TRUE	TRUE	TRUE
LESGI-6 + PAGI-6	8	2				LESGI-17	PAPI-2	168	1126	632	7940	1.87783	1.14828e-10	89	564	279	2795	1.58576	0.00065805	3.33886e-10	0.00130917	-0.243893	TRUE	TRUE	TRUE
LESGI-16 + LESGI-3 + LESGI-4 + LESGI-8 + LESGI-9 + PAGI-2 + PAGI-3 + PAGI-5 + PAPI-1	8	9				LESGI-8	PAGI-3	164	2594	217	6891	2.00894	1.45982e-10	104	1123	75	2425	2.98812	1.43537e-12	4.21229e-10	7.43245e-12	0.572803	TRUE	TRUE	TRUE
LESGI-11 + LESGI-15 + LESGI-16 + LESGI-2 + LESGI-4 + LESGI-9	8	6				LESGI-3	LESGI-9	475	862	2301	6228	1.49198	2.49429e-10	184	325	1048	2170	1.17337	0.116017	7.14274e-10	0.152189	-0.346567	TRUE	FALSE	TRUE
LESGI-4 + PAGI-10	8	2				PAGI-1	PAPI-1	411	1434	1285	6736	1.50325	4.27361e-10	257	581	516	2373	2.03492	6.58793e-15	1.21461e-09	4.44685e-14	0.436883	TRUE	TRUE	FALSE
LESGI-15 + PAGI-9	8	2				LESGI-2	PAGI-1	144	1026	1701	6995	0.578756	5.27047e-10	114	421	724	2468	0.925556	0.502299	1.48674e-09	0.5568	0.677364	TRUE	FALSE	FALSE
LESGI-14 + PAGI-6	8	2				LESGI-1	PAGI-9	86	213	1390	8177	2.38269	5.36188e-10	17	56	552	3102	1.73928	0.0685689	1.50133e-09	0.0956422	-0.454103	TRUE	FALSE	FALSE
LESGI-12 + LESGI-16 + LESGI-17 + LESGI-3 + PAGI-1 + PAGI-2 + PAGI-3 + PAGI-4 + PAGI-5 + PAGI-7	8	10				PAGI-2	PAGI-9	41	558	1435	7832	0.405436	5.54635e-10	35	239	534	2919	0.809624	0.256951	1.54156e-09	0.307256	0.997779	TRUE	FALSE	FALSE
LESGI-11 + LESGI-6 + PAPI-2	8	3				PAGI-10	PAGI-2	226	2406	373	6861	1.72906	1.14729e-09	136	1060	138	2393	2.22436	4.02611e-10	3.16553e-09	1.65421e-09	0.363402	TRUE	TRUE	TRUE
LESGI-11 + LESGI-14 + PAGI-1 + PAGI-10	7	4				LESGI-2	PAGI-4	5	1165	264	8432	0.150446	1.27634e-09	3	532	107	3085	0.188654	7.82695e-05	3.49606e-09	0.000186075	0.326494	TRUE	TRUE	TRUE
LESGI-9 + PAGI-10	7	2				LESGI-11	PAGI-7	262	4243	177	5184	1.80681	1.83248e-09	156	1716	70	1785	2.30909	3.95868e-09	4.98329e-09	1.52692e-08	0.353877	TRUE	TRUE	FALSE
LESGI-1 + LESGI-11 + LESGI-12 + LESGI-13 + LESGI-14 + LESGI-15 + LESGI-16 + LESGI-17 + LESGI-2 + LESGI-3 + LESGI-4 + LESGI-5 + LESGI-6 + LESGI-7 + LESGI-8 + LESGI-9 + PAGI-10 + PAGI-2 + PAGI-3	7	19				LESGI-1	PAGI-3	35	264	346	9221	3.57191	3.72851e-09	10	63	169	3485	3.40025	0.0022578	1.0067e-08	0.00418357	-0.0710562	TRUE	TRUE	FALSE
LESGI-11 + PAGI-10 + PAGI-5	7	3				LESGI-9	PAGI-9	324	2452	1152	5938	0.681776	6.0016e-09	151	1081	418	2077	0.695395	0.00033373	1.60894e-08	0.000725	0.0285359	TRUE	TRUE	TRUE
LESGI-12 + LESGI-13 + LESGI-14	7	3				LESGI-9	PAGI-5	683	2093	1370	5720	1.36276	9.39977e-09	380	852	555	1940	1.55916	1.78762e-08	2.50219e-08	6.49732e-08	0.194231	TRUE	TRUE	TRUE
LESGI-15 + LESGI-9	7	2				LESGI-15	PAPI-1	526	1980	1170	6190	1.40598	9.51299e-09	296	925	477	2029	1.36165	0.000295673	2.51462e-08	0.000657437	-0.0462209	TRUE	TRUE	TRUE
PAGI-10 + PAGI-9	7	2				LESGI-1	LESGI-11	185	114	4320	5247	1.96769	1.20038e-08	37	36	1835	1819	1.01844	1	3.151e-08	1	-0.950141	TRUE	FALSE	TRUE
LESGI-11 + LESGI-2	7	2				LESGI-14	PAGI-10	406	1477	2226	5757	0.71145	1.56087e-08	277	594	919	1937	0.983561	0.868299	4.06902e-08	0.891894	0.467252	TRUE	FALSE	TRUE
LESGI-11 + LESGI-15 + PAGI-5 + PAPI-1	7	4				LESGI-11	PAGI-3	228	4277	153	5208	1.81259	1.66443e-08	113	1759	66	1789	1.73587	0.000408615	4.30929e-08	0.00086969	-0.0623985	TRUE	TRUE	FALSE
LESGI-12 + LESGI-13 + LESGI-16 + LESGI-4 + PAGI-9	7	5				LESGI-8	PAGI-9	325	2433	1151	5957	0.692022	2.07978e-08	168	1059	401	2099	0.831628	0.0655066	5.31186e-08	0.0920502	0.265121	TRUE	FALSE	FALSE
LESGI-11 + PAGI-1 + PAGI-6	7	3				LESGI-1	LESGI-9	129	170	2647	6920	1.98539	2.07283e-08	30	43	1202	2452	1.42999	0.166291	5.31186e-08	0.20883	-0.473416	TRUE	FALSE	FALSE
LESGI-12 + LESGI-16 + PAGI-1	7	3				PAGI-1	PAGI-8	64	1781	112	7909	2.54548	2.4434e-08	26	812	30	2859	3.05783	6.70523e-05	6.1987e-08	0.000161438	0.264566	TRUE	TRUE	FALSE
LESGI-12 + LESGI-13 + LESGI-4	7	3				LESGI-13	PAGI-6	215	1356	1618	6677	0.655434	2.60692e-08	134	545	639	2409	0.928996	0.496527	6.56944e-08	0.552021	0.503223	TRUE	FALSE	TRUE
LESGI-11 + LESGI-17 + PAPI-2	7	3				LESGI-17	PAGI-5	347	947	1706	6866	1.47572	2.70324e-08	231	422	704	2370	1.84367	8.57237e-11	6.76705e-08	3.68222e-10	0.321159	TRUE	TRUE	FALSE
LESGI-11 + LESGI-12	7	2				LESGI-3	LESGI-7	231	1106	996	7533	1.58168	2.92551e-08	98	411	454	2764	1.45596	0.00309374	7.27529e-08	0.00559537	-0.11949	TRUE	TRUE	TRUE
LESGI-16 + PAGI-6	7	2				LESGI-7	PAGI-1	161	1066	1684	6955	0.625272	3.20504e-08	136	416	702	2473	1.15394	0.203857	7.91834e-08	0.247775	0.884012	TRUE	FALSE	TRUE
LESGI-3 + LESGI-6 + PAGI-1 + PAGI-10 + PAPI-2	7	5				LESGI-11	LESGI-2	623	3882	547	4814	1.41219	3.57921e-08	293	1579	242	1613	1.23636	0.0248975	8.78534e-08	0.0379486	-0.191829	TRUE	TRUE	TRUE
LESGI-12 + LESGI-15	7	2				LESGI-1	LESGI-7	71	228	1156	8411	2.27587	3.69877e-08	6	67	546	3108	0.547735	0.133035	9.02023e-08	0.172639	-2.05487	TRUE	FALSE	TRUE
LESGI-16 + LESGI-8 + LESGI-9 + PAGI-1	7	4				LESGI-7	PAGI-8	2	1225	174	8465	0.0989655	4.42429e-08	2	550	54	3121	0.260105	0.01259	1.07204e-07	0.0204249	1.3941	TRUE	TRUE	FALSE
PAGI-5 + PAGI-6	7	2				PAGI-8	PAPI-1	60	116	1636	8054	2.55595	4.54857e-08	21	35	752	2919	2.3497	0.00404073	1.09513e-07	0.0072047	-0.121383	TRUE	TRUE	TRUE
LESGI-11 + LESGI-14 + PAPI-2	7	3				LESGI-6	PAGI-2	152	1515	447	7752	1.74326	5.56286e-08	99	807	175	2646	1.85813	5.09048e-06	1.33086e-07	1.41485e-05	0.0920596	TRUE	TRUE	TRUE
LESGI-11 + LESGI-3	7	2				PAGI-1	PAGI-10	586	1259	2046	5975	1.35967	6.48452e-08	364	474	832	2057	1.89853	4.14106e-15	1.5416e-07	2.84604e-14	0.481628	TRUE	TRUE	FALSE
LESGI-16 + PAGI-5	7	2				PAGI-1	PAGI-5	470	1375	1583	6438	1.3908	8.72956e-08	289	549	646	2243	1.82826	3.54714e-12	2.06236e-07	1.74132e-11	0.394555	TRUE	TRUE	FALSE
LESGI-12 + PAGI-1	7	2				LESGI-11	LESGI-17	679	3826	615	4746	1.36941	1.55743e-07	369	1503	284	1571	1.35751	0.000409537	3.65658e-07	0.00086969	-0.0125903	TRUE	TRUE	TRUE
LESGI-11 + LESGI-16 + PAGI-6	7	3				LESGI-9	PAGI-10	638	2138	1994	5096	0.762939	1.80987e-07	415	817	781	1714	1.11504	0.1459	4.22302e-07	0.185691	0.547461	TRUE	FALSE	FALSE
LESGI-16 + PAGI-10	7	2				LESGI-14	PAGI-1	275	1608	1570	6413	0.699452	2.4065e-07	211	660	627	2229	1.13771	0.164382	5.58072e-07	0.207814	0.701836	TRUE	FALSE	TRUE
LESGI-16 + LESGI-3 + LESGI-8 + LESGI-9 + PAGI-2 + PAGI-3 + PAGI-5 + PAPI-1	7	8				LESGI-1	LESGI-2	66	233	1104	8463	2.18232	3.94092e-07	13	60	522	3132	1.33778	0.398369	9.08333e-07	0.452159	-0.706029	TRUE	FALSE	TRUE
LESGI-11 + LESGI-12 + LESGI-13 + LESGI-16 + LESGI-8 + PAGI-1	7	6				LESGI-10	LESGI-17	51	141	1243	8431	2.4678	4.24357e-07	36	49	617	3025	3.61283	5.28868e-08	9.72162e-07	1.75361e-07	0.549905	TRUE	TRUE	FALSE
LESGI-11 + LESGI-14 + PAGI-9	6	3				PAGI-10	PAGI-3	146	2486	235	6999	1.75116	4.40196e-07	92	1104	87	2444	2.33969	4.24982e-08	1.00237e-06	1.43431e-07	0.418007	TRUE	TRUE	TRUE
LESGI-4 + LESGI-8	6	2				LESGI-11	PAGI-6	934	3571	899	4462	1.29809	5.21394e-07	424	1448	349	1506	1.26323	0.0041145	1.18016e-06	0.00730178	-0.0392803	TRUE	TRUE	FALSE
LESGI-17 + PAGI-10	6	2				LESGI-10	LESGI-6	60	132	1607	8067	2.29154	7.68507e-07	48	37	858	2784	4.19486	1.75547e-10	1.72914e-06	7.37298e-10	0.872305	TRUE	TRUE	TRUE
LESGI-12 + LESGI-15 + PAGI-9	6	3				LESGI-2	PAGI-8	3	1167	173	8523	0.147275	8.08915e-07	3	532	53	3139	0.385705	0.0540466	1.80929e-06	0.0770929	1.38898	TRUE	FALSE	TRUE
LESGI-11 + LESGI-17	6	2				LESGI-14	PAGI-8	61	1822	115	7868	2.29889	8.7036e-07	24	847	32	2824	2.51238	0.00119348	1.93527e-06	0.00225568	0.128117	TRUE	TRUE	TRUE
LESGI-11 + PAGI-1 + PAGI-9	6	3				LESGI-11	LESGI-3	694	3811	643	4718	1.33608	9.28738e-07	286	1586	223	1632	1.31905	0.00417933	2.053e-06	0.00738218	-0.0185082	TRUE	TRUE	TRUE
LESGI-11 + LESGI-16 + LESGI-4 + LESGI-8 + LESGI-9	6	5				LESGI-13	LESGI-6	334	1237	1333	6962	1.41131	9.95614e-07	240	439	666	2382	1.95609	7.53005e-13	2.18804e-06	4.00895e-12	0.470936	TRUE	TRUE	TRUE
LESGI-11 + LESGI-15 + PAPI-1	6	3				LESGI-10	LESGI-16	90	102	2892	6782	2.07034	1.02153e-06	48	37	1063	2579	3.13696	2.42167e-07	2.23202e-06	7.44221e-07	0.5995	TRUE	TRUE	FALSE
LESGI-12 + PAGI-1 + PAGI-9	6	3				LESGI-14	LESGI-8	612	1271	2146	5837	1.31004	1.38209e-06	362	509	865	1991	1.63711	9.97892e-10	3.00247e-06	3.97056e-09	0.321534	TRUE	TRUE	FALSE
LESGI-12 + LESGI-14 + LESGI-16	6	3				LESGI-12	PAGI-7	163	2485	276	6942	1.65168	1.47107e-06	89	952	137	2549	1.74225	0.000123121	3.1775e-06	0.000285521	0.077021	TRUE	TRUE	TRUE
LESGI-14 + LESGI-17	6	2				LESGI-1	PAPI-1	84	215	1612	7955	1.93454	1.72498e-06	21	52	752	2902	1.57959	0.107177	3.70478e-06	0.142151	-0.292437	TRUE	FALSE	FALSE
LESGI-12 + LESGI-14 + PAGI-9	6	3				LESGI-2	PAGI-10	381	789	2251	6445	1.38333	1.94109e-06	236	299	960	2232	1.83539	3.24655e-10	4.14538e-06	1.34857e-09	0.407937	TRUE	TRUE	FALSE
LESGI-11 + LESGI-13 + LESGI-15	6	3				LESGI-6	PAGI-10	524	1143	2108	6091	1.32513	2.10476e-06	359	547	837	1984	1.5559	3.97129e-08	4.46966e-06	1.35239e-07	0.231608	TRUE	TRUE	TRUE
LESGI-15 + PAGI-6 + PAGI-9	6	3				LESGI-1	PAPI-2	5	294	795	8772	0.205949	2.37351e-06	4	69	364	3290	0.58451	0.317563	5.01222e-06	0.371637	1.50494	TRUE	FALSE	TRUE
LESGI-11 + LESGI-12 + LESGI-16 + LESGI-6 + LESGI-8 + LESGI-9 + PAGI-1 + PAGI-10 + PAGI-6	6	9				LESGI-14	LESGI-2	284	1599	886	7097	1.42405	2.8132e-06	125	746	410	2446	1.00195	1	5.90772e-06	1	-0.507188	TRUE	FALSE	FALSE
LESGI-16 + LESGI-4 + PAGI-9	6	3				PAGI-7	PAGI-8	23	416	153	9274	3.40906	3.16481e-06	8	218	48	3453	2.77003	0.0183216	6.60939e-06	0.0286181	-0.299471	TRUE	TRUE	FALSE
LESGI-16 + PAGI-1 + PAGI-10 + PAGI-6	6	4				PAGI-5	PAGI-8	63	1990	113	7700	2.16439	3.41382e-06	26	909	30	2762	2.63904	0.000499458	7.09023e-06	0.00103167	0.286055	TRUE	TRUE	TRUE
LESGI-3 + PAGI-10	6	2				LESGI-14	LESGI-3	195	1688	1142	6841	0.693331	4.04628e-06	105	766	404	2452	0.834509	0.127938	8.35788e-06	0.16676	0.267382	TRUE	FALSE	TRUE
LESGI-8 + LESGI-9 + PAGI-1 + PAGI-10	6	4				LESGI-7	PAGI-9	132	1095	1344	7295	0.656293	5.57548e-06	88	464	481	2694	1.0662	0.653559	1.1454e-05	0.697262	0.700069	TRUE	FALSE	TRUE
LESGI-13 + LESGI-16	6	2				LESGI-16	PAPI-1	591	2391	1105	5779	1.29305	6.60612e-06	272	839	501	2115	1.36927	0.000290188	1.34979e-05	0.00064906	0.082623	TRUE	TRUE	TRUE
LESGI-11 + LESGI-13	6	2				PAGI-7	PAPI-1	112	327	1584	7843	1.70043	7.10023e-06	70	156	703	2798	1.79199	0.000180613	1.44295e-05	0.000408812	0.0756639	TRUE	TRUE	TRUE
LESGI-2 + PAGI-10	6	2				PAGI-6	PAGI-7	119	1714	320	7713	1.67747	7.44388e-06	62	711	164	2790	1.49012	0.0138291	1.5047e-05	0.0222442	-0.170855	TRUE	TRUE	FALSE
LESGI-13 + LESGI-16 + LESGI-4	6	3				LESGI-15	LESGI-9	793	1713	1983	5377	1.25548	7.57105e-06	462	759	770	1736	1.37242	1.67298e-05	1.52226e-05	4.42229e-05	0.128476	TRUE	TRUE	TRUE
LESGI-11 + LESGI-7 + PAGI-10	6	3				LESGI-8	PAGI-10	648	2110	1984	5124	0.79346	7.9731e-06	392	835	804	1696	0.990652	0.91085	1.59462e-05	0.925541	0.320221	TRUE	FALSE	FALSE
LESGI-15 + LESGI-3 + PAGI-10	6	3				LESGI-15	PAGI-9	307	2199	1169	6191	0.740145	8.72035e-06	160	1061	409	2097	0.774467	0.0101415	1.73489e-05	0.01674	0.0653965	TRUE	TRUE	FALSE
LESGI-14 + LESGI-4	6	2				LESGI-17	PAGI-9	142	1152	1334	7238	0.670662	9.08247e-06	83	570	486	2588	0.778747	0.047959	1.79747e-05	0.0691928	0.215567	TRUE	FALSE	TRUE
PAGI-6 + PAPI-2	6	2				LESGI-16	PAGI-7	175	2807	264	6620	1.56467	1.21359e-05	86	1025	140	2476	1.48677	0.00677679	2.38926e-05	0.0113896	-0.0736804	TRUE	TRUE	FALSE
LESGI-12 + LESGI-13 + LESGI-14 + LESGI-15 + LESGI-16 + LESGI-2 + LESGI-7 + LESGI-8 + LESGI-9	6	9				LESGI-2	PAGI-3	74	1096	307	8389	1.8537	1.54444e-05	47	488	132	3060	2.24598	1.6066e-05	3.02486e-05	4.27681e-05	0.276939	TRUE	TRUE	FALSE
LESGI-11 + LESGI-16 + LESGI-8 + LESGI-9	6	4				LESGI-15	LESGI-8	785	1721	1973	5387	1.24563	1.66643e-05	466	755	761	1745	1.41536	2.36864e-06	3.24696e-05	6.78293e-06	0.184293	TRUE	TRUE	FALSE
LESGI-11 + LESGI-12 + PAGI-10	6	3				LESGI-11	LESGI-4	862	3643	1213	4148	0.809267	2.22106e-05	482	1390	446	1409	1.09539	0.240293	4.30544e-05	0.28927	0.436761	TRUE	FALSE	TRUE
LESGI-14 + LESGI-6	6	2				LESGI-15	PAGI-2	197	2309	402	6958	1.47842	2.39976e-05	96	1125	178	2328	1.11846	0.422418	4.62811e-05	0.476638	-0.402548	TRUE	FALSE	TRUE
LESGI-12 + LESGI-16 + LESGI-17 + LESGI-3 + PAGI-1 + PAGI-4 + PAGI-5 + PAGI-7	6	8				LESGI-9	PAGI-6	443	2333	1390	5700	0.779162	2.60781e-05	263	969	510	1985	1.05708	0.519804	5.00382e-05	0.567878	0.440086	TRUE	FALSE	FALSE
LESGI-17 + PAPI-2	6	2				LESGI-15	LESGI-2	356	2150	814	6546	1.33241	3.81096e-05	168	1053	367	2139	0.931151	0.486199	7.27547e-05	0.542134	-0.516951	TRUE	FALSE	TRUE
LESGI-11 + LESGI-16 + PAGI-1	6	3				LESGI-15	PAPI-2	253	2253	547	6813	1.39993	3.83733e-05	151	1070	217	2289	1.48973	0.000443504	7.289e-05	0.000931358	0.0896947	TRUE	TRUE	FALSE
LESGI-13 + LESGI-16 + LESGI-17 + LESGI-2 + LESGI-7 + LESGI-8 + LESGI-9 + PAGI-5	6	8				LESGI-11	PAGI-9	602	3903	874	4487	0.792041	4.47358e-05	296	1576	273	1582	1.08822	0.362555	8.45506e-05	0.414396	0.458325	TRUE	FALSE	FALSE
PAGI-2	6	1				LESGI-17	LESGI-2	199	1095	971	7601	1.42491	4.75202e-05	141	512	394	2680	1.87599	2.65956e-08	8.93664e-05	9.30848e-08	0.396786	TRUE	TRUE	TRUE
LESGI-15 + PAGI-1	6	2				LESGI-15	LESGI-17	388	2118	906	6454	1.30574	6.06473e-05	260	961	393	2113	1.45518	2.90448e-05	0.000113489	7.3193e-05	0.156325	TRUE	TRUE	FALSE
LESGI-11 + LESGI-15 + LESGI-16 + PAGI-10 + PAGI-9	6	5				LESGI-17	PAGI-2	112	1182	487	8085	1.57792	6.1464e-05	77	576	197	2877	1.95862	6.78924e-06	0.00011445	1.8331e-05	0.311819	TRUE	TRUE	TRUE
LESGI-11 + LESGI-15 + LESGI-8 + PAGI-6 + PAPI-2	6	5				LESGI-4	PAGI-6	323	1752	1510	6281	0.767642	6.20807e-05	222	706	551	2248	1.284	0.00670723	0.000115032	0.0113896	0.74214	TRUE	TRUE	TRUE
LESGI-11 + PAGI-5 + PAGI-6 + PAPI-1	6	4				PAGI-8	PAPI-2	2	174	798	8892	0.159549	7.11362e-05	2	54	366	3305	0.41372	0.169763	0.000131168	0.211784	1.37466	TRUE	FALSE	FALSE
LESGI-11 + PAGI-6 + PAPI-2	6	3				PAGI-1	PAGI-7	115	1730	324	7697	1.58323	7.52201e-05	69	769	157	2732	1.56695	0.0039016	0.000138025	0.0069896	-0.0149141	TRUE	TRUE	FALSE
LESGI-11 + LESGI-15 + LESGI-3	6	3				LESGI-8	PAGI-2	210	2548	389	6719	1.42494	9.36712e-05	108	1119	166	2334	1.35889	0.019362	0.000170352	0.0301187	-0.0684705	TRUE	TRUE	FALSE
LESGI-15 + LESGI-6	6	2				LESGI-14	PAPI-1	267	1616	1429	6554	0.758758	9.37386e-05	186	685	587	2269	1.05098	0.633123	0.000170352	0.681825	0.47002	TRUE	FALSE	FALSE
LESGI-11 + LESGI-12 + LESGI-15 + LESGI-16	6	4				LESGI-14	PAPI-2	112	1771	688	7295	0.672919	9.51494e-05	89	782	279	2577	1.05476	0.697275	0.000172088	0.736229	0.648417	TRUE	FALSE	FALSE
LESGI-12 + LESGI-6 + PAGI-9	5	3				LESGI-10	LESGI-2	7	185	1163	8511	0.295772	0.000101297	8	77	527	3115	0.647773	0.213075	0.000182334	0.257324	1.131	TRUE	FALSE	TRUE
LESGI-16 + LESGI-3 + LESGI-8 + LESGI-9 + PAGI-1 + PAGI-2 + PAGI-3 + PAGI-5 + PAPI-1	5	9				LESGI-8	PAGI-4	48	2710	221	6887	0.556391	0.00010911	46	1181	64	2436	1.48671	0.0501092	0.000195467	0.0717472	1.41795	TRUE	FALSE	FALSE
LESGI-11 + LESGI-15 + LESGI-16 + LESGI-4	5	4				LESGI-12	PAGI-3	136	2512	245	6973	1.54321	0.000120031	92	949	87	2599	2.8942	1.61055e-11	0.000213012	7.24746e-11	0.907227	TRUE	TRUE	FALSE
LESGI-4 + PAGI-10 + PAGI-6	5	3				LESGI-6	PAGI-9	199	1468	1277	6922	0.736158	0.000120005	129	777	440	2381	0.90048	0.339493	0.000213012	0.391494	0.290679	TRUE	FALSE	FALSE
LESGI-13 + LESGI-8 + LESGI-9	5	3				LESGI-10	PAGI-3	19	173	362	9312	2.88731	0.000154536	16	69	163	3479	5.05241	1.75771e-06	0.000272966	5.07187e-06	0.807245	TRUE	TRUE	TRUE
LESGI-1 + LESGI-11 + LESGI-12 + LESGI-13 + LESGI-14 + LESGI-15 + LESGI-16 + LESGI-2 + LESGI-4 + LESGI-7 + LESGI-8 + LESGI-9	5	12				LESGI-9	PAGI-4	49	2727	220	6870	0.565484	0.000191582	38	1194	72	2423	1.07741	0.757895	0.000336828	0.793585	0.930005	TRUE	FALSE	TRUE
LESGI-11 + LESGI-12 + LESGI-8 + LESGI-9 + PAGI-10	5	5				LESGI-15	PAGI-1	407	2099	1438	5922	0.799111	0.000234028	305	916	533	1973	1.23305	0.0121127	0.000409549	0.019907	0.625767	TRUE	TRUE	FALSE
LESGI-11 + LESGI-15 + LESGI-16	5	3				LESGI-14	PAGI-2	81	1802	518	7465	0.651017	0.00025588	67	804	207	2649	1.07133	0.656681	0.000445726	0.697262	0.718636	TRUE	FALSE	TRUE
LESGI-10 + LESGI-11 + LESGI-16 + LESGI-6 + PAGI-1 + PAGI-6 + PAPI-1	5	7				LESGI-14	PAGI-4	29	1854	240	7743	0.512174	0.000272877	35	836	75	2781	1.56349	0.0392008	0.000473153	0.0574337	1.61006	TRUE	FALSE	TRUE
LESGI-16 + LESGI-7 + PAGI-10	5	3				PAGI-10	PAPI-2	258	2374	542	6692	1.343	0.000280313	154	1042	214	2317	1.6012	3.63575e-05	0.000483828	8.98244e-05	0.253689	TRUE	TRUE	TRUE
LESGI-11 + PAGI-5 + PAGI-6	5	3				LESGI-12	PAGI-1	558	2090	1287	5931	1.23081	0.000301008	299	742	539	2147	1.60562	2.58467e-08	0.000517187	9.13088e-08	0.383523	TRUE	TRUE	FALSE
LESGI-1 + LESGI-13 + LESGI-16 + LESGI-7 + PAGI-10	5	5				LESGI-14	LESGI-15	540	1343	1966	6017	1.23106	0.000328692	322	549	899	1957	1.27721	0.00297098	0.000562197	0.00539918	0.0530925	TRUE	TRUE	FALSE
LESGI-11 + LESGI-17 + PAGI-10	5	3				LESGI-11	LESGI-14	929	3576	954	4407	1.20007	0.000386278	476	1396	395	1460	1.26002	0.00288483	0.000657716	0.00526795	0.0703235	TRUE	TRUE	FALSE
LESGI-14 + PAGI-5 + PAPI-1	5	3				LESGI-10	LESGI-11	112	80	4393	5281	1.67998	0.000423247	54	31	1818	1824	1.73587	0.0153969	0.000717433	0.0243517	0.0472153	TRUE	TRUE	FALSE
LESGI-11 + LESGI-15 + PAGI-10 + PAGI-9	5	4				LESGI-4	PAGI-4	34	2041	235	7556	0.54225	0.000452372	29	899	81	2718	1.09394	0.737171	0.000763378	0.776186	1.0125	TRUE	FALSE	FALSE
LESGI-11 + LESGI-15 + LESGI-9	5	3				LESGI-1	PAGI-2	34	265	565	9002	2.06864	0.000469007	8	65	266	3388	1.65002	0.251206	0.000787933	0.301448	-0.326204	TRUE	FALSE	TRUE
LESGI-2 + LESGI-9	5	2				LESGI-2	PAGI-7	30	1140	409	8287	0.54122	0.000489199	23	512	203	2989	0.673609	0.077301	0.000818218	0.105869	0.315696	TRUE	FALSE	TRUE
LESGI-12 + LESGI-14 + LESGI-4 + PAGI-9	5	4				PAGI-3	PAPI-2	14	367	786	8699	0.436422	0.000531726	13	166	355	3193	0.728361	0.302724	0.000885429	0.355371	0.738932	TRUE	FALSE	TRUE
LESGI-11 + PAGI-10 + PAGI-5 + PAPI-1	5	4				LESGI-13	LESGI-15	454	1117	2052	6243	1.23718	0.000636683	262	417	959	2089	1.36921	0.00041679	0.00105555	0.000880148	0.146294	TRUE	TRUE	TRUE
LESGI-11 + LESGI-15 + LESGI-16 + LESGI-6	5	4				LESGI-11	LESGI-6	824	3681	843	4518	1.19971	0.000746228	464	1408	442	1413	1.05344	0.516239	0.00123177	0.567262	-0.187568	TRUE	FALSE	TRUE
LESGI-14 + PAGI-1	5	2				LESGI-14	PAGI-6	299	1584	1534	6449	0.794445	0.000775076	191	680	582	2274	1.09883	0.339709	0.00127382	0.391494	0.46795	TRUE	FALSE	TRUE
LESGI-6 + PAPI-2	5	2				LESGI-17	PAGI-7	82	1212	357	8215	1.56362	0.000832561	45	608	181	2893	1.19206	0.321512	0.00136237	0.373943	-0.391431	TRUE	FALSE	TRUE
LESGI-16 + LESGI-3	5	2				LESGI-13	PAPI-1	225	1346	1471	6824	0.776695	0.000899764	157	522	616	2432	1.18936	0.0940467	0.001466	0.126511	0.614767	TRUE	FALSE	FALSE
LESGI-11 + LESGI-14 + LESGI-8 + LESGI-9	5	4				LESGI-12	PAGI-4	49	2599	220	6998	0.604382	0.0010035	30	1011	80	2606	0.976328	0.914574	0.00162799	0.926834	0.691905	TRUE	FALSE	TRUE
LESGI-11 + LESGI-15 + LESGI-17	5	3				PAGI-10	PAGI-9	343	2289	1133	6101	0.807609	0.00112989	185	1011	384	2147	1.02427	0.807522	0.00182521	0.840891	0.342868	TRUE	FALSE	FALSE
LESGI-17 + PAGI-1 + PAGI-9	5	3				LESGI-3	PAGI-6	292	1045	1541	6988	1.26836	0.0011425	128	381	645	2573	1.34288	0.00959842	0.00182994	0.0159132	0.0823647	TRUE	TRUE	FALSE
LESGI-11 + LESGI-6 + PAGI-10 + PAPI-2	5	4				PAGI-5	PAGI-6	433	1620	1400	6413	1.22505	0.0011421	217	718	556	2236	1.21657	0.0359267	0.00182994	0.0528416	-0.0100184	TRUE	FALSE	FALSE
LESGI-2 + LESGI-8	5	2				LESGI-17	PAGI-10	394	900	2238	6334	1.23971	0.00120021	268	385	928	2146	1.61016	1.31424e-07	0.00191203	4.10565e-07	0.377206	TRUE	TRUE	FALSE
LESGI-16 + LESGI-17	5	2				LESGI-7	PAPI-1	252	975	1444	7195	1.28937	0.00120387	137	415	636	2539	1.32033	0.0122624	0.00191203	0.0200657	0.0342289	TRUE	TRUE	TRUE
LESGI-12 + LESGI-13 + LESGI-14 + LESGI-15 + LESGI-16 + LESGI-2 + LESGI-4 + LESGI-7 + LESGI-8 + LESGI-9	5	10				LESGI-10	LESGI-7	10	182	1217	8457	0.399668	0.00122529	14	71	538	3104	1.16914	0.643337	0.0019379	0.690857	1.54858	TRUE	FALSE	FALSE
LESGI-11 + LESGI-16 + PAGI-10	5	3				LESGI-10	LESGI-13	15	177	1556	8118	0.45547	0.00131535	19	66	660	2982	1.3241	0.319914	0.00207167	0.373233	1.53958	TRUE	FALSE	FALSE
LESGI-2 + LESGI-8 + LESGI-9	5	3				LESGI-4	PAGI-7	66	2009	373	7418	0.657293	0.00145585	49	879	177	2622	0.831546	0.267069	0.00228345	0.316464	0.33926	TRUE	FALSE	FALSE
LESGI-15 + LESGI-16 + LESGI-6	5	3				LESGI-4	PAGI-10	497	1578	2135	5656	0.834827	0.00159423	333	595	863	1936	1.25594	0.00451749	0.00249016	0.00786918	0.589219	TRUE	TRUE	TRUE
LESGI-1 + LESGI-15 + LESGI-16 + LESGI-2 + LESGI-8 + LESGI-9 + PAGI-10	5	7				LESGI-10	PAGI-2	23	169	576	9098	2.18811	0.00183845	16	69	258	3384	3.10837	0.000357502	0.00285981	0.000772205	0.506476	TRUE	TRUE	TRUE
LESGI-12 + LESGI-8 + LESGI-9 + PAGI-1	5	4				LESGI-10	PAPI-1	50	142	1646	8028	1.72802	0.00186762	31	54	742	2900	2.25783	0.000642735	0.00289328	0.00129922	0.385813	TRUE	TRUE	TRUE
LESGI-11 + LESGI-12 + LESGI-4	5	3				LESGI-13	LESGI-3	252	1319	1085	7210	1.27112	0.00196053	107	572	402	2646	1.23464	0.083498	0.00302482	0.113533	-0.0420176	TRUE	FALSE	TRUE
LESGI-6 + LESGI-9	5	2				LESGI-15	PAGI-10	728	1778	1904	5456	1.17357	0.00202982	450	771	746	1760	1.3771	1.69053e-05	0.00311899	4.43763e-05	0.230729	TRUE	TRUE	FALSE
LESGI-17 + LESGI-4	5	2				PAGI-3	PAGI-6	94	287	1739	7746	1.46378	0.00246092	54	125	719	2829	1.70778	0.0023675	0.0037661	0.00436544	0.222425	TRUE	TRUE	FALSE
LESGI-13 + LESGI-16 + LESGI-4 + LESGI-8 + LESGI-9	5	5				LESGI-4	PAGI-8	54	2021	122	7669	1.68793	0.00266123	21	907	35	2764	1.84493	0.0413202	0.00405623	0.0603051	0.128314	TRUE	FALSE	FALSE
LESGI-11 + LESGI-16 + LESGI-17 + LESGI-7 + PAGI-3 + PAGI-5 + PAGI-7 + PAPI-1	5	8				LESGI-8	PAPI-1	525	2233	1171	5937	1.19247	0.00267311	313	914	460	2040	1.51901	7.32206e-07	0.00405797	2.1623e-06	0.349177	TRUE	TRUE	FALSE
LESGI-11 + LESGI-15 + PAGI-10 + PAGI-6 + PAGI-9	5	5				LESGI-10	LESGI-14	21	171	1862	7812	0.525858	0.00286567	25	60	846	2796	1.39243	0.194655	0.00433289	0.238894	1.40486	TRUE	FALSE	FALSE
LESGI-13 + LESGI-4 + PAGI-9	5	3				LESGI-3	PAGI-10	402	935	2230	6299	1.21514	0.00306494	219	290	977	2241	1.73265	2.98378e-08	0.00461573	1.03474e-07	0.511857	TRUE	TRUE	TRUE
LESGI-11 + LESGI-17 + PAGI-1 + PAGI-10	5	4				LESGI-1	LESGI-6	70	229	1597	7970	1.53268	0.00360112	23	50	883	2771	1.45977	0.167327	0.00540168	0.209436	-0.070313	TRUE	FALSE	TRUE
LESGI-6 + PAGI-1 + PAGI-10 + PAGI-6 + PAPI-2	5	5				PAGI-6	PAPI-2	180	1653	620	7413	1.30423	0.00378027	97	676	271	2683	1.42452	0.00664828	0.00564799	0.0113713	0.127277	TRUE	TRUE	FALSE
LESGI-11 + LESGI-8 + PAGI-6 + PAPI-2	5	4				LESGI-13	PAGI-4	26	1545	243	8052	0.567033	0.00390472	13	666	97	2951	0.613157	0.0798279	0.00581096	0.108935	0.112823	TRUE	FALSE	FALSE
LESGI-11 + LESGI-12 + LESGI-8 + LESGI-9	5	4				LESGI-7	PAGI-6	192	1035	1641	6998	0.792583	0.00471501	106	446	667	2508	0.896378	0.362871	0.00698931	0.414396	0.177545	TRUE	FALSE	TRUE
LESGI-14 + LESGI-4 + PAGI-6	5	3				LESGI-15	LESGI-16	814	1692	2168	5192	1.15234	0.00479007	421	800	690	1816	1.38519	1.60663e-05	0.00707284	4.27681e-05	0.265517	TRUE	TRUE	FALSE
LESGI-11 + LESGI-15 + LESGI-8 + PAGI-5 + PAGI-6 + PAPI-1 + PAPI-2	5	7				LESGI-13	PAGI-8	15	1556	161	8134	0.501581	0.00487748	9	670	47	3001	0.895302	0.861319	0.00717388	0.887136	0.835892	TRUE	FALSE	FALSE
LESGI-11 + LESGI-17 + PAGI-3 + PAGI-4 + PAGI-6	5	5				PAGI-10	PAGI-5	598	2034	1455	5779	1.16811	0.00504947	361	835	574	1957	1.47426	1.1526e-06	0.00739807	3.37739e-06	0.335811	TRUE	TRUE	FALSE
LESGI-11 + LESGI-14 + LESGI-6 + PAGI-10	5	4				LESGI-14	PAGI-7	107	1776	332	7651	1.39251	0.00509957	54	817	172	2684	1.03749	0.871159	0.00744261	0.892406	-0.424593	TRUE	FALSE	TRUE
LESGI-11 + LESGI-12 + LESGI-16	5	3				LESGI-9	PAGI-7	98	2678	341	6749	0.726818	0.00555821	70	1162	156	2339	0.906577	0.512283	0.00808078	0.564557	0.318837	TRUE	FALSE	TRUE
LESGI-11 + LESGI-15 + LESGI-3 + PAGI-10	5	4				LESGI-2	PAGI-6	183	987	1650	7046	0.793336	0.00571255	95	440	678	2514	0.803451	0.0739218	0.00827335	0.101609	0.0182784	TRUE	FALSE	TRUE
LESGI-16 + LESGI-17 + LESGI-4	5	3				PAGI-2	PAGI-8	20	579	156	9111	2.05957	0.00611652	7	267	49	3404	1.92835	0.187711	0.00882459	0.231878	-0.0949751	TRUE	FALSE	FALSE
LESGI-16 + LESGI-9	5	2				LESGI-13	LESGI-17	240	1331	1054	7241	1.24038	0.00631084	182	497	471	2577	2.00533	1.52487e-11	0.00907033	6.94457e-11	0.693057	TRUE	TRUE	TRUE
LESGI-11 + LESGI-6 + PAGI-10 + PAGI-4 + PAGI-5	5	5				PAGI-2	PAGI-6	137	462	1696	7571	1.32684	0.00665526	80	194	693	2760	1.64747	0.000621581	0.00952912	0.00126321	0.312256	TRUE	TRUE	FALSE
LESGI-13 + LESGI-4 + LESGI-8 + LESGI-9 + PAGI-9	5	5				LESGI-15	LESGI-7	350	2156	877	6483	1.20088	0.00773389	179	1042	373	2133	0.983536	0.882884	0.0110317	0.901973	-0.288046	TRUE	FALSE	FALSE
LESGI-13 + LESGI-4 + LESGI-8 + LESGI-9	5	4				PAGI-9	PAPI-1	219	1257	1477	6913	0.816765	0.00883689	110	459	663	2495	0.904468	0.399527	0.0125577	0.452159	0.147149	TRUE	FALSE	FALSE
LESGI-16 + LESGI-4 + PAGI-10	5	3				LESGI-13	PAGI-10	461	1110	2171	6124	1.1721	0.00981507	284	395	912	2136	1.68425	4.01175e-09	0.0138955	1.53176e-08	0.523011	TRUE	TRUE	TRUE
LESGI-11 + LESGI-14 + LESGI-6 + PAPI-2	4	4				LESGI-7	PAGI-7	72	1155	367	8272	1.41237	0.0118589	36	516	190	2985	1.1075	0.628971	0.0167264	0.679289	-0.350805	TRUE	FALSE	FALSE
LESGI-11 + LESGI-12 + LESGI-14 + LESGI-16 + LESGI-2 + LESGI-3 + LESGI-7 + LESGI-9 + PAGI-5 + PAPI-1	4	10				PAGI-6	PAPI-1	352	1481	1344	6689	1.18383	0.0122585	183	590	590	2364	1.24433	0.0250088	0.0172257	0.0379652	0.071904	TRUE	TRUE	FALSE
LESGI-12 + LESGI-15 + PAGI-6	4	3				LESGI-10	PAGI-10	36	156	2596	7078	0.635816	0.0131546	26	59	1170	2472	0.940792	0.815012	0.0184164	0.846358	0.565267	TRUE	FALSE	FALSE
LESGI-11 + LESGI-13 + LESGI-8 + LESGI-9	4	4				LESGI-3	LESGI-6	258	1079	1409	7120	1.20972	0.013362	154	355	752	2466	1.4245	0.00101667	0.0186378	0.00194092	0.235791	TRUE	TRUE	FALSE
LESGI-12 + PAGI-5 + PAGI-9	4	3				LESGI-13	PAGI-3	78	1493	303	7992	1.38417	0.0151785	54	625	125	2923	2.02968	6.2315e-05	0.0210937	0.000150994	0.552238	TRUE	TRUE	FALSE
LESGI-12 + LESGI-2 + LESGI-9 + PAPI-1	4	4				LESGI-8	PAGI-6	471	2287	1362	5746	0.869336	0.0166945	271	956	502	1998	1.12889	0.156306	0.0231155	0.198267	0.376924	TRUE	FALSE	FALSE
LESGI-13 + LESGI-8 + LESGI-9 + PAGI-1	4	4				LESGI-16	PAGI-9	485	2497	991	5893	1.15548	0.017948	194	917	375	2241	1.26544	0.0168244	0.0247604	0.0264984	0.131143	TRUE	TRUE	FALSE
LESGI-11 + PAGI-5 + PAGI-9 + PAPI-1	4	4				LESGI-10	PAGI-9	41	151	1435	8239	1.57229	0.0181721	21	64	548	3094	1.88058	0.0210044	0.0249784	0.0322751	0.258311	TRUE	TRUE	FALSE
LESGI-11 + LESGI-12 + PAGI-5	4	3				LESGI-1	PAGI-4	2	297	267	9300	0.29217	0.018362	2	71	108	3546	1.14289	1	0.025148	1	1.96781	TRUE	FALSE	FALSE
LESGI-11 + PAGI-1 + PAGI-5 + PAGI-7 + PAPI-1	4	5				LESGI-7	PAGI-2	93	1134	506	8133	1.32344	0.0212986	64	488	210	2965	1.86012	9.08108e-05	0.0290646	0.00021454	0.4911	TRUE	TRUE	FALSE
LESGI-11 + PAGI-9 + PAPI-2	4	3				LESGI-11	LESGI-8	1208	3297	1550	3811	0.90092	0.0216177	626	1246	601	1254	1.04825	0.507888	0.0293938	0.56135	0.218509	TRUE	FALSE	FALSE
LESGI-11 + LESGI-12 + LESGI-13	4	3				LESGI-1	PAGI-5	78	221	1975	7592	1.36208	0.0248792	27	46	908	2746	1.78786	0.0280492	0.0337073	0.0420738	0.392422	TRUE	TRUE	FALSE
LESGI-12 + LESGI-15 + LESGI-16 + PAGI-10	4	4				LESGI-14	LESGI-6	351	1532	1316	6667	1.16163	0.0262642	234	637	672	2184	1.19487	0.0471114	0.0354567	0.0682303	0.0407116	TRUE	FALSE	FALSE
LESGI-12 + LESGI-13 + LESGI-16 + PAGI-1	4	4				LESGI-15	PAGI-5	483	2023	1570	5790	0.880991	0.0282927	327	894	608	1898	1.1423	0.0989254	0.0380592	0.132134	0.374745	TRUE	FALSE	FALSE
LESGI-14 + PAPI-2	4	2				LESGI-10	LESGI-15	62	130	2444	7230	1.4166	0.029476	40	45	1181	2461	1.85443	0.00677954	0.0395104	0.0113896	0.388539	TRUE	TRUE	FALSE
LESGI-11 + LESGI-13 + LESGI-16 + LESGI-8 + LESGI-9	4	5				LESGI-15	PAGI-4	53	2453	216	7144	0.719584	0.0328531	37	1184	73	2433	1.04819	0.837158	0.0438816	0.864606	0.542665	TRUE	FALSE	FALSE
LESGI-8 + LESGI-9 + PAGI-1	4	3				LESGI-12	PAGI-5	589	2059	1464	5754	1.12471	0.0358077	302	739	633	2053	1.32597	0.000647256	0.0476596	0.00130011	0.237501	TRUE	TRUE	FALSE
LESGI-12 + LESGI-13 + LESGI-16 + LESGI-8 + LESGI-9 + PAGI-9	4	6				LESGI-14	LESGI-16	607	1276	2375	5608	1.12361	0.0364224	287	584	824	2032	1.21253	0.0223013	0.0483076	0.0341291	0.109876	TRUE	TRUE	FALSE
LESGI-11 + PAGI-1 + PAPI-2	4	3				LESGI-10	PAGI-5	52	140	2001	7673	1.43259	0.0384038	35	50	900	2742	2.14092	0.000930209	0.0507574	0.00179398	0.579607	FALSE	TRUE	FALSE
PAGI-10 + PAGI-5 + PAPI-1	4	3				PAGI-7	PAPI-2	24	415	776	8651	0.656969	0.0391794	29	197	339	3162	1.39138	0.133892	0.0516021	0.172735	1.08262	FALSE	FALSE	FALSE
LESGI-11 + LESGI-14 + PAGI-1	4	3				LESGI-10	LESGI-4	52	140	2023	7651	1.41295	0.0399457	35	50	893	2749	2.1632	0.000860129	0.0524287	0.00167592	0.614456	FALSE	TRUE	FALSE
LESGI-4 + PAGI-10 + PAGI-9	4	3				LESGI-6	PAGI-8	40	1627	136	8063	1.47003	0.0421224	19	887	37	2784	1.63148	0.114739	0.0550943	0.15112	0.150341	FALSE	FALSE	FALSE
LESGI-1 + LESGI-11 + LESGI-12 + LESGI-13 + LESGI-14 + LESGI-15 + LESGI-16 + LESGI-2 + LESGI-4 + LESGI-7 + LESGI-8 + LESGI-9 + PAGI-10	4	13				PAGI-8	PAGI-9	36	140	1440	8250	1.48793	0.0428454	11	45	558	3113	1.409	0.349636	0.0558468	0.40171	-0.0786347	FALSE	FALSE	FALSE
LESGI-16 + LESGI-3 + LESGI-4	4	3				PAGI-10	PAGI-7	99	2533	340	6894	0.795221	0.0468549	86	1110	140	2391	1.32584	0.0556875	0.0608631	0.0791348	0.737481	FALSE	FALSE	FALSE
LESGI-3 + PAGI-1 + PAGI-10	4	3				LESGI-11	PAGI-4	139	4366	130	5231	1.28073	0.0470713	73	1799	37	1818	1.98069	0.000650053	0.0609348	0.00130011	0.629044	FALSE	TRUE	FALSE
LESGI-12 + LESGI-16 + LESGI-4 + LESGI-8	4	4				LESGI-17	LESGI-4	299	995	1776	6796	1.151	0.0524181	219	434	709	2365	1.68428	4.97777e-08	0.0676247	1.66513e-07	0.549246	FALSE	TRUE	FALSE
LESGI-11 + LESGI-7	4	2				LESGI-15	PAGI-8	56	2450	120	7240	1.3854	0.0543218	21	1200	35	2471	1.24683	0.473973	0.0698424	0.531638	-0.152034	FALSE	FALSE	FALSE
LESGI-14 + LESGI-16 + PAGI-9	4	3				PAGI-7	PAGI-9	80	359	1396	8031	1.28781	0.0550634	58	168	511	2990	2.0298	3.32114e-05	0.0705558	8.25915e-05	0.656418	FALSE	TRUE	FALSE
PAGI-2 + PAGI-6	4	2				LESGI-12	PAGI-2	181	2467	418	6800	1.19527	0.0570411	94	947	180	2506	1.38498	0.0172452	0.0725977	0.0270484	0.212531	FALSE	TRUE	FALSE
LESGI-12 + LESGI-13 + LESGI-4 + PAPI-1	4	4				PAGI-3	PAGI-9	44	337	1432	8053	0.74127	0.0569106	34	145	535	3013	1.33434	0.165628	0.0725977	0.208691	0.84806	FALSE	FALSE	FALSE
LESGI-12 + LESGI-8 + PAGI-10	4	3				LESGI-6	PAGI-7	89	1578	350	7849	1.26979	0.0586225	68	838	158	2663	1.37281	0.0451082	0.07436	0.0655804	0.112542	FALSE	FALSE	FALSE
LESGI-13 + LESGI-16 + LESGI-8 + LESGI-9 + PAGI-1	4	5				LESGI-12	LESGI-15	709	1939	1797	5421	1.10335	0.060232	401	640	820	1866	1.42599	4.32889e-06	0.0761461	1.22114e-05	0.370072	FALSE	TRUE	FALSE
LESGI-12 + LESGI-8 + LESGI-9 + PAGI-5	4	4				LESGI-1	PAGI-7	20	279	419	9148	1.59952	0.0632094	5	68	221	3433	1.24462	0.801863	0.0796439	0.837304	-0.361939	FALSE	FALSE	FALSE
LESGI-11 + LESGI-12 + LESGI-14 + LESGI-16 + LESGI-2 + LESGI-3 + LESGI-6 + LESGI-7 + LESGI-9 + PAGI-5 + PAPI-1	4	11				LESGI-16	PAGI-6	522	2460	1311	5573	0.902449	0.071343	251	860	522	2094	1.1716	0.0703424	0.0895936	0.0973972	0.376569	FALSE	FALSE	FALSE
LESGI-11 + LESGI-15 + LESGI-4	4	3				LESGI-10	PAGI-7	14	178	425	9249	1.76583	0.0731026	15	70	211	3431	3.56711	0.000137338	0.0912234	0.000314629	1.01441	FALSE	TRUE	FALSE
LESGI-11 + LESGI-9 + PAPI-2	4	3				LESGI-12	LESGI-3	386	2262	951	6267	1.12524	0.0731235	161	880	348	2338	1.23077	0.0491258	0.0912234	0.0706066	0.129327	FALSE	FALSE	FALSE
LESGI-14 + LESGI-4 + LESGI-8 + LESGI-9 + PAGI-10	4	5				LESGI-6	PAGI-5	374	1293	1679	6520	1.12405	0.0739798	290	616	645	2176	1.58882	5.70227e-08	0.0919881	1.87431e-07	0.49925	FALSE	TRUE	FALSE
LESGI-11 + PAGI-10 + PAGI-5 + PAGI-6 + PAGI-9 + PAPI-1	4	6				LESGI-10	LESGI-9	43	149	2733	6941	0.738894	0.0749932	34	51	1198	2444	1.36636	0.199	0.0929424	0.243437	0.886894	FALSE	FALSE	FALSE
LESGI-12 + LESGI-13 + PAGI-1	4	3				LESGI-8	PAGI-5	606	2152	1447	5661	1.10205	0.0770374	367	860	568	1932	1.45176	2.49706e-06	0.0951638	7.09692e-06	0.397618	FALSE	TRUE	FALSE
LESGI-12 + LESGI-4 + LESGI-8	4	3				LESGI-1	LESGI-10	10	289	182	9385	1.86524	0.0852591	6	67	79	3575	4.33091	0.00591296	0.104977	0.0101595	1.21531	FALSE	TRUE	FALSE
LESGI-11 + LESGI-3 + PAGI-9	4	3				LESGI-17	LESGI-3	195	1099	1142	7430	1.15641	0.0893043	108	545	401	2673	1.32443	0.0202266	0.109601	0.0313346	0.195716	FALSE	TRUE	FALSE
LESGI-11 + LESGI-15 + PAGI-6 + PAGI-9	4	4				LESGI-9	PAGI-8	60	2716	116	6974	1.33332	0.0902664	25	1207	31	2464	1.65223	0.0846614	0.110423	0.114703	0.309399	FALSE	FALSE	FALSE
LESGI-2 + PAGI-5	4	2				LESGI-7	PAGI-4	24	1203	245	8394	0.696087	0.0909021	12	540	98	3077	0.722564	0.277142	0.110842	0.327374	0.0538578	FALSE	FALSE	FALSE
LESGI-11 + LESGI-16 + LESGI-4 + PAGI-1	4	4				LESGI-13	PAGI-2	110	1461	489	7806	1.20578	0.0947815	71	608	203	2845	1.64301	0.00108403	0.115201	0.00205912	0.446376	FALSE	TRUE	FALSE
LESGI-12 + LESGI-8 + LESGI-9 + PAGI-6	4	4				LESGI-3	PAPI-2	93	1244	707	7822	0.830684	0.105799	65	444	303	2915	1.41555	0.0204732	0.128179	0.0315873	0.768987	FALSE	TRUE	FALSE
LESGI-12 + LESGI-16 + LESGI-17	4	3				LESGI-9	PAGI-2	186	2590	413	6677	1.16261	0.110845	99	1133	175	2320	1.16066	0.257672	0.133864	0.307256	-0.00241708	FALSE	FALSE	FALSE
LESGI-13 + LESGI-14 + LESGI-16 + LESGI-7 + PAGI-10	4	5				LESGI-1	LESGI-8	96	203	2662	6905	1.2299	0.116067	30	43	1197	2457	1.43889	0.133361	0.139724	0.172639	0.226423	FALSE	FALSE	FALSE
LESGI-13 + LESGI-8 + LESGI-9 + PAGI-1 + PAGI-9	4	5				LESGI-4	PAGI-9	333	1742	1143	6648	1.11278	0.119221	155	773	414	2385	1.15698	0.170874	0.143066	0.212469	0.0561884	FALSE	FALSE	FALSE
PAGI-10 + PAGI-6 + PAPI-2	4	3				LESGI-12	PAGI-10	676	1972	1956	5262	0.922493	0.123276	379	662	817	1869	1.30998	0.000498362	0.147463	0.00103167	0.505932	FALSE	TRUE	FALSE
LESGI-6 + PAGI-1 + PAGI-10 + PAGI-5 + PAPI-1 + PAPI-2	4	6				LESGI-13	PAGI-7	58	1513	381	7914	0.801867	0.124567	38	641	188	2860	0.910741	0.656539	0.148538	0.697262	0.183677	FALSE	FALSE	FALSE
LESGI-11 + LESGI-14 + LESGI-15 + LESGI-6	4	4				LESGI-1	PAGI-1	66	233	1779	7788	1.2465	0.132049	21	52	817	2837	1.42144	0.202751	0.156963	0.247225	0.189472	FALSE	FALSE	FALSE
LESGI-7 + PAGI-10 + PAGI-6	4	3				PAGI-10	PAGI-6	513	2119	1320	5914	1.08514	0.160237	281	915	492	2039	1.27332	0.00489478	0.189873	0.00848728	0.230711	FALSE	TRUE	FALSE
LESGI-14 + LESGI-15 + PAGI-10	4	3				LESGI-8	PAGI-8	57	2701	119	6989	1.24492	0.203377	24	1203	32	2468	1.54621	0.116356	0.240239	0.152189	0.312689	FALSE	FALSE	FALSE
LESGI-12 + LESGI-13 + LESGI-4 + PAGI-9	4	4				LESGI-8	PAGI-7	111	2647	328	6780	0.869291	0.211112	65	1162	161	2339	0.816204	0.188622	0.248599	0.232245	-0.0909092	FALSE	FALSE	FALSE
LESGI-16 + LESGI-4 + LESGI-8 + LESGI-9	4	4				LESGI-12	PAGI-9	416	2232	1060	6158	1.0834	0.214174	160	881	409	2277	1.01264	0.919183	0.251421	0.929014	-0.0974342	FALSE	FALSE	FALSE
LESGI-12 + LESGI-13 + LESGI-8 + LESGI-9 + PAGI-1 + PAGI-9	4	6				LESGI-15	LESGI-4	547	1959	1528	5832	1.06617	0.25652	349	872	579	1927	1.33236	0.00032647	0.3002	0.000713328	0.321544	FALSE	TRUE	FALSE
PAGI-1 + PAGI-10 + PAGI-6 + PAPI-2	4	4				LESGI-12	PAGI-8	54	2594	122	7096	1.21689	0.264302	23	1018	33	2653	1.8276	0.0347718	0.308353	0.0513427	0.586753	FALSE	FALSE	FALSE
LESGI-11 + PAGI-10 + PAGI-7 + PAGI-9	4	4				PAGI-2	PAPI-2	41	558	759	8508	0.832435	0.279145	39	235	329	3124	1.59049	0.0153088	0.324472	0.0243139	0.934064	FALSE	TRUE	FALSE
LESGI-11 + PAGI-1 + PAGI-6 + PAGI-9	4	4				LESGI-12	PAGI-6	473	2175	1360	5858	0.937236	0.279835	226	815	547	2139	1.08536	0.36805	0.324472	0.419045	0.211685	FALSE	FALSE	FALSE
LESGI-17 + PAGI-1	4	2				LESGI-1	PAGI-6	48	251	1785	7782	0.840549	0.290227	13	60	760	2894	0.849284	0.661674	0.335491	0.700596	0.0149145	FALSE	FALSE	FALSE
LESGI-13 + LESGI-14 + LESGI-16	4	3				PAGI-4	PAGI-6	43	226	1790	7807	0.83745	0.301385	37	73	736	2881	1.99613	0.00170542	0.346272	0.00319133	1.25313	FALSE	TRUE	FALSE
LESGI-11 + LESGI-12 + LESGI-15 + LESGI-8 + LESGI-9	4	5				LESGI-4	PAGI-2	136	1939	463	7328	1.11278	0.301034	80	848	194	2605	1.27091	0.0949164	0.346272	0.127228	0.191699	FALSE	FALSE	FALSE
LESGI-11 + LESGI-3 + PAGI-5 + PAPI-1	4	4				LESGI-12	PAPI-1	438	2210	1258	5960	0.939525	0.306103	250	791	523	2163	1.30797	0.00253818	0.350627	0.00465744	0.477323	FALSE	TRUE	FALSE
LESGI-11 + LESGI-16 + LESGI-8 + LESGI-9 + PAGI-9	4	5				LESGI-16	PAGI-4	89	2893	180	6704	1.14892	0.312703	40	1071	70	2546	1.36527	0.138442	0.357105	0.177393	0.248908	FALSE	FALSE	FALSE
LESGI-8 + LESGI-9 + PAGI-10	4	3				LESGI-4	LESGI-6	365	1710	1302	6489	1.06463	0.339309	274	654	632	2167	1.43725	2.66362e-05	0.386322	6.75738e-05	0.432958	FALSE	TRUE	FALSE
LESGI-11 + LESGI-15 + PAGI-6 + PAPI-2	4	4				LESGI-10	PAGI-6	30	162	1803	7871	0.819196	0.348246	23	62	750	2892	1.44914	0.174582	0.395306	0.216367	0.822917	FALSE	FALSE	FALSE
LESGI-6 + PAGI-1 + PAGI-10 + PAGI-6	4	4				LESGI-13	PAGI-9	247	1324	1229	7066	1.07399	0.354726	125	554	444	2604	1.32616	0.0132008	0.401456	0.0213244	0.304274	FALSE	TRUE	FALSE
LESGI-11 + LESGI-12 + PAGI-6	4	3				LESGI-14	PAGI-9	294	1589	1182	6801	1.06568	0.388705	150	721	419	2437	1.21203	0.0675656	0.438599	0.0945918	0.185644	FALSE	FALSE	FALSE
LESGI-11 + LESGI-4 + PAGI-10	4	3				LESGI-10	LESGI-3	30	162	1307	8367	1.20116	0.394117	15	70	494	3148	1.39985	0.264892	0.443381	0.314872	0.22084	FALSE	FALSE	FALSE
LESGI-11 + LESGI-13 + PAGI-10	4	3				LESGI-11	PAGI-2	283	4222	316	5045	1.07032	0.421778	153	1719	121	1734	1.2744	0.0595725	0.473092	0.0840239	0.25177	FALSE	FALSE	FALSE
LESGI-8 + PAGI-10	4	2				LESGI-11	LESGI-16	1380	3125	1602	3759	1.03621	0.428248	616	1256	495	1360	1.34718	3.77554e-05	0.478929	9.26723e-05	0.378622	FALSE	TRUE	FALSE
LESGI-6 + PAGI-1 + PAGI-10 + PAPI-2	4	4				LESGI-14	LESGI-17	257	1626	1037	6946	1.05999	0.447971	183	688	470	2386	1.35187	0.00225002	0.499508	0.00418357	0.350905	FALSE	TRUE	FALSE
LESGI-14 + LESGI-16 + PAGI-1	4	3				LESGI-6	PAGI-4	50	1617	219	7980	1.13512	0.457712	47	859	63	2758	2.40075	2.15042e-05	0.508868	5.4923e-05	1.08064	FALSE	TRUE	FALSE
LESGI-16 + LESGI-3 + PAGI-1 + PAGI-2 + PAGI-3 + PAGI-5 + PAPI-1	4	7				LESGI-10	LESGI-12	56	136	2592	7082	1.13079	0.459836	34	51	1007	2635	1.75239	0.0144217	0.50973	0.0230016	0.631984	FALSE	TRUE	FALSE
LESGI-12 + LESGI-8	4	2				PAGI-4	PAGI-8	6	263	170	9427	1.36397	0.484556	6	104	50	3567	4.3941	0.00563487	0.535562	0.00972594	1.68775	FALSE	TRUE	FALSE
LESGI-11 + LESGI-14 + PAGI-10 + PAGI-6	4	4				LESGI-14	LESGI-4	407	1476	1668	6315	1.04466	0.489367	255	616	673	2183	1.34361	0.000781221	0.539302	0.00153803	0.363079	FALSE	TRUE	FALSE
LESGI-11 + LESGI-15 + LESGI-6	4	3				LESGI-8	PAGI-1	504	2254	1341	5767	0.962073	0.508286	320	907	518	1982	1.35035	0.000278086	0.558524	0.000625694	0.489114	FALSE	TRUE	FALSE
LESGI-11 + LESGI-3 + PAGI-10 + PAGI-9	4	4				LESGI-6	LESGI-7	215	1452	1012	7187	1.05321	0.541426	168	738	384	2437	1.44643	0.000380127	0.591993	0.000816409	0.457708	FALSE	TRUE	FALSE
LESGI-3 + PAGI-6	4	2				LESGI-13	PAGI-5	336	1235	1717	6578	1.04321	0.541877	196	483	739	2309	1.26925	0.0143255	0.591993	0.0229452	0.28294	FALSE	TRUE	FALSE
LESGI-11 + LESGI-15 + LESGI-16 + LESGI-17 + LESGI-6 + PAPI-2	4	6				LESGI-9	PAGI-1	530	2246	1315	5775	1.03676	0.546567	336	896	502	1993	1.48907	1.26178e-06	0.595395	3.66888e-06	0.522331	FALSE	TRUE	FALSE
LESGI-11 + LESGI-14 + LESGI-15 + PAGI-4 + PAGI-5 + PAPI-2	4	6				LESGI-14	PAGI-5	382	1501	1671	6312	0.962058	0.548887	244	627	691	2165	1.2202	0.0255452	0.596205	0.0386244	0.342923	FALSE	TRUE	FALSE
LESGI-16 + LESGI-4 + LESGI-6	4	3				LESGI-10	LESGI-8	57	135	2701	6973	1.0954	0.570899	46	39	1181	2461	2.45257	5.54151e-05	0.618048	0.000135141	1.16283	FALSE	TRUE	FALSE
LESGI-11 + LESGI-8 + LESGI-9 + PAGI-6	4	4				LESGI-15	PAGI-6	475	2031	1358	6002	1.0342	0.572267	261	960	512	1994	1.05953	0.518591	0.618048	0.567878	0.0349077	FALSE	FALSE	FALSE
LESGI-11 + LESGI-14 + PAGI-6	4	3				LESGI-4	PAPI-1	348	1727	1348	6443	0.963952	0.578011	227	701	546	2253	1.33728	0.00148054	0.622474	0.00278429	0.472264	FALSE	TRUE	FALSE
LESGI-11 + LESGI-6 + LESGI-8 + LESGI-9	4	4				LESGI-10	PAGI-8	4	188	172	9502	1.31507	0.587807	3	82	53	3589	2.84639	0.134448	0.631225	0.172862	1.11399	FALSE	FALSE
LESGI-13 + LESGI-16 + LESGI-8	4	3				LESGI-10	PAPI-2	13	179	787	8887	0.848786	0.593173	8	77	360	3282	0.998658	1	0.635182	1	0.234589	FALSE	FALSE
LESGI-11 + PAGI-5 + PAPI-1 + PAPI-2	4	4				PAGI-1	PAPI-2	155	1690	645	7376	1.05116	0.60306	110	728	258	2631	1.5441	0.0004798	0.643752	0.00100201	0.554783	FALSE	TRUE
LESGI-13 + LESGI-2 + LESGI-8 + LESGI-9	4	4				LESGI-6	PAGI-6	302	1365	1531	6668	0.964595	0.604582	205	701	568	2253	1.16121	0.109494	0.643752	0.144715	0.267636	FALSE	FALSE
LESGI-13 + LESGI-15 + LESGI-16	4	3				PAGI-6	PAGI-9	281	1552	1195	6838	1.03719	0.637117	131	642	438	2516	1.17457	0.144583	0.676489	0.184636	0.179457	FALSE	FALSE
PAGI-7 + PAGI-9	4	2				LESGI-11	LESGI-12	1199	3306	1449	3912	0.979192	0.648365	560	1312	481	1374	1.21906	0.00690376	0.686504	0.011547	0.316104	FALSE	TRUE
LESGI-11 + LESGI-6 + PAGI-9	4	3				LESGI-15	LESGI-3	346	2160	991	6369	1.03029	0.660639	174	1047	335	2171	1.07822	0.476867	0.697546	0.533301	0.0655985	FALSE	FALSE
LESGI-2 + PAGI-6	4	2				LESGI-13	PAGI-1	300	1271	1545	6750	1.03227	0.671998	189	490	649	2399	1.42729	0.00030172	0.707563	0.00066696	0.467451	FALSE	TRUE
LESGI-11 + LESGI-14 + PAGI-10 + PAPI-1	4	4				LESGI-3	PAGI-9	195	1142	1281	7248	0.967877	0.71059	72	437	497	2721	0.906515	0.466573	0.74612	0.524895	-0.0944919	FALSE	FALSE
LESGI-12 + LESGI-14 + LESGI-16 + PAGI-9	4	4				LESGI-15	PAGI-3	100	2406	281	7079	1.05028	0.718761	55	1166	124	2382	0.910483	0.569114	0.752609	0.618176	-0.206068	FALSE	FALSE
LESGI-11 + LESGI-14 + LESGI-9	4	3				PAGI-4	PAGI-9	42	227	1434	8163	1.06312	0.729353	25	85	544	3073	1.68349	0.0314483	0.761589	0.0466174	0.663143	FALSE	TRUE
LESGI-11 + LESGI-15 + LESGI-3 + PAGI-2 + PAGI-4	4	5				LESGI-15	PAGI-7	108	2398	331	7029	0.959248	0.736551	78	1143	148	2358	1.09029	0.559307	0.766987	0.609274	0.184739	FALSE	FALSE
LESGI-14 + LESGI-17 + PAGI-1	4	3				LESGI-4	PAGI-3	77	1998	304	7487	0.953558	0.748553	60	868	119	2680	1.56255	0.00777415	0.777343	0.0129455	0.712508	FALSE	TRUE
LESGI-14 + LESGI-4 + LESGI-8 + LESGI-9	4	4				LESGI-11	LESGI-13	723	3782	848	4513	1.01747	0.761313	381	1491	298	1557	1.33461	0.000792676	0.788429	0.00155249	0.391435	FALSE	TRUE
LESGI-14 + PAGI-5	4	2				LESGI-11	PAGI-1	848	3657	997	4364	1.01505	0.775632	486	1386	352	1503	1.49661	3.28952e-07	0.801062	1.00277e-06	0.560137	FALSE	TRUE
LESGI-16 + PAGI-10 + PAGI-5	4	3				LESGI-14	PAGI-3	70	1813	311	7672	0.957526	0.790251	51	820	128	2728	1.33275	0.103215	0.813937	0.137378	0.477026	FALSE	FALSE
LESGI-11 + LESGI-13 + PAGI-5	4	3				LESGI-3	LESGI-4	284	1053	1791	6738	1.01577	0.828678	129	380	799	2419	1.02996	0.825395	0.851197	0.854792	0.020025	FALSE	FALSE
LESGI-17 + LESGI-6 + PAPI-2	4	3				LESGI-2	LESGI-6	200	970	1467	7229	1.01777	0.835517	133	402	773	2419	1.03748	0.744081	0.855896	0.781285	0.0276773	FALSE	FALSE
LESGI-12 + LESGI-2 + LESGI-8	4	3				PAGI-5	PAPI-2	165	1888	635	7178	0.989918	0.927625	127	808	241	2551	1.66613	2.05604e-05	0.947681	5.28696e-05	0.751119	FALSE	TRUE
LESGI-11 + LESGI-4 + LESGI-8 + LESGI-9	4	4				LESGI-16	PAGI-10	797	2185	1835	5049	1.00386	0.940744	395	716	801	1815	1.25033	0.00354545	0.958494	0.00638182	0.316743	FALSE	TRUE
LESGI-12 + LESGI-13 + LESGI-16	4	3				LESGI-3	LESGI-8	373	964	2385	6144	0.99746	0.973867	172	337	1055	2163	1.04764	0.648199	0.989574	0.694105	0.0708185	FALSE	FALSE
LESGI-11 + LESGI-12 + PAGI-5 + PAPI-1	4	4				LESGI-4	PAGI-5	432	1643	1621	6170	1.00143	1	278	650	657	2142	1.39509	9.94689e-05	1	0.000233536	0.478302	FALSE	TRUE
LESGI-11 + PAGI-1 + PAGI-10 + PAGI-6	4	4				PAGI-10	PAGI-4	72	2560	197	7037	1.00894	1	49	1147	61	2470	1.73286	0.00672234	1	0.0113896	0.780313	FALSE	TRUE
LESGI-11 + LESGI-12 + LESGI-13 + LESGI-16 + LESGI-2 + LESGI-3 + LESGI-4 + LESGI-8 + LESGI-9 + PAGI-5 + PAPI-1	4	11				LESGI-1	LESGI-17	39	260	1255	8312	1.00393	1	17	56	636	3018	1.46887	0.211863	1	0.256681	0.549042	FALSE	FALSE
PAGI-9 + PAPI-2	4	2				LESGI-17	PAGI-8	23	1271	153	8419	1.01375	1	13	640	43	3031	1.46887	0.285843	1	0.336601	0.535008	FALSE	FALSE
LESGI-11 + LESGI-16 + PAGI-5	3	3				PAGI-5	PAGI-9	307	1746	1169	6644	1.00032	1	148	787	421	2371	1.06097	0.599405	1	0.649212	0.0849179	FALSE	FALSE
LESGI-11 + LESGI-12 + LESGI-13 + LESGI-15 + LESGI-16 + LESGI-17 + LESGI-7 + LESGI-8 + LESGI-9 + PAGI-1 + PAGI-5 + PAPI-1	3	12				PAGI-10	PAGI-8	47	2585	129	7105	1.00803	1	17	1179	39	2492	0.936221	0.885598	1	0.902307	-0.10662	FALSE	FALSE
LESGI-12 + LESGI-13 + LESGI-16 + PAGI-9	3	4
LESGI-11 + LESGI-15 + LESGI-17 + LESGI-8 + PAPI-2	3	5
LESGI-15 + LESGI-16 + LESGI-8 + LESGI-9	3	4
LESGI-4 + LESGI-8 + PAGI-10	3	3
LESGI-11 + LESGI-16 + PAGI-5 + PAGI-6	3	4
PAGI-5 + PAGI-9 + PAPI-1	3	3
LESGI-8 + PAGI-1	3	2
LESGI-1 + LESGI-11 + LESGI-12 + LESGI-15 + LESGI-16 + LESGI-17 + LESGI-3 + LESGI-6 + LESGI-8 + PAGI-10 + PAGI-5 + PAGI-8 + PAPI-1	3	13
LESGI-15 + LESGI-4 + PAGI-6	3	3
LESGI-11 + LESGI-12 + LESGI-16 + LESGI-4 + LESGI-8 + LESGI-9	3	6
LESGI-1 + LESGI-11 + LESGI-12 + LESGI-15 + LESGI-3 + LESGI-6 + LESGI-9 + PAGI-1 + PAGI-11 + PAGI-6 + PAGI-9 + PAPI-1	3	12
LESGI-13 + LESGI-14 + LESGI-15 + LESGI-16 + LESGI-6 + LESGI-8 + LESGI-9	3	7
LESGI-11 + LESGI-12 + LESGI-13 + LESGI-15 + PAGI-1 + PAGI-10	3	6
LESGI-12 + LESGI-16 + LESGI-8 + LESGI-9 + PAGI-1 + PAGI-9	3	6
LESGI-16 + LESGI-8 + LESGI-9 + PAGI-5 + PAPI-1	3	5
LESGI-11 + LESGI-3 + PAGI-10 + PAGI-6	3	4
LESGI-6 + PAGI-1 + PAGI-7	3	3
LESGI-12 + LESGI-16 + LESGI-4 + PAGI-10	3	4
LESGI-14 + LESGI-16 + LESGI-8 + PAGI-10	3	4
LESGI-16 + LESGI-17 + LESGI-2 + LESGI-7 + LESGI-8 + LESGI-9 + PAPI-1 + PAPI-2	3	8
PAGI-1 + PAGI-10 + PAGI-5 + PAPI-1 + PAPI-2	3	5
LESGI-15 + LESGI-16 + LESGI-17 + LESGI-6	3	4
LESGI-14 + LESGI-6 + LESGI-8 + LESGI-9	3	4
LESGI-16 + LESGI-3 + PAGI-2 + PAGI-3 + PAGI-5 + PAPI-1	3	6
LESGI-3 + PAGI-2 + PAGI-6	3	3
LESGI-11 + LESGI-4 + LESGI-7	3	3
LESGI-12 + LESGI-9 + PAGI-10	3	3
LESGI-12 + LESGI-6	3	2
LESGI-12 + LESGI-16 + LESGI-3 + PAGI-1 + PAGI-2 + PAGI-3 + PAGI-5 + PAGI-7	3	8
LESGI-12 + LESGI-16 + LESGI-17 + LESGI-3 + PAGI-1 + PAGI-4 + PAGI-7	3	7
LESGI-6 + PAGI-5 + PAGI-6 + PAPI-1	3	4
LESGI-8 + LESGI-9 + PAGI-6	3	3
LESGI-13 + LESGI-14 + PAGI-9	3	3
LESGI-11 + LESGI-15 + PAGI-10 + PAGI-5 + PAPI-1	3	5
LESGI-1 + LESGI-11 + LESGI-14 + LESGI-15 + LESGI-16 + LESGI-3 + LESGI-4 + LESGI-6 + LESGI-9 + PAGI-1 + PAGI-3 + PAGI-5 + PAGI-6 + PAGI-7 + PAGI-8 + PAPI-1	3	16
LESGI-16 + LESGI-17 + PAGI-1 + PAGI-9	3	4
LESGI-12 + LESGI-13 + LESGI-16 + LESGI-4 + LESGI-8 + LESGI-9 + PAGI-9	3	7
LESGI-11 + PAGI-10 + PAGI-7	3	3
LESGI-11 + LESGI-7 + PAGI-10 + PAGI-9	3	4
LESGI-7 + LESGI-9	3	2
LESGI-11 + LESGI-15 + PAGI-5	3	3
LESGI-12 + LESGI-13 + LESGI-16 + LESGI-4	3	4
LESGI-4 + LESGI-8 + LESGI-9 + PAGI-1	3	4
LESGI-11 + LESGI-12 + LESGI-13 + LESGI-16 + LESGI-17 + LESGI-8 + LESGI-9 + PAGI-3 + PAGI-6 + PAGI-8	3	10
LESGI-16 + PAGI-1 + PAGI-5	3	3
LESGI-12 + LESGI-13 + LESGI-4 + LESGI-8 + LESGI-9	3	5
LESGI-14 + PAGI-1 + PAGI-9	3	3
LESGI-11 + LESGI-12 + LESGI-13 + LESGI-17 + LESGI-4 + LESGI-6 + LESGI-7 + LESGI-8 + LESGI-9 + PAGI-10 + PAGI-4 + PAPI-1	3	12
LESGI-11 + LESGI-14 + LESGI-15 + LESGI-3 + PAGI-5 + PAPI-1	3	6
LESGI-11 + PAGI-5 + PAPI-2	3	3
LESGI-12 + LESGI-15 + LESGI-16 + LESGI-4 + LESGI-8 + LESGI-9 + PAGI-9	3	7
PAGI-1 + PAGI-10 + PAPI-2	3	3
PAGI-5 + PAGI-9	3	2
LESGI-16 + LESGI-4 + LESGI-8 + LESGI-9 + PAGI-9	3	5
LESGI-15 + LESGI-4 + PAGI-10	3	3
LESGI-14 + LESGI-4 + LESGI-8	3	3
LESGI-11 + LESGI-12 + LESGI-16 + LESGI-7 + LESGI-8 + LESGI-9	3	6
LESGI-11 + LESGI-15 + PAGI-10 + PAPI-2	3	4
LESGI-10 + LESGI-11 + LESGI-12 + LESGI-16	3	4
LESGI-11 + LESGI-14 + LESGI-15 + LESGI-3 + LESGI-6	3	5
LESGI-11 + LESGI-14 + PAGI-10 + PAPI-2	3	4
LESGI-11 + LESGI-15 + LESGI-16 + LESGI-17 + LESGI-6 + LESGI-8 + LESGI-9 + PAGI-1	3	8
LESGI-13 + LESGI-7	3	2
LESGI-12 + LESGI-13 + LESGI-16 + LESGI-8 + LESGI-9 + PAGI-1	3	6
LESGI-11 + LESGI-16 + LESGI-6 + LESGI-8 + LESGI-9 + PAGI-1 + PAGI-6	3	7
LESGI-11 + PAGI-8	3	2
LESGI-11 + LESGI-12 + PAPI-2	3	3
LESGI-7 + PAGI-9	3	2
LESGI-15 + LESGI-16 + PAGI-10	3	3
LESGI-3 + PAGI-10 + PAPI-1 + PAPI-2	3	4
LESGI-13 + LESGI-4 + LESGI-8 + LESGI-9 + PAGI-10	3	5
LESGI-16 + LESGI-7 + LESGI-8 + LESGI-9	3	4
PAGI-10 + PAGI-7	3	2
LESGI-11 + LESGI-8 + LESGI-9 + PAGI-1	3	4
LESGI-12 + LESGI-14 + PAGI-1 + PAGI-9	3	4
PAGI-5 + PAPI-2	3	2
LESGI-12 + LESGI-13 + LESGI-15 + LESGI-16 + LESGI-17 + LESGI-6	3	6
LESGI-16 + LESGI-3 + LESGI-8	3	3
LESGI-12 + LESGI-13 + LESGI-15 + LESGI-16 + LESGI-17 + LESGI-2 + LESGI-3 + LESGI-6 + LESGI-8 + PAGI-1 + PAGI-10 + PAGI-2 + PAPI-1	3	13
LESGI-11 + LESGI-17 + PAGI-10 + PAGI-5 + PAPI-1	3	5
LESGI-11 + LESGI-16 + PAGI-10 + PAGI-6	3	4
LESGI-15 + LESGI-16 + LESGI-17 + LESGI-6 + PAGI-1 + PAGI-10 + PAGI-9	3	7
LESGI-11 + LESGI-12 + LESGI-15 + LESGI-16 + PAGI-10	3	5
LESGI-11 + LESGI-2 + LESGI-9	3	3
LESGI-11 + LESGI-12 + PAGI-10 + PAGI-6 + PAPI-2	3	5
LESGI-11 + LESGI-12 + LESGI-13 + LESGI-16 + LESGI-2 + LESGI-3 + LESGI-9 + PAGI-6	3	8
LESGI-11 + LESGI-14 + LESGI-15 + PAPI-2	3	4
LESGI-15 + PAGI-5	3	2
LESGI-14 + LESGI-16 + LESGI-4 + PAGI-10	3	4
LESGI-11 + LESGI-12 + LESGI-13 + LESGI-16 + LESGI-17 + LESGI-2 + LESGI-3 + LESGI-6 + LESGI-7 + LESGI-9 + PAGI-1 + PAGI-10 + PAGI-2 + PAGI-3 + PAGI-5 + PAGI-6	3	16
LESGI-11 + LESGI-16 + LESGI-3	3	3
LESGI-11 + LESGI-4 + LESGI-7 + LESGI-8 + LESGI-9	3	5
LESGI-11 + PAGI-10 + PAGI-5 + PAPI-1 + PAPI-2	3	5
LESGI-11 + LESGI-16 + LESGI-8 + LESGI-9 + PAGI-10	3	5
LESGI-12 + LESGI-16 + PAGI-10	3	3
LESGI-15 + LESGI-3	3	2
LESGI-14 + LESGI-17 + LESGI-6 + LESGI-8 + LESGI-9 + PAPI-1	3	6
LESGI-11 + LESGI-12 + LESGI-4 + PAGI-10	3	4
LESGI-17 + LESGI-8 + PAGI-6	3	3
LESGI-3 + PAGI-1 + PAGI-2 + PAGI-3 + PAGI-5 + PAPI-1	3	6
LESGI-11 + LESGI-12 + LESGI-13 + LESGI-14 + LESGI-15 + LESGI-16 + LESGI-2 + LESGI-4 + LESGI-7 + LESGI-9 + PAGI-10	3	11
LESGI-15 + LESGI-3 + PAPI-2	3	3
LESGI-11 + PAGI-1 + PAGI-10 + PAGI-2 + PAGI-5 + PAGI-6 + PAPI-1	3	7
LESGI-12 + LESGI-14 + LESGI-8 + PAGI-1 + PAGI-9	3	5
LESGI-12 + LESGI-14 + LESGI-16 + LESGI-8	3	4
LESGI-10 + LESGI-11 + LESGI-12 + LESGI-16 + LESGI-4	3	5
LESGI-12 + LESGI-13 + LESGI-15 + LESGI-16 + LESGI-17 + LESGI-4 + LESGI-6 + LESGI-8 + LESGI-9 + PAGI-10	3	10
LESGI-11 + LESGI-12 + LESGI-13 + LESGI-14 + LESGI-15 + LESGI-16 + LESGI-2 + LESGI-4 + LESGI-7 + LESGI-8 + LESGI-9 + PAGI-10	3	12
LESGI-15 + LESGI-2	3	2
LESGI-3 + LESGI-8 + LESGI-9	3	3
LESGI-11 + LESGI-12 + LESGI-13 + LESGI-2 + LESGI-8 + LESGI-9	3	6
LESGI-13 + LESGI-16 + LESGI-17 + LESGI-2 + LESGI-6 + LESGI-7 + LESGI-8 + LESGI-9	3	8
LESGI-12 + LESGI-13 + LESGI-16 + LESGI-17 + LESGI-4 + LESGI-6 + LESGI-8 + LESGI-9 + PAGI-1 + PAGI-10	3	10
LESGI-11 + PAGI-10 + PAGI-4 + PAGI-5	3	4
LESGI-15 + PAPI-1	3	2
LESGI-16 + PAGI-5 + PAPI-1	3	3
PAGI-10 + PAPI-1 + PAPI-2	3	3
LESGI-14 + LESGI-15 + PAGI-6	3	3
LESGI-4 + PAPI-2	3	2
LESGI-6 + PAGI-1 + PAGI-10	3	3
PAGI-5 + PAGI-6 + PAPI-1	3	3
LESGI-17 + LESGI-9	3	2
LESGI-11 + PAGI-7 + PAGI-9	3	3
LESGI-11 + LESGI-3 + PAGI-6 + PAGI-9	3	4
LESGI-11 + LESGI-2 + LESGI-7 + LESGI-8	3	4
LESGI-11 + LESGI-17 + PAGI-1 + PAGI-4 + PAGI-8	3	5
LESGI-11 + LESGI-15 + LESGI-16 + LESGI-17 + LESGI-6 + LESGI-8 + LESGI-9 + PAGI-1 + PAGI-6	3	9
LESGI-12 + LESGI-14 + LESGI-16 + LESGI-4 + PAGI-1 + PAGI-9	3	6
LESGI-11 + LESGI-14 + PAPI-1	3	3
PAGI-5 + PAGI-6 + PAGI-9 + PAPI-1	3	4
LESGI-11 + LESGI-14 + LESGI-15 + PAGI-1	3	4
LESGI-11 + LESGI-12 + LESGI-13 + LESGI-14 + LESGI-15 + LESGI-16 + LESGI-2 + LESGI-7 + LESGI-8 + LESGI-9	3	10
LESGI-11 + LESGI-16 + LESGI-8 + LESGI-9 + PAGI-7	3	5
LESGI-12 + LESGI-15 + LESGI-4	3	3
LESGI-11 + PAGI-10 + PAPI-1 + PAPI-2	3	4
LESGI-11 + LESGI-12 + LESGI-6 + LESGI-8 + LESGI-9	3	5
LESGI-11 + LESGI-6 + PAGI-1 + PAGI-10 + PAGI-3 + PAGI-6 + PAGI-9 + PAPI-1 + PAPI-2	3	9
LESGI-11 + LESGI-16 + PAGI-5 + PAPI-1	3	4
LESGI-13 + LESGI-15 + LESGI-16 + LESGI-17 + LESGI-6 + LESGI-8 + LESGI-9	3	7
LESGI-12 + LESGI-13 + LESGI-16 + LESGI-2 + LESGI-8 + LESGI-9 + PAGI-5 + PAPI-1	3	8
LESGI-11 + LESGI-8 + LESGI-9 + PAGI-10	3	4
LESGI-12 + LESGI-13 + LESGI-8 + LESGI-9	3	4
LESGI-16 + LESGI-8	3	2
LESGI-11 + LESGI-6 + PAGI-1 + PAGI-5 + PAGI-7 + PAPI-1	3	6
LESGI-12 + LESGI-13 + LESGI-17 + LESGI-4 + LESGI-6 + LESGI-7 + LESGI-8 + LESGI-9	3	8
LESGI-8 + LESGI-9 + PAGI-1 + PAGI-5 + PAPI-1	3	5
LESGI-10 + LESGI-11 + LESGI-17 + PAGI-10	3	4
LESGI-4 + PAGI-2 + PAGI-6	3	3
LESGI-11 + PAGI-10 + PAGI-6 + PAPI-2	3	4
LESGI-4 + PAGI-5 + PAPI-1	3	3
LESGI-8 + LESGI-9 + PAPI-2	3	3
LESGI-11 + LESGI-6 + PAGI-1	3	3
LESGI-11 + LESGI-12 + LESGI-15 + LESGI-16 + LESGI-8 + LESGI-9	3	6
PAPI-1 + PAPI-2	3	2
LESGI-11 + LESGI-12 + LESGI-13 + LESGI-15 + LESGI-17 + LESGI-6 + LESGI-7 + LESGI-8 + LESGI-9	3	9
LESGI-16 + LESGI-17 + LESGI-4 + LESGI-8 + LESGI-9	3	5
LESGI-11 + LESGI-14 + LESGI-16 + PAGI-5	3	4
LESGI-13 + PAGI-9	3	2
LESGI-11 + LESGI-17 + PAGI-10 + PAGI-4 + PAPI-1 + PAPI-2	3	6
LESGI-11 + LESGI-8 + PAGI-10 + PAGI-6 + PAGI-9	3	5
LESGI-16 + LESGI-3 + LESGI-8 + LESGI-9 + PAGI-5 + PAPI-1	3	6
LESGI-11 + LESGI-16 + LESGI-17 + LESGI-2 + LESGI-8 + LESGI-9	3	6
LESGI-15 + LESGI-4 + LESGI-8	3	3
LESGI-12 + LESGI-2 + LESGI-8 + LESGI-9	3	4
LESGI-12 + LESGI-13 + LESGI-16 + LESGI-8 + LESGI-9 + PAGI-1 + PAGI-9	3	7
LESGI-11 + LESGI-15 + LESGI-17 + PAPI-2	3	4
LESGI-11 + LESGI-12 + LESGI-13 + LESGI-16 + LESGI-2 + LESGI-3 + LESGI-7 + LESGI-8 + LESGI-9 + PAGI-5 + PAPI-1	3	11
LESGI-6 + PAGI-9	3	2
LESGI-11 + LESGI-12 + LESGI-14 + LESGI-6 + PAGI-10	3	5
LESGI-11 + LESGI-15 + LESGI-16 + LESGI-8 + LESGI-9	3	5
LESGI-11 + LESGI-4 + PAGI-5 + PAPI-1	3	4
LESGI-1 + LESGI-13 + PAGI-5 + PAGI-9 + PAPI-1	3	5
LESGI-12 + LESGI-16 + PAGI-5 + PAGI-9	3	4
LESGI-11 + LESGI-17 + PAGI-1	3	3
LESGI-11 + LESGI-15 + LESGI-8	3	3
LESGI-11 + LESGI-13 + LESGI-16 + PAGI-5	3	4
LESGI-11 + LESGI-16 + LESGI-8 + LESGI-9 + PAGI-10 + PAGI-9	3	6
LESGI-10 + LESGI-11 + PAGI-1 + PAGI-9	3	4
LESGI-11 + LESGI-3 + PAGI-5 + PAGI-6	3	4
LESGI-11 + LESGI-12 + LESGI-16 + LESGI-6 + LESGI-7 + LESGI-8 + LESGI-9 + PAGI-1 + PAGI-10 + PAGI-3	3	10
LESGI-15 + PAPI-2	3	2
LESGI-15 + PAGI-10 + PAPI-1	3	3
LESGI-13 + LESGI-14 + LESGI-8 + LESGI-9 + PAGI-10	3	5
LESGI-11 + LESGI-15 + LESGI-4 + LESGI-8 + LESGI-9	3	5
LESGI-6 + LESGI-8 + LESGI-9 + PAPI-2	3	4
LESGI-13 + LESGI-15 + LESGI-8 + LESGI-9	3	4
LESGI-7 + PAGI-5	3	2
LESGI-17 + LESGI-8 + LESGI-9	3	3
LESGI-14 + LESGI-15 + LESGI-16 + LESGI-2 + LESGI-4 + LESGI-6 + LESGI-9 + PAGI-1 + PAGI-10 + PAPI-1	3	10
LESGI-11 + LESGI-15 + LESGI-16 + LESGI-17 + LESGI-6 + LESGI-8 + LESGI-9 + PAGI-1 + PAGI-10 + PAGI-6 + PAPI-1	3	11
LESGI-15 + LESGI-4 + LESGI-8 + LESGI-9 + PAGI-1	3	5
LESGI-10 + LESGI-11 + LESGI-12 + LESGI-15 + LESGI-16	3	5
LESGI-11 + LESGI-15 + LESGI-7	3	3
LESGI-12 + PAGI-5 + PAPI-1	3	3
LESGI-15 + PAGI-10 + PAGI-6 + PAGI-9	3	4
LESGI-11 + LESGI-15 + LESGI-7 + PAGI-1 + PAGI-10	3	5
LESGI-11 + LESGI-16 + PAGI-8	3	3
LESGI-3 + LESGI-6 + PAGI-1 + PAGI-10	3	4
LESGI-16 + LESGI-6 + PAGI-9	3	3
LESGI-12 + LESGI-14 + LESGI-8 + PAGI-9	3	4
LESGI-15 + LESGI-6 + PAGI-10 + PAPI-2	3	4
LESGI-11 + LESGI-12 + LESGI-15 + LESGI-17 + LESGI-2 + LESGI-8 + PAGI-10	3	7
LESGI-11 + LESGI-13 + LESGI-4	3	3
LESGI-15 + LESGI-16 + LESGI-2 + LESGI-4 + LESGI-7 + LESGI-8 + LESGI-9 + PAGI-5 + PAPI-1	3	9
LESGI-11 + LESGI-3 + LESGI-4 + LESGI-9 + PAGI-1 + PAGI-6 + PAGI-9 + PAPI-1	3	8
LESGI-8 + LESGI-9 + PAGI-5	3	3
LESGI-11 + LESGI-3 + PAGI-2	3	3
LESGI-11 + LESGI-8	3	2
LESGI-13 + LESGI-16 + PAGI-10	3	3
LESGI-11 + LESGI-16 + LESGI-4 + LESGI-7 + LESGI-9	3	5
LESGI-11 + LESGI-12 + LESGI-15 + PAGI-10	3	4
LESGI-11 + LESGI-15 + LESGI-3 + PAGI-10 + PAGI-2 + PAGI-3 + PAGI-5 + PAPI-1	3	8
LESGI-4 + LESGI-6 + PAGI-10	3	3
LESGI-12 + LESGI-14 + LESGI-16 + LESGI-17 + PAGI-9	3	5
LESGI-10 + LESGI-11 + PAGI-1 + PAGI-4 + PAGI-6 + PAPI-2	3	6
LESGI-2 + PAGI-5 + PAPI-1	3	3
LESGI-11 + LESGI-12 + PAGI-1	3	3
LESGI-11 + PAGI-1 + PAGI-10 + PAGI-5 + PAGI-6 + PAPI-1	3	6
LESGI-11 + LESGI-12 + LESGI-13 + LESGI-15 + LESGI-2 + LESGI-4 + LESGI-7 + LESGI-9	2	8
LESGI-11 + LESGI-12 + LESGI-3 + LESGI-7 + LESGI-8 + PAGI-10 + PAGI-5 + PAGI-6 + PAGI-7	2	9
LESGI-11 + LESGI-14 + LESGI-15 + PAPI-1 + PAPI-2	2	5
LESGI-12 + LESGI-4 + PAGI-10	2	3
LESGI-10 + LESGI-13 + LESGI-16 + LESGI-4	2	4
LESGI-12 + LESGI-15 + LESGI-2	2	3
LESGI-11 + LESGI-2 + LESGI-4 + LESGI-8 + LESGI-9	2	5
LESGI-11 + LESGI-2 + LESGI-8 + LESGI-9 + PAGI-10	2	5
LESGI-12 + LESGI-16 + PAGI-6	2	3
LESGI-12 + LESGI-16 + PAGI-10 + PAGI-6	2	4
LESGI-10 + LESGI-17 + LESGI-3 + PAGI-1 + PAGI-4 + PAGI-5 + PAGI-9	2	7
LESGI-12 + LESGI-2 + LESGI-8 + LESGI-9 + PAGI-10	2	5
LESGI-11 + LESGI-13 + LESGI-15 + PAGI-2	2	4
LESGI-12 + LESGI-13 + LESGI-15 + LESGI-4 + LESGI-7 + LESGI-8 + LESGI-9	2	7
LESGI-14 + LESGI-17 + PAGI-10	2	3
LESGI-16 + LESGI-7	2	2
LESGI-11 + LESGI-14 + LESGI-7	2	3
LESGI-13 + LESGI-3 + PAGI-1 + PAGI-2 + PAGI-3 + PAGI-4 + PAGI-5 + PAPI-1	2	8
LESGI-11 + LESGI-2 + LESGI-9 + PAGI-5 + PAPI-1	2	5
LESGI-11 + LESGI-15 + LESGI-16 + LESGI-17 + LESGI-8 + LESGI-9 + PAGI-5 + PAPI-1	2	8
LESGI-15 + LESGI-3 + PAGI-1 + PAGI-10 + PAGI-2 + PAGI-5 + PAGI-6 + PAPI-1 + PAPI-2	2	9
LESGI-14 + PAGI-5 + PAGI-9	2	3
LESGI-11 + LESGI-14 + LESGI-15 + LESGI-6 + PAGI-10	2	5
LESGI-12 + LESGI-14 + LESGI-4 + PAGI-1 + PAGI-9	2	5
LESGI-12 + LESGI-14 + LESGI-8 + LESGI-9 + PAGI-5 + PAPI-1	2	6
LESGI-15 + LESGI-2 + PAGI-10	2	3
LESGI-12 + LESGI-14 + LESGI-6 + LESGI-8 + PAGI-1 + PAGI-9	2	6
LESGI-11 + LESGI-14 + LESGI-2	2	3
LESGI-11 + PAGI-1 + PAGI-10 + PAGI-5 + PAPI-1	2	5
LESGI-13 + LESGI-2 + LESGI-6 + LESGI-8 + LESGI-9	2	5
LESGI-11 + LESGI-12 + LESGI-13 + LESGI-14 + LESGI-15 + LESGI-16 + LESGI-2 + LESGI-4 + LESGI-7 + LESGI-9 + PAGI-9	2	11
LESGI-7 + LESGI-8 + LESGI-9	2	3
LESGI-13 + LESGI-7 + PAGI-10	2	3
LESGI-11 + LESGI-2 + PAGI-1	2	3
LESGI-11 + PAGI-6 + PAPI-1	2	3
LESGI-11 + LESGI-17 + LESGI-2 + LESGI-3 + PAGI-5 + PAPI-1	2	6
PAGI-6 + PAPI-1	2	2
LESGI-15 + PAGI-1 + PAGI-6	2	3
LESGI-11 + LESGI-14 + LESGI-4	2	3
LESGI-11 + LESGI-14 + LESGI-15 + PAGI-5 + PAPI-1	2	5
LESGI-11 + LESGI-15 + LESGI-3 + PAGI-10 + PAGI-6	2	5
LESGI-11 + LESGI-12 + LESGI-15 + LESGI-16 + LESGI-4 + LESGI-6 + LESGI-8 + LESGI-9 + PAGI-1	2	9
LESGI-1 + LESGI-11 + LESGI-12 + LESGI-15 + LESGI-8	2	5
LESGI-15 + LESGI-3 + PAGI-6	2	3
LESGI-11 + LESGI-12 + PAGI-1 + PAGI-10	2	4
LESGI-11 + LESGI-3 + PAGI-10 + PAGI-2 + PAGI-6	2	5
LESGI-15 + PAGI-7	2	2
LESGI-11 + LESGI-12 + LESGI-13 + LESGI-16 + LESGI-2 + LESGI-3 + LESGI-4 + LESGI-7 + LESGI-8 + LESGI-9 + PAGI-5 + PAPI-1	2	12
LESGI-11 + LESGI-12 + LESGI-13 + LESGI-16 + LESGI-3 + LESGI-6 + LESGI-8 + PAGI-2 + PAGI-3 + PAGI-5 + PAGI-6 + PAGI-7	2	12
LESGI-11 + LESGI-4 + LESGI-8 + LESGI-9 + PAGI-10	2	5
LESGI-11 + LESGI-12 + LESGI-14 + LESGI-4	2	4
LESGI-3 + LESGI-6 + PAGI-1 + PAGI-10 + PAGI-5 + PAPI-1 + PAPI-2	2	7
LESGI-11 + LESGI-3 + PAGI-1 + PAGI-10 + PAGI-2 + PAGI-5 + PAGI-6 + PAPI-1	2	8
LESGI-11 + LESGI-12 + LESGI-13 + PAGI-10	2	4
LESGI-16 + LESGI-4 + PAGI-10 + PAGI-6	2	4
LESGI-11 + LESGI-12 + PAGI-1 + PAGI-5 + PAPI-1	2	5
LESGI-11 + LESGI-13 + LESGI-14 + LESGI-15 + LESGI-16 + LESGI-17 + LESGI-6 + LESGI-8 + LESGI-9 + PAGI-1 + PAGI-10 + PAGI-5 + PAGI-7 + PAPI-1	2	14
LESGI-1 + LESGI-15 + PAGI-10 + PAGI-9	2	4
LESGI-11 + PAGI-10 + PAGI-5 + PAGI-6 + PAPI-1	2	5
LESGI-14 + LESGI-16 + LESGI-4 + LESGI-8 + LESGI-9	2	5
LESGI-15 + LESGI-4 + LESGI-8 + LESGI-9	2	4
LESGI-3 + PAPI-1 + PAPI-2	2	3
LESGI-14 + PAGI-10 + PAGI-6	2	3
LESGI-12 + LESGI-13 + PAGI-9	2	3
LESGI-11 + LESGI-17 + PAGI-10 + PAPI-2	2	4
LESGI-11 + LESGI-15 + LESGI-16 + LESGI-4 + LESGI-6 + PAGI-1 + PAGI-8	2	7
LESGI-12 + LESGI-14 + LESGI-7 + LESGI-8	2	4
PAGI-5 + PAGI-6 + PAGI-9	2	3
LESGI-1 + LESGI-15 + LESGI-3 + PAGI-10 + PAGI-9	2	5
LESGI-11 + LESGI-14 + LESGI-15 + PAGI-5	2	4
LESGI-15 + PAPI-1 + PAPI-2	2	3
LESGI-2 + PAGI-10 + PAGI-9	2	3
LESGI-13 + LESGI-4 + LESGI-7	2	3
LESGI-11 + LESGI-12 + LESGI-14 + LESGI-16 + LESGI-8 + LESGI-9	2	6
LESGI-10 + LESGI-15 + LESGI-17	2	3
LESGI-15 + LESGI-3 + PAGI-2 + PAPI-2	2	4
LESGI-17 + LESGI-4 + PAGI-10 + PAGI-5	2	4
LESGI-11 + LESGI-15 + LESGI-16 + LESGI-4 + PAGI-1 + PAPI-1	2	6
LESGI-12 + LESGI-16 + LESGI-4 + LESGI-8 + LESGI-9	2	5
LESGI-14 + LESGI-4 + LESGI-8 + PAGI-5	2	4
LESGI-12 + LESGI-8 + LESGI-9 + PAGI-1 + PAPI-2	2	5
LESGI-11 + PAGI-1 + PAGI-10 + PAGI-6 + PAGI-9	2	5
LESGI-12 + LESGI-14 + LESGI-16 + LESGI-4 + PAGI-1 + PAGI-5 + PAGI-9	2	7
LESGI-14 + LESGI-17 + LESGI-6 + LESGI-8 + LESGI-9 + PAGI-5 + PAPI-1	2	7
LESGI-11 + PAGI-1 + PAGI-10 + PAGI-5 + PAGI-6	2	5
LESGI-16 + PAGI-5 + PAGI-9	2	3
LESGI-12 + LESGI-14 + LESGI-16 + PAGI-1 + PAGI-9	2	5
LESGI-4 + PAGI-2	2	2
LESGI-12 + LESGI-2	2	2
LESGI-11 + LESGI-17 + LESGI-4 + PAGI-10 + PAGI-5	2	5
LESGI-11 + LESGI-12 + LESGI-13 + LESGI-16 + LESGI-17 + LESGI-2 + LESGI-3 + LESGI-6 + LESGI-7 + LESGI-9 + PAGI-10 + PAGI-2 + PAGI-3 + PAGI-5 + PAGI-7	2	15
LESGI-14 + LESGI-4 + PAGI-1 + PAGI-9	2	4
LESGI-13 + LESGI-14 + LESGI-15 + PAGI-9	2	4
LESGI-11 + LESGI-6 + LESGI-8 + LESGI-9 + PAGI-1 + PAGI-10 + PAGI-2 + PAGI-5 + PAGI-6 + PAPI-1	2	10
LESGI-11 + PAGI-1 + PAGI-4 + PAGI-5 + PAGI-6 + PAGI-9 + PAPI-1 + PAPI-2	2	8
LESGI-15 + LESGI-16 + LESGI-4	2	3
LESGI-16 + LESGI-6 + PAGI-10 + PAGI-5 + PAGI-9 + PAPI-1	2	6
LESGI-17 + LESGI-8	2	2
LESGI-1 + LESGI-11 + LESGI-4	2	3
LESGI-13 + LESGI-14 + LESGI-15 + LESGI-4 + LESGI-7 + LESGI-8 + LESGI-9 + PAGI-5	2	8
LESGI-11 + PAGI-1 + PAGI-5 + PAGI-9	2	4
LESGI-15 + LESGI-16 + LESGI-17	2	3
LESGI-11 + LESGI-17 + LESGI-3 + PAGI-1 + PAGI-10	2	5
LESGI-11 + LESGI-15 + LESGI-16 + PAGI-1 + PAGI-10	2	5
LESGI-11 + LESGI-12 + LESGI-16 + LESGI-2 + LESGI-4 + LESGI-9 + PAGI-7	2	7
PAGI-2 + PAGI-5	2	2
LESGI-14 + LESGI-4 + PAGI-9	2	3
LESGI-16 + LESGI-2 + LESGI-4 + LESGI-8 + LESGI-9	2	5
LESGI-1 + LESGI-11 + LESGI-15 + LESGI-16 + LESGI-4	2	5
LESGI-11 + LESGI-13 + LESGI-15 + LESGI-17 + LESGI-2 + LESGI-7 + LESGI-8 + LESGI-9 + PAGI-10	2	9
LESGI-11 + LESGI-14 + LESGI-15 + LESGI-9 + PAGI-5 + PAPI-1	2	6
LESGI-13 + LESGI-16 + LESGI-17 + PAGI-1 + PAGI-10 + PAGI-9	2	6
LESGI-11 + LESGI-14 + PAGI-10 + PAGI-5 + PAPI-1	2	5
LESGI-10 + LESGI-12 + LESGI-16 + LESGI-17 + LESGI-3 + PAGI-1 + PAGI-4 + PAGI-5 + PAGI-7	2	9
LESGI-11 + LESGI-13 + LESGI-14 + LESGI-16 + LESGI-2 + LESGI-3 + LESGI-7 + LESGI-9 + PAGI-5 + PAPI-1	2	10
LESGI-11 + LESGI-3 + PAGI-10 + PAGI-5 + PAGI-6 + PAGI-9 + PAPI-1 + PAPI-2	2	8
LESGI-11 + LESGI-14 + PAGI-5	2	3
LESGI-11 + PAGI-10 + PAGI-5 + PAGI-9 + PAPI-1	2	5
LESGI-11 + LESGI-12 + LESGI-16 + LESGI-2 + LESGI-7 + LESGI-9 + PAGI-5 + PAPI-1	2	8
LESGI-17 + PAGI-6	2	2
LESGI-11 + LESGI-3 + LESGI-4 + LESGI-9 + PAGI-1 + PAGI-5 + PAGI-6 + PAGI-9 + PAPI-1	2	9
LESGI-16 + PAGI-10 + PAGI-6	2	3
LESGI-11 + LESGI-3 + PAGI-1 + PAGI-2 + PAPI-2	2	5
LESGI-16 + LESGI-17 + LESGI-4 + LESGI-6 + PAGI-9	2	5
LESGI-14 + LESGI-16 + PAGI-1 + PAGI-9	2	4
LESGI-16 + LESGI-17 + LESGI-6 + PAGI-9	2	4
LESGI-11 + LESGI-16 + LESGI-17 + PAGI-9	2	4
LESGI-2 + LESGI-4	2	2
LESGI-12 + LESGI-16 + LESGI-17 + LESGI-3 + PAGI-1 + PAGI-5 + PAGI-7	2	7
LESGI-12 + LESGI-13 + LESGI-15 + LESGI-7 + LESGI-9 + PAGI-10 + PAGI-5 + PAPI-1	2	8
LESGI-11 + LESGI-3 + LESGI-7 + PAGI-3 + PAGI-4 + PAGI-5 + PAGI-7 + PAGI-9 + PAPI-1	2	9
LESGI-11 + LESGI-17 + LESGI-6 + PAPI-2	2	4
LESGI-16 + LESGI-6 + LESGI-8 + LESGI-9 + PAGI-1 + PAPI-2	2	6
LESGI-11 + LESGI-12 + LESGI-13 + LESGI-16 + LESGI-17 + LESGI-2 + LESGI-3 + LESGI-7 + LESGI-8 + LESGI-9 + PAGI-1 + PAGI-10 + PAGI-3 + PAGI-5	2	14
LESGI-11 + LESGI-16 + PAGI-9	2	3
LESGI-11 + LESGI-12 + LESGI-16 + LESGI-7 + PAGI-6	2	5
LESGI-11 + LESGI-15 + LESGI-6 + PAPI-2	2	4
LESGI-15 + LESGI-16 + LESGI-3 + PAGI-2 + PAGI-3 + PAGI-4 + PAGI-5 + PAPI-1	2	8
LESGI-11 + LESGI-12 + LESGI-16 + PAGI-10	2	4
LESGI-13 + LESGI-16 + LESGI-6 + LESGI-8 + LESGI-9 + PAGI-1 + PAGI-9	2	7
LESGI-4 + LESGI-8 + LESGI-9 + PAGI-6	2	4
LESGI-11 + LESGI-14 + LESGI-15 + LESGI-16 + LESGI-2 + LESGI-8 + LESGI-9 + PAGI-5	2	8
LESGI-14 + LESGI-17 + LESGI-4 + LESGI-6 + LESGI-8 + LESGI-9	2	6
LESGI-12 + LESGI-13 + LESGI-15 + LESGI-16 + LESGI-17 + LESGI-6 + LESGI-8 + LESGI-9	2	8
LESGI-15 + PAGI-5 + PAPI-1	2	3
LESGI-16 + LESGI-2 + LESGI-7 + LESGI-8 + LESGI-9 + PAGI-10	2	6
LESGI-11 + LESGI-2 + LESGI-7 + LESGI-8 + LESGI-9	2	5
LESGI-1 + LESGI-12 + LESGI-15 + LESGI-3 + LESGI-4 + PAGI-9	2	6
LESGI-14 + LESGI-17 + PAGI-9 + PAPI-2	2	4
LESGI-11 + LESGI-17 + PAGI-9	2	3
LESGI-11 + LESGI-13 + LESGI-16 + LESGI-6 + PAGI-1	2	5
LESGI-12 + PAGI-7 + PAPI-1	2	3
LESGI-11 + LESGI-14 + LESGI-17	2	3
LESGI-2 + LESGI-8 + LESGI-9 + PAGI-10	2	4
LESGI-11 + LESGI-12 + LESGI-4 + LESGI-8 + LESGI-9 + PAGI-1	2	6
LESGI-11 + LESGI-17 + LESGI-3 + PAGI-1 + PAGI-2 + PAGI-3 + PAGI-5 + PAPI-1	2	8
LESGI-14 + LESGI-8 + PAGI-1 + PAGI-9	2	4
LESGI-6 + PAGI-5 + PAPI-1	2	3
LESGI-11 + PAGI-10 + PAGI-2	2	3
LESGI-11 + LESGI-12 + LESGI-14 + LESGI-15 + PAGI-1	2	5
LESGI-12 + LESGI-14 + LESGI-17	2	3
LESGI-11 + LESGI-12 + LESGI-7 + LESGI-9	2	4
LESGI-15 + LESGI-3 + PAGI-5 + PAPI-1	2	4
LESGI-11 + LESGI-7 + PAGI-1 + PAGI-10	2	4
LESGI-2 + PAPI-1	2	2
LESGI-11 + LESGI-12 + PAGI-1 + PAGI-6 + PAPI-2	2	5
LESGI-11 + LESGI-13 + LESGI-14 + LESGI-15 + LESGI-2 + LESGI-8 + LESGI-9 + PAGI-9	2	8
PAGI-1 + PAGI-10 + PAGI-5 + PAPI-2	2	4
LESGI-16 + PAPI-1	2	2
LESGI-12 + LESGI-15 + LESGI-16	2	3
LESGI-11 + LESGI-13 + LESGI-15 + PAGI-1 + PAGI-10	2	5
LESGI-11 + LESGI-12 + LESGI-16 + LESGI-4	2	4
LESGI-11 + LESGI-17 + LESGI-4 + LESGI-8	2	4
LESGI-14 + LESGI-3 + LESGI-6 + LESGI-8 + LESGI-9 + PAGI-2	2	6
LESGI-15 + LESGI-16 + LESGI-3 + LESGI-8 + LESGI-9 + PAGI-2 + PAGI-3 + PAGI-5	2	8
LESGI-11 + LESGI-7 + LESGI-8 + LESGI-9 + PAGI-10	2	5
LESGI-11 + LESGI-12 + LESGI-2	2	3
LESGI-11 + LESGI-12 + LESGI-4 + LESGI-7 + PAGI-10 + PAGI-5	2	6
LESGI-13 + LESGI-14 + LESGI-16 + LESGI-8 + LESGI-9	2	5
LESGI-11 + LESGI-3 + PAGI-10 + PAGI-2	2	4
LESGI-11 + LESGI-12 + LESGI-15 + LESGI-6	2	4
LESGI-11 + LESGI-14 + PAGI-1 + PAGI-9	2	4
LESGI-11 + LESGI-12 + LESGI-14 + LESGI-4 + PAGI-10	2	5
LESGI-11 + LESGI-13 + PAGI-1	2	3
LESGI-11 + LESGI-3 + PAGI-1 + PAGI-10	2	4
LESGI-11 + LESGI-14 + LESGI-17 + LESGI-3 + LESGI-6 + PAGI-10	2	6
LESGI-11 + LESGI-8 + PAGI-10 + PAGI-5 + PAGI-6	2	5
LESGI-15 + LESGI-6 + PAGI-1 + PAGI-10 + PAPI-1 + PAPI-2	2	6
LESGI-1 + LESGI-11 + LESGI-12 + LESGI-14 + LESGI-15 + LESGI-6 + LESGI-9 + PAGI-1 + PAGI-11 + PAGI-9	2	10
LESGI-13 + LESGI-16 + LESGI-6 + PAGI-10	2	4
LESGI-11 + LESGI-15 + LESGI-3 + PAGI-9	2	4
LESGI-11 + LESGI-12 + LESGI-13 + LESGI-15 + LESGI-16 + LESGI-7 + LESGI-8 + PAGI-6 + PAGI-7 + PAGI-9	2	10
LESGI-11 + LESGI-15 + LESGI-7 + PAGI-1	2	4
LESGI-12 + LESGI-13 + LESGI-16 + LESGI-2 + LESGI-4	2	5
LESGI-12 + LESGI-13 + LESGI-15 + LESGI-16 + LESGI-2 + LESGI-6 + LESGI-8 + PAGI-1 + PAGI-10 + PAGI-6 + PAPI-1	2	11
LESGI-11 + LESGI-15 + LESGI-16 + LESGI-6 + LESGI-8 + PAGI-3 + PAGI-5 + PAGI-8 + PAPI-1	2	9
LESGI-6 + PAGI-5 + PAGI-6 + PAPI-1 + PAPI-2	2	5
LESGI-11 + LESGI-12 + LESGI-9	2	3
LESGI-15 + PAGI-5 + PAGI-6 + PAPI-1	2	4
LESGI-13 + LESGI-14 + LESGI-15 + LESGI-17 + LESGI-7 + LESGI-8 + LESGI-9 + PAGI-10	2	8
LESGI-3 + LESGI-6 + PAGI-10 + PAPI-2	2	4
LESGI-11 + LESGI-4 + PAGI-6	2	3
LESGI-11 + LESGI-12 + LESGI-15 + LESGI-3 + LESGI-7 + PAGI-1	2	6
LESGI-12 + LESGI-4 + LESGI-6	2	3
LESGI-11 + LESGI-16 + LESGI-4 + PAGI-5 + PAGI-6	2	5
LESGI-11 + PAGI-6 + PAGI-7	2	3
LESGI-11 + LESGI-12 + LESGI-14 + LESGI-16 + LESGI-2 + LESGI-6 + LESGI-8 + LESGI-9	2	8
LESGI-11 + LESGI-4 + LESGI-8 + LESGI-9 + PAGI-9 + PAPI-1	2	6
LESGI-11 + LESGI-13 + LESGI-16 + LESGI-17 + LESGI-4 + LESGI-6 + LESGI-8 + LESGI-9	2	8
LESGI-11 + LESGI-8 + LESGI-9 + PAGI-5 + PAPI-1	2	5
LESGI-11 + LESGI-12 + LESGI-16 + LESGI-17 + LESGI-2 + LESGI-6 + LESGI-7 + LESGI-9 + PAGI-10 + PAGI-3 + PAGI-4 + PAGI-5 + PAGI-7	2	13
LESGI-11 + LESGI-12 + LESGI-13 + LESGI-7 + LESGI-8 + LESGI-9 + PAGI-10	2	7
LESGI-11 + LESGI-14 + LESGI-16 + PAGI-6 + PAGI-8	2	5
LESGI-10 + LESGI-11 + LESGI-15 + LESGI-8 + LESGI-9	2	5
LESGI-14 + PAGI-1 + PAGI-7	2	3
LESGI-12 + LESGI-13 + LESGI-6 + PAGI-1	2	4
PAGI-1 + PAGI-10 + PAGI-5 + PAGI-9 + PAPI-1	2	5
LESGI-12 + LESGI-14 + LESGI-15 + LESGI-4 + PAGI-1 + PAGI-7 + PAGI-9	2	7
LESGI-11 + LESGI-15 + PAGI-10 + PAGI-6 + PAGI-9 + PAPI-2	2	6
LESGI-11 + LESGI-13 + LESGI-14 + LESGI-15 + LESGI-3 + LESGI-6 + LESGI-9 + PAGI-1 + PAGI-11 + PAGI-6 + PAGI-9 + PAPI-1	2	12
LESGI-12 + LESGI-14 + LESGI-15 + PAGI-6	2	4
LESGI-11 + LESGI-12 + LESGI-8 + LESGI-9 + PAGI-6	2	5
LESGI-11 + LESGI-15 + LESGI-8 + LESGI-9 + PAGI-9	2	5
LESGI-11 + LESGI-14 + LESGI-17 + LESGI-6 + PAGI-1 + PAGI-10 + PAPI-1	2	7
LESGI-12 + LESGI-15 + LESGI-6 + LESGI-8 + LESGI-9	2	5
LESGI-16 + LESGI-17 + PAGI-5	2	3
LESGI-4 + PAGI-6 + PAGI-7	2	3
LESGI-8 + PAGI-6	2	2
LESGI-16 + PAGI-10 + PAGI-9	2	3
LESGI-12 + LESGI-17 + LESGI-2 + LESGI-7 + LESGI-8 + LESGI-9 + PAGI-1 + PAGI-10 + PAGI-5 + PAPI-1 + PAPI-2	2	11
LESGI-12 + LESGI-14 + LESGI-16 + LESGI-6	2	4
LESGI-12 + LESGI-13 + LESGI-14 + LESGI-7 + LESGI-9 + PAGI-10 + PAGI-6	2	7
LESGI-11 + LESGI-16 + LESGI-3 + LESGI-7 + LESGI-9 + PAGI-5 + PAGI-9	2	7
LESGI-11 + LESGI-12 + LESGI-2 + LESGI-8 + LESGI-9 + PAGI-5 + PAGI-6	2	7
LESGI-11 + LESGI-14 + LESGI-16 + PAGI-10 + PAGI-3 + PAGI-5 + PAGI-6 + PAGI-9	2	8
LESGI-12 + LESGI-15 + PAPI-2	2	3
LESGI-11 + LESGI-12 + LESGI-16 + LESGI-8 + LESGI-9	2	5
LESGI-13 + LESGI-2 + LESGI-7 + LESGI-8 + LESGI-9 + PAGI-5 + PAPI-1	2	7
LESGI-12 + LESGI-13 + LESGI-14 + PAGI-9	2	4
LESGI-11 + LESGI-8 + LESGI-9 + PAGI-5	2	4
LESGI-11 + LESGI-6 + PAGI-1 + PAGI-9	2	4
LESGI-15 + LESGI-16 + LESGI-6 + PAGI-1	2	4
LESGI-16 + PAGI-6 + PAPI-2	2	3
LESGI-11 + LESGI-12 + LESGI-13 + LESGI-2 + LESGI-9	2	5
LESGI-11 + LESGI-17 + PAGI-1 + PAGI-5 + PAPI-1	2	5
LESGI-11 + LESGI-16 + LESGI-8 + LESGI-9 + PAGI-6	2	5
LESGI-11 + LESGI-8 + PAGI-6	2	3
LESGI-12 + LESGI-15 + LESGI-9	2	3
LESGI-1 + LESGI-11 + LESGI-12 + LESGI-15 + LESGI-3 + LESGI-9 + PAGI-1 + PAGI-11 + PAGI-6 + PAGI-9 + PAPI-1	2	11
LESGI-11 + LESGI-15 + LESGI-8 + LESGI-9 + PAGI-5 + PAPI-1	2	6
LESGI-11 + LESGI-8 + PAGI-10 + PAGI-6 + PAPI-2	2	5
LESGI-12 + LESGI-16 + LESGI-4 + LESGI-6 + PAGI-9	2	5
LESGI-11 + LESGI-16 + LESGI-6	2	3
LESGI-7 + PAGI-10	2	2
LESGI-12 + LESGI-15 + LESGI-16 + LESGI-4 + LESGI-8 + LESGI-9	2	6
LESGI-12 + LESGI-9	2	2
LESGI-11 + LESGI-15 + LESGI-17 + PAGI-10 + PAPI-2	2	5
LESGI-11 + LESGI-15 + PAGI-1 + PAGI-10 + PAGI-5 + PAGI-6 + PAPI-1	2	7
LESGI-13 + LESGI-14 + PAGI-1	2	3
LESGI-12 + LESGI-13 + LESGI-15	2	3
LESGI-11 + PAGI-1 + PAGI-10 + PAGI-7 + PAGI-9	2	5
LESGI-15 + LESGI-8 + LESGI-9 + PAGI-5 + PAPI-1	2	5
LESGI-11 + LESGI-12 + LESGI-16 + LESGI-4 + PAGI-5 + PAPI-1	2	6
LESGI-11 + LESGI-16 + LESGI-4 + LESGI-7 + PAGI-10	2	5
LESGI-11 + PAGI-5 + PAGI-7 + PAPI-1	2	4
LESGI-11 + LESGI-16 + LESGI-4 + PAGI-9	2	4
LESGI-4 + PAGI-1 + PAGI-10 + PAGI-6 + PAPI-2	2	5
LESGI-11 + LESGI-12 + LESGI-13 + LESGI-16 + LESGI-17 + LESGI-2 + LESGI-3 + LESGI-6 + LESGI-7 + LESGI-8 + LESGI-9 + PAGI-1 + PAGI-10 + PAGI-2 + PAGI-3	2	15
LESGI-11 + LESGI-16 + LESGI-2 + LESGI-8 + LESGI-9 + PAGI-10	2	6
LESGI-11 + LESGI-12 + LESGI-16 + LESGI-8 + LESGI-9 + PAGI-1 + PAGI-5	2	7
LESGI-11 + LESGI-2 + LESGI-7 + LESGI-8 + LESGI-9 + PAGI-10	2	6
LESGI-15 + LESGI-17 + LESGI-2 + LESGI-8	2	4
LESGI-12 + LESGI-15 + LESGI-16 + LESGI-17 + LESGI-4 + LESGI-6 + LESGI-8 + LESGI-9 + PAGI-1	2	9
LESGI-13 + PAGI-10	2	2
LESGI-11 + LESGI-12 + LESGI-13 + LESGI-14 + PAGI-6	2	5
LESGI-2 + LESGI-7 + LESGI-8 + LESGI-9	2	4
LESGI-11 + LESGI-16 + LESGI-9 + PAGI-1	2	4
LESGI-11 + LESGI-17 + LESGI-4 + LESGI-7 + LESGI-8 + LESGI-9	2	6
LESGI-11 + LESGI-15 + LESGI-4 + PAGI-9	2	4
LESGI-11 + LESGI-16 + LESGI-7 + LESGI-8 + LESGI-9 + PAGI-10	2	6
LESGI-13 + LESGI-14 + LESGI-7 + LESGI-8 + LESGI-9	2	5
LESGI-11 + LESGI-17 + LESGI-7	2	3
LESGI-11 + LESGI-12 + LESGI-16 + PAGI-5 + PAGI-6	2	5
LESGI-1 + LESGI-11 + LESGI-16 + LESGI-4 + PAGI-10	2	5
LESGI-11 + LESGI-12 + LESGI-14 + LESGI-16 + LESGI-17 + LESGI-2 + LESGI-3 + LESGI-4 + LESGI-7 + LESGI-8 + LESGI-9 + PAGI-1 + PAGI-3 + PAGI-5 + PAGI-6 + PAPI-1	2	16
LESGI-13 + LESGI-15 + PAGI-9	2	3
LESGI-11 + LESGI-12 + LESGI-8 + LESGI-9 + PAGI-1	2	5
LESGI-11 + LESGI-15 + LESGI-3 + PAGI-10 + PAGI-2 + PAGI-5 + PAPI-1	2	7
LESGI-11 + LESGI-15 + LESGI-3 + PAGI-10 + PAGI-2	2	5
LESGI-11 + LESGI-15 + LESGI-4 + PAGI-6	2	4
LESGI-11 + LESGI-12 + LESGI-13 + LESGI-16 + LESGI-2 + LESGI-3 + LESGI-4 + LESGI-7 + LESGI-9 + PAGI-10 + PAGI-5 + PAGI-6	2	12
LESGI-11 + LESGI-12 + LESGI-16 + PAGI-1	2	4
PAGI-10 + PAGI-6 + PAGI-9	2	3
LESGI-14 + PAGI-9 + PAPI-2	2	3
LESGI-12 + LESGI-15 + LESGI-8 + LESGI-9 + PAGI-1	2	5
LESGI-16 + LESGI-3 + LESGI-8 + LESGI-9	2	4
LESGI-12 + LESGI-13 + LESGI-16 + LESGI-2 + LESGI-3 + LESGI-4 + LESGI-8 + LESGI-9 + PAGI-5 + PAPI-1	2	10
LESGI-11 + LESGI-12 + LESGI-13 + LESGI-16 + LESGI-2 + PAGI-1	2	6
LESGI-14 + PAGI-1 + PAGI-10	2	3
LESGI-13 + LESGI-16 + PAGI-5	2	3
LESGI-12 + PAPI-2	2	2
LESGI-11 + PAGI-5 + PAGI-6 + PAPI-1 + PAPI-2	2	5
LESGI-14 + LESGI-16 + LESGI-8	2	3
LESGI-14 + LESGI-16 + LESGI-8 + LESGI-9 + PAGI-1	2	5
LESGI-16 + LESGI-3 + LESGI-8 + LESGI-9 + PAGI-1 + PAGI-2 + PAGI-3	2	7
LESGI-16 + LESGI-17 + LESGI-8 + PAGI-9	2	4
PAGI-1 + PAGI-10 + PAGI-6 + PAGI-9 + PAPI-1	2	5
LESGI-10 + LESGI-15 + LESGI-16 + LESGI-17 + LESGI-6 + PAGI-6	2	6
LESGI-11 + LESGI-17 + PAGI-1 + PAGI-5 + PAGI-9 + PAPI-1	2	6
LESGI-11 + LESGI-17 + PAPI-1 + PAPI-2	2	4
LESGI-11 + LESGI-14 + LESGI-16 + LESGI-4 + LESGI-8 + LESGI-9	2	6
LESGI-13 + LESGI-16 + LESGI-7	2	3
LESGI-11 + LESGI-12 + LESGI-15 + LESGI-4 + LESGI-8 + LESGI-9 + PAGI-6 + PAGI-7	2	8
LESGI-11 + LESGI-14 + LESGI-16 + PAGI-10	2	4
LESGI-12 + LESGI-15 + LESGI-3	2	3
LESGI-11 + LESGI-12 + LESGI-16 + LESGI-2 + LESGI-3 + LESGI-8 + LESGI-9 + PAGI-2	2	8
LESGI-12 + LESGI-15 + LESGI-8 + LESGI-9	2	4
LESGI-11 + LESGI-12 + LESGI-13 + LESGI-2 + LESGI-8 + LESGI-9 + PAGI-10	2	7
LESGI-16 + LESGI-6 + LESGI-8 + PAGI-1 + PAGI-9	2	5
LESGI-11 + PAGI-1 + PAGI-5 + PAGI-9 + PAPI-1	2	5
LESGI-13 + LESGI-15 + LESGI-16 + LESGI-8 + LESGI-9 + PAGI-1 + PAGI-9	2	7
LESGI-15 + LESGI-17 + PAPI-2	2	3
LESGI-1 + LESGI-11 + LESGI-3 + LESGI-4 + PAGI-1 + PAGI-10 + PAGI-11 + PAGI-2 + PAGI-3 + PAGI-5 + PAGI-8 + PAGI-9 + PAPI-1	2	13
LESGI-15 + LESGI-7 + LESGI-9	2	3
LESGI-16 + LESGI-8 + PAGI-9	2	3
LESGI-11 + LESGI-15 + PAGI-1 + PAGI-10 + PAGI-6	2	5
LESGI-4 + LESGI-6 + PAGI-10 + PAGI-6	2	4
LESGI-11 + LESGI-15 + LESGI-3 + PAGI-10 + PAGI-5 + PAPI-1	2	6
LESGI-16 + LESGI-6 + PAGI-1 + PAGI-9	2	4
LESGI-16 + LESGI-4 + PAGI-6	2	3
LESGI-15 + LESGI-16 + LESGI-4 + PAGI-10 + PAGI-9	2	5
LESGI-1 + LESGI-12 + LESGI-13 + LESGI-16 + LESGI-7 + PAGI-10	2	6
LESGI-12 + LESGI-4 + LESGI-7 + LESGI-8 + LESGI-9	2	5
LESGI-14 + LESGI-16 + LESGI-7 + PAGI-10	2	4
LESGI-11 + LESGI-12 + LESGI-15 + LESGI-4	2	4
LESGI-17 + LESGI-6	2	2
LESGI-11 + LESGI-3 + LESGI-6	2	3
LESGI-2 + LESGI-4 + PAGI-9	2	3
PAGI-1 + PAGI-6 + PAGI-9	2	3
LESGI-3 + LESGI-6 + PAGI-10	2	3
LESGI-11 + LESGI-2 + LESGI-3 + LESGI-8 + PAGI-5	2	5
LESGI-3 + PAGI-1 + PAGI-2 + PAGI-6	2	4
LESGI-11 + LESGI-17 + PAGI-10 + PAPI-1	2	4
LESGI-11 + LESGI-12 + LESGI-16 + LESGI-8 + LESGI-9 + PAGI-10 + PAGI-6	2	7
LESGI-11 + PAGI-10 + PAGI-5 + PAGI-6 + PAGI-9	2	5
LESGI-12 + LESGI-15 + LESGI-4 + LESGI-8 + LESGI-9 + PAGI-5 + PAPI-1	2	7
LESGI-11 + LESGI-12 + LESGI-13 + LESGI-16 + LESGI-2 + LESGI-6 + LESGI-7 + LESGI-9 + PAGI-10 + PAGI-5 + PAPI-1	2	11
LESGI-17 + PAGI-9	2	2
LESGI-16 + LESGI-17 + PAGI-9	2	3
LESGI-1 + LESGI-12 + LESGI-15 + LESGI-4 + PAGI-10	2	5
LESGI-11 + LESGI-14 + LESGI-16 + LESGI-8 + LESGI-9 + PAGI-8	2	6
LESGI-11 + LESGI-13 + LESGI-14 + LESGI-2	2	4
PAGI-4	2	1
PAGI-11	2	1
LESGI-11 + LESGI-14 + LESGI-17 + PAPI-1	2	4
LESGI-11 + LESGI-15 + LESGI-17 + PAGI-5 + PAPI-1	2	5
LESGI-10 + LESGI-17 + LESGI-3 + PAGI-1 + PAGI-4 + PAGI-9	2	6
LESGI-15 + LESGI-6 + PAGI-10	2	3
LESGI-4 + LESGI-6 + LESGI-8 + LESGI-9 + PAGI-6	2	5
LESGI-11 + LESGI-12 + LESGI-16 + LESGI-6 + LESGI-8 + LESGI-9 + PAGI-1 + PAGI-10 + PAGI-6 + PAPI-1	2	10
LESGI-15 + LESGI-2 + LESGI-8 + PAGI-6	2	4
LESGI-4 + PAGI-4	2	2
LESGI-17 + PAGI-1 + PAGI-10	2	3
LESGI-3 + PAGI-10 + PAGI-2	2	3
LESGI-11 + LESGI-14 + PAGI-1 + PAGI-10 + PAGI-6	2	5
LESGI-1 + LESGI-12 + LESGI-13 + LESGI-14 + LESGI-16 + LESGI-7 + PAGI-10	2	7
LESGI-11 + LESGI-13 + LESGI-3 + PAGI-5 + PAGI-6	2	5
LESGI-11 + LESGI-14 + LESGI-15 + PAGI-7	2	4
LESGI-11 + LESGI-13 + LESGI-15 + LESGI-16 + PAGI-1	2	5
LESGI-16 + LESGI-17 + LESGI-4 + PAGI-9	2	4
LESGI-16 + LESGI-4 + LESGI-6 + PAGI-9	2	4
LESGI-11 + LESGI-12 + PAGI-1 + PAGI-5	2	4
LESGI-6 + PAGI-1 + PAGI-6	2	3
LESGI-16 + LESGI-3 + LESGI-4 + LESGI-8 + LESGI-9	2	5
LESGI-12 + LESGI-17 + LESGI-8 + LESGI-9	2	4
LESGI-6 + LESGI-7 + PAGI-10	2	3
LESGI-14 + LESGI-17 + LESGI-4	2	3
LESGI-12 + LESGI-16 + LESGI-6 + PAGI-10	2	4
LESGI-11 + LESGI-12 + LESGI-13 + LESGI-16	2	4
LESGI-11 + LESGI-16 + LESGI-3 + LESGI-7 + PAGI-10	2	5
LESGI-12 + LESGI-16 + LESGI-9	2	3
LESGI-11 + LESGI-14 + LESGI-2 + LESGI-8 + LESGI-9 + PAPI-1	2	6
LESGI-12 + LESGI-2 + LESGI-4 + LESGI-7 + LESGI-8 + LESGI-9 + PAGI-5 + PAPI-1	2	8
LESGI-11 + LESGI-12 + LESGI-15 + LESGI-16 + LESGI-17 + LESGI-4 + LESGI-6 + LESGI-8 + LESGI-9	2	9
LESGI-11 + LESGI-14 + LESGI-2 + LESGI-7 + LESGI-8 + PAGI-9	2	6
LESGI-11 + LESGI-12 + LESGI-17 + LESGI-7 + LESGI-8 + PAGI-5 + PAGI-9	2	7
LESGI-11 + LESGI-15 + LESGI-3 + LESGI-6 + PAGI-10 + PAGI-2 + PAGI-3	2	7
LESGI-14 + LESGI-15 + PAPI-2	2	3
LESGI-15 + PAGI-1 + PAGI-10 + PAGI-5 + PAPI-1 + PAPI-2	2	6
PAGI-1 + PAGI-10 + PAGI-9	2	3
LESGI-11 + LESGI-13 + LESGI-4 + PAGI-10	2	4
LESGI-11 + LESGI-12 + LESGI-16 + PAGI-1 + PAGI-10 + PAGI-6 + PAPI-2	2	7
LESGI-11 + LESGI-13 + LESGI-16 + PAGI-10	2	4
LESGI-6 + LESGI-8 + LESGI-9 + PAGI-1	2	4
LESGI-12 + LESGI-15 + LESGI-16 + LESGI-17 + LESGI-4 + LESGI-7 + PAGI-1 + PAGI-10 + PAGI-5 + PAPI-2	2	10
LESGI-16 + LESGI-2	2	2
LESGI-14 + LESGI-15 + LESGI-16 + PAGI-5 + PAGI-9	2	5
LESGI-14 + LESGI-17 + LESGI-6	2	3
LESGI-11 + LESGI-12 + LESGI-15 + LESGI-4 + LESGI-8 + LESGI-9	2	6
PAGI-10 + PAPI-1	2	2
LESGI-11 + LESGI-12 + LESGI-15 + LESGI-16 + LESGI-17 + LESGI-4 + LESGI-7 + PAGI-1 + PAGI-10	2	9
LESGI-11 + LESGI-15 + LESGI-17 + LESGI-6 + LESGI-7	2	5
LESGI-10 + LESGI-11 + LESGI-17	2	3
LESGI-12 + LESGI-16 + LESGI-2 + LESGI-8 + LESGI-9	2	5
LESGI-11 + LESGI-16 + LESGI-7 + PAGI-10	2	4
LESGI-13 + LESGI-14 + LESGI-15 + LESGI-17 + LESGI-7	2	5
LESGI-13 + LESGI-16 + LESGI-7 + PAGI-10	2	4
LESGI-12 + LESGI-15 + LESGI-16 + LESGI-17 + LESGI-4 + LESGI-6 + LESGI-8 + LESGI-9 + PAGI-10 + PAGI-5 + PAPI-1	2	11
LESGI-11 + LESGI-7 + PAGI-6	2	3
LESGI-11 + LESGI-12 + LESGI-3 + LESGI-8 + LESGI-9 + PAGI-1	2	6
LESGI-16 + LESGI-8 + PAGI-1 + PAGI-10 + PAGI-9	2	5
LESGI-12 + LESGI-13 + PAGI-1 + PAGI-9	2	4
LESGI-16 + LESGI-17 + LESGI-6 + PAGI-10	2	4
LESGI-12 + LESGI-16 + LESGI-17 + LESGI-4 + LESGI-8 + LESGI-9	2	6
LESGI-8 + PAGI-1 + PAGI-9	2	3
LESGI-12 + LESGI-16 + LESGI-17 + PAGI-1 + PAGI-9	2	5
LESGI-11 + LESGI-12 + LESGI-14 + LESGI-17 + LESGI-4 + PAGI-6 + PAGI-8	2	7
PAGI-1 + PAGI-5 + PAGI-6 + PAPI-1	2	4
LESGI-11 + LESGI-15 + LESGI-8 + LESGI-9 + PAGI-5	2	5
LESGI-13 + LESGI-16 + LESGI-4 + LESGI-8 + LESGI-9 + PAGI-9	2	6
LESGI-11 + LESGI-12 + LESGI-15 + LESGI-6 + LESGI-8	2	5
LESGI-14 + LESGI-16 + LESGI-4	2	3
LESGI-11 + LESGI-15 + LESGI-3 + PAGI-6	2	4
LESGI-11 + LESGI-12 + LESGI-14 + LESGI-4 + PAGI-6 + PAGI-8	2	6
LESGI-12 + LESGI-13 + LESGI-4 + LESGI-8 + PAGI-9	2	5
LESGI-12 + LESGI-16 + PAGI-5	2	3
LESGI-10 + LESGI-11 + LESGI-15 + LESGI-4 + LESGI-8 + LESGI-9	2	6
LESGI-12 + LESGI-8 + LESGI-9 + PAGI-1 + PAGI-10	2	5
LESGI-12 + PAGI-1 + PAGI-10 + PAGI-9	2	4
LESGI-12 + LESGI-13 + LESGI-16 + LESGI-4 + LESGI-8 + LESGI-9 + PAGI-10	2	7
LESGI-16 + LESGI-8 + LESGI-9 + PAGI-1 + PAGI-10 + PAGI-9	2	6
LESGI-11 + LESGI-2 + LESGI-8 + LESGI-9	2	4
LESGI-13 + LESGI-4 + PAGI-10 + PAGI-9	2	4
LESGI-12 + LESGI-16 + LESGI-4 + LESGI-8 + LESGI-9 + PAGI-10 + PAGI-9	2	7
LESGI-11 + LESGI-15 + LESGI-16 + LESGI-17	2	4
LESGI-13 + LESGI-16 + PAGI-1	2	3
LESGI-12 + PAGI-1 + PAGI-10	2	3
LESGI-17 + PAGI-1 + PAGI-10 + PAGI-9	2	4
LESGI-12 + LESGI-16 + LESGI-17 + PAGI-9	2	4
LESGI-13 + PAGI-1 + PAGI-9	2	3
LESGI-12 + LESGI-4 + PAGI-1	2	3
LESGI-12 + LESGI-14 + LESGI-8 + PAGI-6	2	4
LESGI-11 + LESGI-14 + LESGI-4 + PAGI-8	2	4
LESGI-11 + LESGI-16 + LESGI-4 + PAGI-6 + PAGI-8	2	5
LESGI-12 + LESGI-14 + LESGI-8 + LESGI-9 + PAGI-1 + PAGI-6 + PAGI-8	2	7
LESGI-11 + LESGI-12 + LESGI-13 + LESGI-16 + LESGI-17 + LESGI-2 + LESGI-3 + LESGI-4 + LESGI-6 + LESGI-7 + LESGI-9 + PAGI-1 + PAGI-10 + PAGI-2 + PAGI-3 + PAGI-5 + PAGI-6	2	17
LESGI-11 + LESGI-12 + LESGI-13 + LESGI-14 + LESGI-15 + LESGI-17 + LESGI-4 + LESGI-7 + LESGI-8 + LESGI-9 + PAGI-10 + PAGI-6	2	12
LESGI-16 + LESGI-4 + LESGI-8	2	3
LESGI-11 + LESGI-15 + LESGI-16 + PAGI-1	2	4
LESGI-11 + LESGI-12 + LESGI-13 + LESGI-14 + LESGI-15 + LESGI-16 + LESGI-2 + LESGI-3 + LESGI-4 + LESGI-6 + LESGI-7 + LESGI-8 + LESGI-9 + PAGI-10 + PAGI-2 + PAGI-5	2	16
LESGI-15 + LESGI-6 + PAGI-6	2	3
LESGI-4 + LESGI-8 + PAGI-9	2	3
LESGI-16 + LESGI-8 + LESGI-9 + PAGI-1 + PAGI-9	2	5
LESGI-16 + LESGI-4 + PAGI-1 + PAGI-9	2	4
LESGI-12 + LESGI-4 + LESGI-8 + PAGI-1 + PAGI-9	2	5
LESGI-11 + LESGI-13 + LESGI-14 + LESGI-15 + LESGI-2 + LESGI-8 + LESGI-9	2	7
LESGI-12 + LESGI-16 + LESGI-4 + PAGI-9	2	4
LESGI-11 + LESGI-13 + LESGI-16 + LESGI-7 + PAGI-1	2	5
LESGI-1 + LESGI-11 + LESGI-12 + LESGI-15 + LESGI-16 + LESGI-17 + LESGI-6 + LESGI-8 + PAGI-1 + PAGI-10 + PAGI-2 + PAGI-3 + PAGI-5 + PAGI-8 + PAPI-1	2	15
LESGI-4 + LESGI-6 + LESGI-8 + LESGI-9 + PAGI-5 + PAGI-6 + PAPI-1	2	7
LESGI-11 + LESGI-13 + LESGI-6 + LESGI-8 + LESGI-9	2	5
PAGI-10 + PAGI-3	2	2
LESGI-13 + LESGI-17	2	2
LESGI-12 + LESGI-15 + LESGI-16 + LESGI-17 + LESGI-4 + LESGI-6 + LESGI-8 + LESGI-9 + PAGI-1 + PAGI-10 + PAGI-5	2	11
LESGI-14 + PAGI-10 + PAGI-5	2	3
LESGI-11 + LESGI-16 + LESGI-4 + LESGI-7	2	4
LESGI-13 + LESGI-16 + PAGI-1 + PAGI-10	2	4
LESGI-8 + LESGI-9 + PAGI-1 + PAGI-9	2	4
LESGI-12 + LESGI-13 + LESGI-4 + LESGI-6 + LESGI-8 + LESGI-9	2	6
LESGI-14 + LESGI-6 + PAGI-10	2	3
LESGI-12 + LESGI-17 + LESGI-4 + LESGI-6 + LESGI-8 + PAGI-1	2	6
LESGI-13 + PAGI-1 + PAGI-10	2	3
LESGI-11 + LESGI-15 + LESGI-17 + LESGI-3 + LESGI-6 + PAGI-10 + PAGI-4 + PAGI-5 + PAGI-6 + PAPI-1 + PAPI-2	2	11
LESGI-13 + LESGI-16 + LESGI-4 + PAGI-10	2	4
LESGI-11 + LESGI-13 + LESGI-15 + LESGI-8 + LESGI-9	2	5
LESGI-15 + LESGI-8 + PAGI-10 + PAGI-6 + PAGI-9	2	5
LESGI-13 + PAGI-1	2	2
LESGI-12 + LESGI-16 + PAGI-1 + PAGI-10 + PAGI-9	2	5
[truncated: 4,226 more rows]

## Sheet: Supplementary Table 5
Supplementary Table 5: PADLOC predictions of anti-phage systems encoded in Pseudomonas GI islands
[truncated: 24,692 more rows]

[truncated: 31 more sheets: Supplementary Table 6, Supplementary Table 7, Supplementary Table 8, Supplementary Table 9, Supplementary Table 10, Supplementary Table 11, Supplementary Table 12, Supplementary Table 13, Supplementary Table 14, Supplementary Table 15, Supplementary Table 16, Supplementary Table 17, Supplementary Table 18, Supplementary Table 19, Supplementary Table 20, Supplementary Table 21, Supplementary Table 22, Supplementary Table 23, Supplementary Table 24, Supplementary Table 25 …]
